# Supplementary material for: Conditional knockdown of transformer in sheep blow fly suggests a role in repression of dosage compensation and potential for population suppression
Source: PLoS Genet. 2021 Oct 18;17(10):e1009792. doi: 10.1371/journal.pgen.1009792 (PMC8553175; doi:10.1371/journal.pgen.1009792)
Supplement: S3 Table — TPM values of autosomal and X-linked genes and X:A calculations. (XLSX) [file pgen.1009792.s008.xlsx]

## Sheet: TPM values of autosomal genes
S3 Table Raw data and calculations for TPM values of autosomal and X-linked genes used in Fig 5
	WF= wild type female pupae				WM = wild type male pupae				DF = DR3#6 LctraIR7 XX pupae				DM = DR3#6 LctraIR7 XY pupae
	1-5 = Biological Replicates				avg = average TPM value across all biological replicates of each sample type for each gene
geneid	WF1	WF2	WF3	WF4	WF5	Wf avg	WM1	WM2	WM3	WM4	WM5	Wm avg	DF1	DF3	DF4	Df avg	DM1	DM3	DM4	DM5	Dm avg
CVS40_0001	173.947	194.251	162.916	185.865	159.456	175.287	147.735	209.062	211.348	193.289	163.113	184.91	152.298	134.074	119.243	135.205	157.055	175.891	169.295	159.95	165.548
CVS40_0002	9.8367	8.1766	8.4009	5.5353	8.0453	7.99896	10.1106	7.0404	6.6503	7.2904	6.2419	7.46672	12.091	11.5078	14.6853	12.7614	17.3395	22.8994	9.5318	15.9131	16.421
CVS40_0003	12.3233	10.5037	8.7442	9.9901	10.0597	10.3242	9.5028	13.2187	13.6279	14.4921	5.6145	11.2912	4.3253	5.0114	4.6626	4.66643	0.6808	1.1167	0.9091	0.6111	0.829425
CVS40_0005	44.6251	40.8145	35.4818	36.5666	36.0848	38.7146	37.0793	36.0083	38.2943	40.0944	28.5101	35.9973	41.1316	46.6043	36.4091	41.3817	55.8563	66.2585	55.8367	60.8189	59.6926
CVS40_0006	23.0762	21.2605	24.0495	43.3791	25.0434	27.3617	23.2776	22.6779	22.6389	20.8481	29.1433	23.7172	25.7191	27.3025	25.151	26.0575	18.8723	21.816	24.3045	13.6701	19.6657
CVS40_0007	189.566	189.872	215.15	196.252	206.328	199.434	194.55	254.422	206.626	226.287	186.397	213.656	27.7062	15.2084	24.951	22.6219	0.9405	1.4326	3.5378	0.7839	1.6737
CVS40_0009	2.6494	3.2586	1.4438	3.9823	2.2014	2.7071	3.2758	2.1559	3.0278	1.904	1.8425	2.4412	3.195	1.8526	3.1217	2.7231	0.9082	1.3078	1.3377	0.3211	0.9687
CVS40_0010	23.4405	17.0081	20.9983	24.0212	21.3943	21.3725	23.5107	21.8399	21.5157	22.4833	20.7578	22.0215	20.8351	24.9467	25.2745	23.6854	16.7885	14.2617	20.763	17.165	17.2446
CVS40_0011	317.397	294.435	249.745	233.25	263.939	271.753	294.613	237.923	258.838	257.858	246.975	259.241	586.935	746.482	531.536	621.651	559.014	725.677	721.869	610.317	654.219
CVS40_0012	17.0158	15.9562	13.9115	16.8695	15.6732	15.8852	17.1969	15.1023	16.8618	17.4327	14.3712	16.193	22.7556	24.0166	22.467	23.0797	5.1125	3.6646	6.0911	5.431	5.0748
CVS40_0013	23.3167	22.8233	21.4167	16.7712	20.5251	20.9706	18.7048	22.4431	23.8458	23.5538	17.056	21.1207	22.165	27.9519	18.515	22.8773	13.7467	18.3903	20.3784	15.2446	16.94
CVS40_0014	59.268	51.911	46.9352	45.3222	42.9594	49.2792	65.1423	47.75	58.0793	59.7961	39.1283	53.9792	64.4844	54.0712	54.8816	57.8124	34.1713	27.1558	39.3034	25.0026	31.4083
CVS40_0015	34.0195	36.6126	31.2767	29.7671	33.0322	32.9416	33.0172	26.7646	30.7542	27.1153	29.2148	29.3732	46.5368	43.4445	42.1698	44.0504	40.0245	45.5452	43.079	29.2498	39.4746
CVS40_0017	0.0302	0.139	0.0606	0.0388	0.0542	0.06456	0.3656	0.7191	0.8458	0.5579	0.3474	0.56716	0.1137	0.319	0.0437	0.1588	0.0358	0.2399	0.0725	0	0.08705
CVS40_0019	39.6602	34.9062	24.5235	29.6631	32.5593	32.2625	33.7111	23.2901	29.7079	32.1984	14.4252	26.6665	33.1895	39.6625	31.0446	34.6322	30.5963	38.3528	36.3915	29.3667	33.6768
CVS40_0020	52.1691	48.1582	52.5538	43.4536	48.9477	49.0565	50.1371	43.5976	45.4324	47.874	40.3397	45.4762	60.2782	50.2346	45.0278	51.8469	13.3297	15.9408	34.8122	10.4081	18.6227
CVS40_0021	22.3684	27.0734	25.2152	21.1296	24.1526	23.9878	26.9505	21.1993	23.3801	28.8662	22.7089	24.621	25.8894	21.2239	22.0344	23.0492	8.0704	10.8175	16.3099	10.0037	11.3004
CVS40_0022	19.6016	17.8446	15.913	14.9315	15.2392	16.706	16.159	16.8952	16.5248	18.8483	12.658	16.2171	20.7879	21.4685	19.0173	20.4246	26.134	37.3358	18.9229	22.2873	26.17
CVS40_0023	67.7509	80.6852	71.9702	78.6209	73.5032	74.5061	63.2216	66.4282	75.6697	74.7945	55.2944	67.0817	9.9321	16.91	9.9067	12.2496	8.7561	13.5664	4.983	10.0979	9.35085
CVS40_0024	14.6843	15.9665	14.1008	13.062	13.2105	14.2048	11.0041	10.8723	13.1201	12.4321	10.4518	11.5761	2.1786	1.5189	2.0663	1.92127	0.2237	0.0389	0.4809	0.3907	0.28355
CVS40_0025	11.5779	11.847	8.6659	9.1245	9.772	10.1975	10.5179	8.3475	8.9678	8.955	7.1424	8.78612	16.0637	15.9522	14.7294	15.5818	2.1932	3.1486	5.4365	1.194	2.99308
CVS40_0026	41.2957	49.1296	31.8895	34.7866	37.3166	38.8836	56.266	22.4529	33.6748	33.5926	23.4441	33.8861	23.5693	24.1784	20.5674	22.7717	14.9829	19.2938	17.9443	11.6495	15.9676
CVS40_0027	17.3486	15.4071	13.308	14.6233	15.1001	15.1574	17.8085	15.45	15.8577	15.8987	14.449	15.8928	24.1436	28.7552	26.2108	26.3699	25.7283	27.9822	19.4107	27.9782	25.2749
CVS40_0028	55.8323	58.5931	55.0102	54.7535	57.1059	56.259	56.6867	64.2277	60.1737	55.0598	51.954	57.6204	16.0572	18.5445	15.0946	16.5654	14.9932	15.3627	25.5785	9.3714	16.3265
CVS40_0029	23.5017	21.1277	20.417	20.7061	20.2084	21.1922	21.3814	20.33	23.3716	24.0295	18.6864	21.5598	27.92	29.3833	24.167	27.1568	22.0519	28.1819	25.683	22.0004	24.4793
CVS40_0030	2.2368	3.6366	3.7719	1.5231	5.109	3.25548	4.4669	8.0456	5.6041	7.3688	3.996	5.89628	6.1569	5.0525	3.1912	4.8002	12.6459	18.3615	5.9441	7.8615	11.2033
CVS40_0031	49.4057	45.2321	43.7946	41.0938	46.0198	45.1092	45.8951	42.498	43.1322	44.2412	38.4355	42.8404	58.4425	69.9756	59.9471	62.7884	77.1798	74.7981	75.4277	79.067	76.6181
CVS40_0032	25.3934	35.5673	24.9738	26.9191	24.0914	27.389	32.275	29.7077	35.4796	37.138	18.5724	30.6345	12.1616	11.6937	9.9971	11.2841	5.7423	7.8046	12.7524	2.8363	7.2839
CVS40_0033	28.7578	37.2852	27.2746	26.1692	24.6407	28.8255	35.6627	34.6274	37.8175	40.5505	20.1888	33.7694	12.5504	13.1665	10.3063	12.0077	5.845	7.6256	12.5003	3.1773	7.28705
CVS40_0034	2.7136	3.0494	1.6314	2.2349	2.7911	2.48408	2.4374	2.8687	2.0396	3.3381	1.1172	2.3602	3.743	4.2415	2.9394	3.6413	1.2853	1.6967	1.3016	0.2678	1.13785
CVS40_0035	9.115	11.941	9.9637	15.0337	9.6056	11.1318	21.867	14.1762	13.2551	19.9007	11.3151	16.1028	1.8311	1.6439	1.3119	1.59563	4.9816	2.5523	0.7862	6.2283	3.6371
CVS40_0036	69.3586	63.1899	57.234	62.4676	74.6575	65.3815	76.7177	45.9813	61.0881	74.2074	76.5099	66.9009	182.582	191.772	167.731	180.695	64.7038	85.3618	73.8882	81.6868	76.4102
CVS40_0037	10.4073	9.4729	12.1533	6.6541	9.7986	9.69724	11.1379	7.6933	10.2273	8.8077	12.3848	10.0502	20.2846	16.5426	19.9195	18.9156	7.5981	14.5372	18.7943	4.8914	11.4552
CVS40_0038	20.9762	9.5116	13.5399	16.7165	11.8563	14.5201	11.3848	17.1803	13.836	14.8935	12.6037	13.9797	51.7485	59.3416	51.8338	54.308	68.6097	66.2119	70.1581	51.4756	64.1138
CVS40_0039	3.3945	3.2771	3.6281	4.052	3.6051	3.59136	4.7847	2.5299	2.7782	3.0065	3.7052	3.3609	7.2439	10.7709	8.1385	8.71777	10.8931	12.6369	10.0487	12.5525	11.5328
CVS40_0040	33.8011	31.3481	28.21	26.0931	26.5967	29.2098	29.2897	23.5602	24.843	26.4322	21.2002	25.0651	29.2792	29.794	27.2523	28.7752	19.3414	23.1746	22.4292	15.4348	20.095
CVS40_0041	33.9782	27.2406	30.0322	28.0874	26.7969	29.2271	25.6116	31.4629	30.19	28.9161	24.9841	28.2329	22.1838	29.3995	27.729	26.4374	21.9193	26.6102	21.5651	25.0237	23.7796
CVS40_0043	1.8302	4.4216	1.048	2.0136	1.4072	2.14412	2.3614	1.155	4.3047	2.6052	2.0921	2.50368	5.365	7.8817	4.8553	6.034	4.9095	4.0422	8.0241	4.5713	5.38678
CVS40_0044	16.5285	18.9535	13.5977	13.8469	18.4679	16.2789	21.1929	10.5544	15.2859	17.3166	15.2308	15.9161	26.7831	31.6005	25.835	28.0729	14.0223	17.1267	20.98	10.6931	15.7055
CVS40_0045	10.0048	9.3621	8.4979	8.1511	9.0773	9.01864	9.7814	8.5584	9.9306	9.6239	7.6497	9.1088	10.6431	11.5844	9.5125	10.58	10.4087	14.8651	9.216	11.2842	11.4435
CVS40_0049	51.3836	50.8545	47.2491	49.1435	48.3073	49.3876	47.979	41.9536	46.0582	46.8539	42.3842	45.0458	55.1442	56.5297	48.642	53.4386	44.8008	52.4072	50.2789	34.4358	45.4807
CVS40_0050	7.7515	7.3597	7.149	7.0748	7.2899	7.32498	7.464	7.0179	7.9968	7.164	7.506	7.42974	9.2323	10.4078	8.9923	9.54413	4.8713	7.5251	8.6775	3.9312	6.25127
CVS40_0053	20.6495	22.693	15.0686	18.7137	19.6079	19.3465	21.0296	13.3942	18.8054	20.7417	9.8194	16.7581	21.8676	27.247	20.2221	23.1122	12.4346	15.3535	15.0202	7.9397	12.687
CVS40_0054	33.42	34.7173	43.9706	31.0375	32.6424	35.1576	30.8804	42.4106	39.0967	37.7179	36.6716	37.3554	30.7197	34.687	27.71	31.0389	66.6113	49.5621	42.1368	49.6811	51.9978
CVS40_0056	508.957	588.65	509.36	479.07	425.191	502.246	497.747	671.218	596.948	488.916	306.129	512.192	1.2748	2.4763	0.4038	1.38497	1.2139	0.5379	1.0218	0.8585	0.908025
CVS40_0057	2.712	3.2485	2.8323	2.4636	2.3436	2.72	3.4838	2.2714	1.6269	1.5224	2.7978	2.34046	22.6117	26.2401	8.5649	19.1389	29.4112	33.1105	48.1741	20.0562	32.688
CVS40_0060	2.4181	2.9097	1.7807	2.0076	1.6596	2.15514	3.0276	2.3934	2.8361	2.6233	1.4964	2.47536	5.1533	5.1178	4.7466	5.0059	3.0052	3.5302	4.4123	1.7219	3.1674
CVS40_0061	9.8135	9.5867	13.0017	7.0853	5.399	8.97724	6.6111	12.7087	15.9131	9.235	11.3223	11.158	5.3138	4.6657	8.0318	6.00377	7.6986	5.015	12.7209	7.5871	8.2554
CVS40_0062	12.8968	9.7018	11.983	14.5598	15.7751	12.9833	11.1794	11.434	11.1623	17.0043	8.2846	11.8129	0.7217	1.3745	0.889	0.995067	0.5206	3.2989	1.2051	0.9257	1.48758
CVS40_0063	15.7791	15.3127	12.5035	15.2417	16.0747	14.9823	13.9342	12.7662	13.3627	15.7908	8.822	12.9352	14.6332	15.2734	14.3455	14.7507	6.8042	7.5361	7.9302	4.9396	6.80253
CVS40_0064	0.3348	0.6413	0.1118	0.5371	0.2402	0.37304	6.9394	18.1823	14.818	14.949	7.8852	12.5548	5.7244	8.2416	2.5385	5.5015	0.0991	1.9322	0.9176	0	0.737225
CVS40_0069	0	0.1187	0.1724	0.0331	0.1482	0.09448	0.0713	0.2456	0.8623	0.2286	0.1483	0.31122	0.1412	0.6859	0.5219	0.449667	3.7901	1.1918	2.0518	2.6495	2.4208
CVS40_0072	5.401	5.2085	11.3837	8.3668	10.7586	8.22372	12.6754	4.5777	9.4879	10.7221	8.5595	9.20452	10.1271	3.3478	11.2304	8.2351	10.8064	26.1344	10.5289	11.2129	14.6707
CVS40_0074	0.5715	0.3284	0.4295	16.9187	1.4611	3.94184	9.7739	0.1699	0.9845	0.87	131.007	28.5612	0.733	0.0838	0.3869	0.401233	0.8248	2.1648	1.0281	0.3526	1.09258
CVS40_0075	1.1431	0.0821	0.0716	0.4814	0.4614	0.44792	0.8145	0.9346	0.358	1.1073	15.4525	3.73338	0.2932	0.2513	0.2322	0.2589	0.2538	1.6236	0.3672	0.141	0.5964
CVS40_0077	0.1819	0.418	0.2733	0.4377	0.4894	0.36006	3.958	12.7605	14.8076	15.5027	7.3653	10.8788	5.4106	6.7154	3.3488	5.15827	0.0808	2.952	0.9346	0.1795	1.03672
CVS40_0078	16.7446	16.7058	14.8507	13.9931	19.4812	16.3551	16.6161	16.7791	18.8339	15.9351	14.4293	16.5187	12.6469	15.6203	10.8058	13.0243	12.9726	11.181	13.9889	9.6347	11.9443
CVS40_0079	886.703	889.793	412.902	994.993	747.412	786.361	565.818	830.436	807.775	843.598	797.243	768.974	1066.99	669.151	1080.46	938.868	999.2	779.189	1011.67	980.625	942.671
CVS40_0080	0.5858	0.4039	0.3522	0	0.1892	0.30622	0.9107	0.7664	0.6604	0.3243	0.7067	0.6737	1.0217	2.4722	1.5864	1.69343	1.5087	3.5501	3.9138	0.9251	2.47443
CVS40_0085	1.9055	0.4063	0.4406	1.6601	0.761	1.0347	1.823	1.8458	1.1125	0.3341	0.9362	1.21032	1.8754	5.1349	3.8201	3.61013	1.5545	5.4867	5.4417	1.5063	3.4973
CVS40_0086	1.2389	1.3375	0.7241	1.0842	1.1618	1.1093	1.3035	0.9934	1.258	1.1638	0.8088	1.1055	1.0303	1.6724	1.1488	1.28383	0.4751	0.9446	1.2831	0.4446	0.78685
CVS40_0087	64.5493	66.5563	61.8229	74.3831	63.773	66.2169	61.6527	58.7742	77.3904	63.9601	57.3073	63.8169	1.4521	2.1267	2.2458	1.94153	1.5226	2.1789	2.7048	1.574	1.99507
CVS40_0088	3.266	3.6415	3.0283	3.6602	2.8858	3.29636	4.648	4.1741	4.6409	3.5079	2.1423	3.82264	2.5506	4.5716	3.221	3.44773	1.342	1.8991	3.1566	0.7217	1.77985
CVS40_0089	46.6324	46.743	62.9318	55.4	55.2578	53.393	39.6502	76.9087	57.7237	70.7027	42.9803	57.5931	34.9661	40.1896	24.0581	33.0713	58.5032	51.5541	63.6771	133.732	76.8665
CVS40_0090	27.4973	21.2096	25.3953	22.74	23.1752	24.0035	27.9889	28.3132	24.6594	21.2487	24.7553	25.3931	11.1708	8.0047	7.9962	9.05723	6.7744	7.5891	9.8007	8.5	8.16605
CVS40_0091	58.3609	61.228	50.5143	49.0618	59.0337	55.6397	56.0909	58.029	56.7164	58.3518	44.066	54.6508	66.4383	79.6947	61.3509	69.1613	66.668	78.7373	73.6512	56.9716	69.007
CVS40_0092	22.6708	22.7559	17.8517	18.2887	21.8581	20.685	18.9023	15.7659	18.5102	20.6124	18.6629	18.4907	24.6021	27.9134	24.5121	25.6759	24.6709	25.2196	19.5709	14.7088	21.0425
CVS40_0093	3.5702	3.03	3.1591	2.9293	3.2044	3.1786	3.2904	3.423	3.2064	3.454	2.6127	3.1973	3.46	4.2368	4.2719	3.98957	2.3707	2.5797	2.6874	2.2552	2.47325
CVS40_0095	5.8158	6.925	7.5786	6.6619	8.6829	7.13284	7.1868	13.7005	11.1734	12.6299	8.8426	10.7066	2.2949	2.9009	1.5901	2.26197	0.8319	1.9214	1.0921	0.8003	1.16142
CVS40_0099	0.4564	0.5828	0.5716	0.4271	0.423	0.49218	0.1971	0.6483	0.6511	0.6035	0.284	0.4768	0.5072	0.5647	0.1922	0.421367	0.349	0.5625	0.2736	0.3879	0.39325
CVS40_0100	5.4491	4.8747	4.25	3.7004	4.8192	4.61868	4.9608	5.2371	5.4241	4.8915	5.1652	5.13574	5.5302	7.7175	5.8389	6.3622	9.6527	14.647	8.2805	8.3435	10.2309
CVS40_0101	3.5195	2.5669	1.9667	0.7819	1.6028	2.08756	1.5432	2.6563	1.9501	2.173	1.6331	1.99114	3.472	5.6334	2.2728	3.79273	4.2677	4.3947	4.3828	3.3401	4.09633
CVS40_0102	21.5869	23.5839	20.3999	21.341	18.7489	21.1321	21.4689	24.9049	23.3987	25.402	18.24	22.6829	25.4959	27.6931	20.2682	24.4857	19.5159	29.901	16.3094	24.942	22.6671
CVS40_0106	0.9959	0.6957	0.3718	0.188	0.6305	0.57638	0.769	0.4412	0.636	0.3891	0.6058	0.56822	8.8948	9.2709	8.9049	9.02353	0.9885	1.3735	2.549	0.3469	1.31448
CVS40_0107	0.8919	0.6372	0.7004	0.9746	1.427	0.92622	1.399	0.9747	1.3588	1.5478	1.0801	1.27208	0.7666	0.876	0.6528	0.765133	0.8563	2.0347	0.8424	1.9033	1.40918
CVS40_0108	15.5046	14.1094	14.0777	14.5437	16.2619	14.8995	14.9725	13.94	15.2466	16.8726	10.1003	14.2264	0.6786	1.1476	1.2897	1.03863	29.9834	15.9486	4.4329	39.9283	22.5733
CVS40_0109	1.2827	2.8321	1.6236	1.6898	2.0348	1.8926	2.7289	2.0073	2.4104	2.3545	1.2508	2.15038	2.1126	3.3637	2.4134	2.6299	1.1392	2.2284	2.29	1.1328	1.6976
CVS40_0113	207.38	254.54	278.254	398.947	289.038	285.632	244.859	274.11	272.765	274.16	364.434	286.065	248.833	217.626	424.996	297.151	433.212	335.259	419.163	499.044	421.67
CVS40_0114	12.3248	11.2779	9.9821	8.2786	9.2796	10.2286	12.509	13.696	13.2261	14.352	11.1158	12.9798	7.3815	9.732	8.1625	8.42533	2.5521	4.3768	8.8175	1.6807	4.35677
CVS40_0117	6.9474	6.0528	5.5017	4.7463	4.1009	5.46982	3.7164	5.9971	8.1416	5.5826	1.7381	5.03516	4.2537	5.9113	3.6414	4.60213	2.3884	1.0914	1.958	1.106	1.63595
CVS40_0118	12.4197	13.6515	6.2732	8.4702	9.0702	9.97696	18.4488	6.3994	11.8701	9.3291	10.5274	11.315	3.5414	27.8101	6.0119	12.4545	1.653	4.0651	6.6786	3.6407	4.00935
CVS40_0119	1155.13	992.786	390.811	492.64	903.971	787.068	1298.36	114.121	401.719	168.715	462.409	489.064	0.9833	0.7931	18.8709	6.88243	3.9555	5.125	5.6791	0.5008	3.8151
CVS40_0120	68.9743	63.4842	41.4094	62.3478	61.1568	59.4745	78.3325	31.8395	50.1587	39.4111	38.2814	47.6046	0.5397	0.8908	3.0393	1.48993	4.2568	2.7833	2.8239	1.3846	2.81215
CVS40_0121	3.8392	4.492	4.0091	3.6958	2.6388	3.73498	4.3146	2.8056	2.6944	3.4311	1.8734	3.02382	7.5217	8.4591	5.9875	7.32277	11.2147	12.6894	13.0034	5.387	10.5736
CVS40_0122	0.9245	1.0625	0.836	1.4326	0.2912	0.90936	0.6543	0.4827	0.8756	0.9486	0.6218	0.7166	1.1104	0.8194	0.3175	0.7491	1.562	5.1487	2.5263	2.7596	2.99915
CVS40_0123	74.0234	54.216	71.6503	34.3735	39.6386	54.7804	117.978	54.6627	43.6788	48.408	45.712	62.088	42.181	75.3022	44.0309	53.838	90.4972	160.821	163.098	228.013	160.607
CVS40_0124	46.7576	3.8574	23.3099	3.7881	13.9528	18.3332	115.754	6.7447	4.4945	4.6128	19.049	30.131	24.5794	17.6382	182.789	75.0022	170.112	1802.59	582.323	98.0093	663.258
CVS40_0125	11.43	12.8911	9.4373	9.5655	11.2205	10.9089	11.3409	8.12	9.5074	10.1235	6.2774	9.07384	7.8178	3.9662	8.3863	6.72343	1.6783	3.4634	2.475	0.9025	2.1298
CVS40_0126	96.7677	93.0142	83.0302	79.6792	82.6094	87.0201	91.2587	71.4358	86.5553	87.1979	61.0427	79.4981	67.5145	65.4091	55.5546	62.8261	63.8387	71.5314	60.6234	49.8868	61.4701
CVS40_0127	29.6382	24.2086	26.3155	27.2318	26.3068	26.7402	29.2484	27.5408	29.8547	29.9728	26.8199	28.6873	25.9746	31.0251	21.1353	26.045	27.0415	30.3208	21.9288	27.7864	26.7694
CVS40_0131	10.8576	14.2546	4.4669	10.5476	9.1918	9.8637	11.8075	12.913	13.0553	17.9871	24.1077	15.9741	20.2461	8.594	19.8525	16.2309	16.6812	14.9448	16.1701	21.7453	17.3853
CVS40_0132	4.5551	5.9414	2.8255	5.3943	4.5918	4.66162	5.7701	5.6324	6.2949	6.8041	11.3084	7.16198	8.642	4.0685	10.4559	7.72213	9.0861	8.7635	8.3237	9.0273	8.80015
CVS40_0133	19.7627	15.7397	16.3284	18.413	17.4783	17.5444	19.165	17.7311	18.7487	15.866	13.9925	17.1007	19.3864	21.0679	19.5298	19.9947	5.9018	6.3161	9.0283	5.5323	6.69463
CVS40_0134	0.9216	0.7805	0.6319	0.7285	0.6474	0.74198	0.8647	0.6923	0.4861	0.8485	0.5183	0.68198	0.9455	1.1145	0.7146	0.924867	1.0253	1.1234	0.8675	0.8618	0.9695
CVS40_0135	0.084	0.1793	0.1443	0.1155	0.155	0.13562	0.199	0.2854	0.1203	0.1196	0.0931	0.16348	0.2462	0.1688	0.195	0.203333	0.0959	0.2078	0.1357	0.1421	0.145375
CVS40_0136	0.6394	0.3163	0.2433	1.3557	0.9844	0.70782	2.5668	0.8567	0.6894	0.3674	0.2929	0.95464	0.5314	0.759	0.5348	0.6084	0.345	0.6832	0.4409	0.3754	0.461125
CVS40_0137	1.2734	1.1023	0.8617	0.9233	1.157	1.06354	1.1141	1.4358	1.533	1.2999	1.4393	1.36442	1.3064	1.706	1.2002	1.4042	1.0868	1.4854	1.4788	1.1425	1.29838
CVS40_0138	5.1835	3.9592	4.1401	3.7606	5.0944	4.42756	4.5381	4.646	4.45	4.3249	4.3096	4.45372	10.0196	10.8827	8.7189	9.87373	14.0013	13.2168	9.2331	9.533	11.4961
CVS40_0141	4.3476	3.787	3.6326	3.7151	3.7097	3.8384	4.6272	3.7798	4.438	4.4478	3.9243	4.24342	5.2721	5.758	5.0374	5.35583	4.0689	5.6504	4.4547	4.1484	4.5806
CVS40_0142	84.468	87.7061	98.9002	81.8039	80.297	86.635	82.1227	95.1436	89.5757	89.3659	80.1437	87.2703	57.303	56.6373	46.9653	53.6352	37.1698	43.8258	39.5361	38.2977	39.7073
CVS40_0144	16.1243	14.8126	13.8953	14.3051	14.6049	14.7484	14.8798	16.428	15.6857	16.5119	11.3758	14.9762	24.2842	32.673	21.369	26.1087	7.8845	13.3152	15.7353	5.515	10.6125
CVS40_0145	10.1647	11.258	10.4541	11.0124	8.558	10.2894	11.4737	11.0117	9.7076	11.0679	11.9391	11.04	13.4917	13.7645	13.4818	13.5793	11.1129	14.5217	15.241	14.6347	13.8776
CVS40_0147	43.3153	32.4195	21.9022	28.1849	46.9842	34.5612	38.1037	21.3852	32.4899	14.801	31.8537	27.7267	190.583	244.803	195.792	210.393	154.468	151.405	139.683	107.934	138.373
CVS40_0148	1.4546	1.8898	1.5209	0.7915	1.7019	1.47174	1.3765	1.2787	1.1092	1.6104	0.872	1.24936	1.1031	1.4087	1.2331	1.2483	1.2357	1.3004	0.39	0.5618	0.871975
CVS40_0149	10.1158	6.3017	9.1943	9.8027	13.2253	9.72796	9.8116	7.4261	12.0834	7.9535	13.5384	10.1626	8.6563	12.0949	12.4608	11.0707	13.6945	16.6388	10.5358	7.5985	12.1169
CVS40_0150	18.2584	18.0178	16.6668	16.9786	19.2417	17.8327	16.9915	15.1208	23.8903	16.9863	14.2098	17.4397	15.9372	18.4907	16.568	16.9986	9.3812	10.6554	10.9558	8.5858	9.89455
CVS40_0152	26.6693	24.7382	24.2899	23.336	25.6404	24.9348	23.6635	26.3972	23.595	23.3399	22.6552	23.9302	37.2102	37.7972	30.8055	35.271	38.1016	35.5273	35.9091	36.4958	36.5085
CVS40_0151	9.183	9.3272	8.8383	7.58	8.3021	8.64612	7.0129	7.8318	8.4259	8.1824	7.6529	7.82118	2.9132	3.9425	3.403	3.41957	5.9199	4.7509	3.2084	5.5255	4.85117
CVS40_0153	8.5973	6.295	5.5231	6.5743	6.0823	6.6144	6.8266	5.1124	6.9049	5.3732	4.4809	5.7396	7.9669	9.2658	6.2336	7.8221	4.5874	6.6778	6.3783	4.2085	5.463
CVS40_0154	167.012	145.262	119.883	123.273	156.54	142.394	167.819	97.669	124.088	93.6152	117.214	120.081	86.7522	90.5634	79.8462	85.7206	81.78	89.5909	58.5876	69.0374	74.749
CVS40_0155	0.4231	0.5209	0.7873	0.5818	0.5042	0.56346	0.5481	0.8985	0.6057	0.552	0.5859	0.63804	0.2015	0.1417	0.1309	0.158033	0.3086	0.2126	0.233	0.2088	0.24075
CVS40_0156	2.0633	2.3308	1.9438	2.0372	1.5376	1.98254	1.4622	4.2576	1.7231	2.2258	1.5349	2.24072	1.7369	1.8193	1.3754	1.64387	0.9867	1.6031	1.1057	0.9399	1.15885
CVS40_0157	0.3348	0.513	0.5731	0.1477	0.2252	0.35876	0.2891	0.3318	0.4194	0.8185	0.3967	0.4511	0.1002	0.2289	0.2266	0.185233	0.0867	0.2868	0.2294	0.1101	0.17825
CVS40_0158	21.2964	14.5179	12.0896	30.2844	47.2415	25.086	12.9664	25.3763	26.2725	11.6992	41.239	23.5107	38.9632	16.6597	45.1294	33.5841	42.178	31.2842	46.4437	55.3054	43.8028
CVS40_0160	1.0045	1.11	1.6646	1.7108	1.8714	1.47226	1.2012	0.5973	1.1615	2.0959	2.4303	1.49724	1.1098	1.4493	1.1299	1.22967	3.0194	2.0069	1.6282	1.9447	2.1498
CVS40_0161	48.5702	31.2616	37.4128	33.9845	50.0902	40.2639	52.2865	28.068	42.0665	27.8182	42.4613	38.5401	73.04	95.2042	66.4763	78.2402	87.4183	105.125	71.7283	66.1706	82.6105
CVS40_0162	40.3233	35.0647	40.1828	30.6495	30.895	35.4231	39.0391	29.6605	35.3086	33.4924	36.5915	34.8184	20.3633	16.9104	13.3477	16.8738	12.5488	17.3273	6.9395	6.3721	10.7969
CVS40_0163	45.8505	48.8549	40.7646	69.5373	68.0492	54.6113	33.8686	48.2919	50.2821	46.9335	80.1261	51.9004	43.7718	22.8668	45.2895	37.3094	50.6933	45.6244	41.7369	55.2632	48.3295
CVS40_0164	1.4213	0.7102	0.4954	0.8923	1.7295	1.04974	1.4091	1.0289	2.3998	0.6842	0.9053	1.28546	1.0144	1.2316	0.8033	1.01643	1.1525	1.4044	1.2069	0.9149	1.16968
CVS40_0165	59.4532	63.3146	54.9921	54.6692	52.8903	57.0639	63.6633	59.6714	57.5041	53.3239	47.603	56.3531	25.1062	25.7165	27.857	26.2266	20.1344	21.5739	18.0046	20.2301	19.9857
CVS40_0166	168.501	160.356	128.533	84.4902	136.258	135.628	155.688	174.305	177.253	185.617	133.081	165.189	44.1568	70.5715	89.8919	68.2067	63.9561	64.8426	57.54	48.8651	58.801
CVS40_0167	22.9385	21.1991	19.7099	17.2781	14.7768	19.1805	18.4323	16.9109	19.6582	22.0459	15.5553	18.5205	8.1433	11.0322	8.5782	9.25123	9.117	11.1094	8.4265	8.6897	9.33565
CVS40_0168	171.224	254.501	37.9986	36.5064	99.8219	120.01	46.8069	53.0282	71.4022	504.705	33.5697	141.902	1581.38	2529.29	1913.02	2007.9	1435.65	2019.38	1639.38	522.525	1404.23
CVS40_0169	6.2291	6.5121	4.6624	6.2133	4.3219	5.58776	5.4059	7.3191	5.6879	4.8607	6.6935	5.99342	7.6997	12.9771	7.0321	9.2363	2.7994	3.4924	9.7584	5.4073	5.36437
CVS40_0170	15.1191	13.6878	13.9347	11.6712	15.8136	14.0453	16.2611	12.553	14.5622	15.9491	12.2911	14.3233	10.1703	13.2095	12.4377	11.9392	7.7904	10.4962	14.3677	9.1505	10.4512
CVS40_0171	2.6791	2.5054	2.3109	2.2146	2.3033	2.40266	2.307	1.9786	2.2925	2.9216	1.9379	2.28752	4.5379	5.0776	3.6602	4.42523	4.4224	3.3898	3.4201	3.0746	3.57673
CVS40_0173	20.5797	18.4223	19.4298	17.4341	19.8137	19.1359	20.5236	21.9194	22.1425	19.7211	17.9508	20.4515	10.6508	12.1701	9.462	10.761	13.8296	15.8373	7.7563	11.5778	12.2502
CVS40_0174	0.234	0.1536	0.1674	0.1287	0.2159	0.17992	0.5542	1.4707	1.4654	0.9251	0.9792	1.07892	1.1316	1.7631	0.8327	1.24247	0.8608	1.4829	0.7901	0.3299	0.865925
CVS40_0175	42.6792	0.7745	0.7503	41.3741	105.742	38.264	33.9126	2.1372	37.2377	1.7408	30.4546	21.0966	89.341	96.9937	110.55	98.9616	104.069	143.666	91.5091	108.043	111.822
CVS40_0176	246.553	243.569	130.452	165.333	186.341	194.45	273.957	94.7708	172.38	136.549	144.35	164.401	16.6651	11.0095	9.1252	12.2666	2.5057	1.4831	2.0301	2.188	2.05172
CVS40_0177	599.901	546.283	162.68	192.966	294.317	359.229	931.797	42.4411	165.524	94.3213	186.446	284.106	4.2879	2.0729	3.4825	3.2811	1.1421	0	0.4957	0.3173	0.488775
CVS40_0178	272.038	258.791	210.906	272.204	250.073	252.802	264.248	237.576	258.2	211.485	213.888	237.079	342.253	356.621	303.714	334.196	137.553	188.242	218.798	177.56	180.538
CVS40_0179	23.9841	24.057	21.8392	18.9932	23.8586	22.5464	24.9216	24.0515	24.4068	23.2427	18.9409	23.1127	31.5016	36.8985	33.9281	34.1094	17.0568	21.4182	21.2621	17.7387	19.369
CVS40_0180	1.2283	1.3528	0.9744	1.1824	0.7712	1.10182	0.7426	1.7043	1.0258	1.4165	1.0584	1.18952	11.6566	15.2392	10.367	12.4209	10.0904	11.0216	21.3577	7.1727	12.4106
CVS40_0181	23.1473	17.4432	11.8053	26.4862	52.9646	26.3693	38.8588	33.5462	22.746	16.4196	24.8437	27.2829	48.3496	50.859	41.9651	47.0579	37.4217	21.8249	37.6122	23.1196	29.9946
CVS40_0182	41.2794	47.4418	42.329	55.3365	41.7338	45.6241	64.7743	44.2764	44.4619	49.1182	39.8933	48.5048	56.9956	42.2864	74.595	57.959	68.0105	47.386	69.1968	34.4594	54.7632
CVS40_0183	9.8059	9.02	8.548	8.6964	10.0718	9.22842	9.7722	9.2273	9.1567	10.4985	7.8619	9.30332	11.903	13.3904	10.6416	11.9783	5.0721	6.3166	7.0149	2.7298	5.28335
CVS40_0184	8.6478	8.0723	6.9956	8.325	8.3096	8.07006	8.8973	7.7514	9.2479	7.7061	7.5793	8.2364	8.5045	9.2477	8.6365	8.79623	6.7811	7.9663	8.3036	4.684	6.93375
CVS40_0185	2.6175	1.7259	2.1688	1.7606	2.1311	2.08078	2.2172	1.5665	2.2175	2.3406	1.829	2.03416	2.2292	2.7833	2.4446	2.4857	1.8478	2.1335	2.3972	2.2025	2.14525
CVS40_0186	14.991	12.8991	12.3408	12.328	13.5187	13.2155	13.8348	12.6097	13.849	14.0247	11.2514	13.1139	15.8753	19.359	15.1851	16.8065	17.9686	19.7657	19.1159	12.3883	17.3096
CVS40_0187	172.561	160.188	154.49	145.114	149.522	156.375	149.82	144.077	150.352	157.155	140.499	148.381	327.24	394.873	310.86	344.324	71.7578	149.505	123.777	78.0682	105.777
CVS40_0188	7.9625	6.234	5.7139	6.0251	6.4749	6.48208	7.0633	5.0037	6.2723	7.8146	5.9626	6.4233	8.847	9.1306	10.8474	9.60833	7.0407	9.2943	10.9007	5.6968	8.23312
CVS40_0189	30.5732	27.0968	20.3999	24.852	25.4536	25.6751	32.6295	23.8802	26.0296	20.9132	18.6289	24.4163	4.5938	5.5771	3.0314	4.40077	1.6155	0.0757	0.4315	0.2072	0.582475
CVS40_0190	1.4207	1.7895	1.4379	1.4229	1.1585	1.4459	1.2865	1.9371	1.8966	2.3434	1.0944	1.7116	0.8318	1.2365	0.9094	0.992567	0.548	0.66	0.9662	0.3328	0.62675
CVS40_0191	1.4953	1.7185	0.9534	2.2246	1.0242	1.4832	0.634	2.3442	1.9583	1.7307	0.4685	1.42714	1.6038	1.8326	1.1043	1.51357	1.0865	2.2066	1.0479	1.3416	1.42065
CVS40_0192	3.1996	2.7004	2.768	2.3846	2.3853	2.68758	2.8819	2.7511	2.8825	3.2399	3.0658	2.96424	2.5165	2.7402	2.8608	2.70583	2.7014	2.3982	2.6772	2.4449	2.55543
CVS40_0193	54.3001	52.4303	50.6599	47.5485	48.2027	50.6283	50.4181	48.8816	48.5544	49.6804	49.1529	49.3375	43.6257	50.5318	40.0474	44.735	48.3606	55.8864	55.2148	33.7241	48.2965
CVS40_0195	170.573	192.395	181.037	147.966	151.452	168.685	175.45	165.423	169.462	179.864	141.478	166.335	121.702	121.679	98.3504	113.91	89.0795	149.826	138.937	91.6264	117.367
CVS40_0196	859.038	806.562	868.99	838.814	812.442	837.169	885.015	974.911	803.776	864.016	859.851	877.514	918.514	968.583	850.928	912.675	819.691	859.359	748.764	938.951	841.691
CVS40_0199	140.92	144.417	145.302	137.141	134.974	140.551	137.847	132.76	135.649	129.721	139.513	135.098	162.041	169.893	139.071	157.001	132.183	158.024	161.666	113.821	141.423
CVS40_0200	0.832	0.8128	0.8754	0.7809	0.6269	0.7856	1.0563	0.569	0.8338	0.7369	0.5556	0.75032	0.8536	1.0729	0.9688	0.9651	0.8682	1.0129	1.0904	1.1086	1.02002
CVS40_0201	1.9327	1.9183	2.6232	1.776	1.6076	1.97156	1.821	1.818	2.0249	2.451	2.0288	2.02874	0.7932	1.3388	0.7994	0.977133	1.2327	1.1409	1.1558	0.7457	1.06878
CVS40_0202	5.9867	4.5598	4.437	6.7181	6.4822	5.63676	3.7816	5.7298	8.2096	5.373	6.8989	5.99858	5.9241	6.9352	3.5303	5.4632	4.4989	6.0954	3.1678	2.4125	4.04365
CVS40_0204	2.2701	0.9409	1.0068	1.433	1.6824	1.46664	1.5814	1.9917	2.0978	2.06	0.8338	1.71294	4.1998	2.7048	2.0156	2.9734	7.1719	8.4574	9.9837	2.8649	7.11948
CVS40_0205	182.722	181.687	124.211	136.135	149.695	154.89	238.555	83.2519	136.64	129	84.6609	134.421	0.0764	0.2618	0.4031	0.2471	0.8924	0.5236	0.6503	0.2938	0.590025
CVS40_0206	25.3433	13.3697	14.9869	19.9977	24.1491	19.5693	15.9321	13.8353	14.5728	27.1382	12.8886	16.8734	15.345	31.1712	10.351	18.9557	66.785	24.2791	36.726	23.3732	37.7908
CVS40_0207	5.818	2.8881	2.8738	3.6024	7.321	4.50066	3.8501	2.5014	5.2353	4.6873	3.8837	4.03156	2.0177	5.3796	2.1304	3.1759	9.1212	3.695	6.1768	2.4263	5.35482
CVS40_0208	19.7949	22.4749	15.196	14.753	21.3072	18.7052	17.5379	15.7582	16.2982	19.6178	10.8675	16.0159	12.2835	16.8428	13.1422	14.0895	5.5292	7.8605	9.3529	3.0724	6.45375
CVS40_0209	19.2986	19.1413	15.8938	18.3699	18.2507	18.1909	20.1385	22.5376	22.9562	24.1996	11.4112	20.2486	19.0352	23.8634	18.4707	20.4564	8.2281	9.8052	11.7587	6.2147	9.00168
CVS40_0213	38.9156	34.1819	24.4296	25.7433	34.7188	31.5978	34.5184	20.2238	24.7074	25.8051	17.0426	24.4595	41.4926	9.3578	27.5244	26.1249	0.683	0.926	0.7014	0.2672	0.6444
CVS40_0214	263.786	295.462	235.785	273.102	271.136	267.854	313.85	239.368	292.314	279.07	306.831	286.287	310.577	427.135	389.36	375.691	385.96	519.366	313.903	285.497	376.181
CVS40_0219	3.1372	2.4169	2.5563	2.3895	2.1894	2.53786	2.0724	1.517	1.6843	1.7175	1.3666	1.67156	0	0.1617	0.1494	0.1037	0.2143	0.0746	0.0709	0	0.08995
CVS40_0220	293.828	330.24	285.809	362.767	302.022	314.933	303.802	260.58	371.262	344.592	232.497	302.547	1.8836	2.3354	2.5388	2.2526	3.8855	2.4096	2.65	4.5494	3.37363
CVS40_0221	7.6958	8.5945	6.3404	6.7948	7.3633	7.35776	8.8785	8.6534	9.1537	9.7939	5.667	8.4293	3.8281	4.9574	3.0482	3.94457	4.6945	3.8024	3.7234	4.4193	4.1599
CVS40_0222	11.2146	8.7036	7.0071	7.3834	9.331	8.72794	8.1829	8.7768	10.052	9.3833	6.0538	8.48976	9.1252	15.3758	13.5443	12.6818	49.5698	54.2648	28.5199	51.1763	45.8827
CVS40_0223	33.2494	34.0673	34.7501	33.4858	33.5885	33.8282	32.3241	35.0125	33.1773	33.0481	32.2138	33.1552	31.8515	32.8536	30.9514	31.8855	26.6127	29.3969	29.0879	25.1549	27.5631
CVS40_0227	0.6319	0.4842	0.2955	0.3921	0.4686	0.45446	0.5822	0.334	0.6509	0.3887	0.2904	0.44924	0.6339	0.7738	0.6693	0.692333	0.2494	0.3799	0.231	0.1663	0.25665
CVS40_0228	0.2902	0.1667	0.2035	0.2095	0.2186	0.2177	0.2256	0.069	0.1636	0.2409	0.15	0.16982	0.2828	0.3912	0.1572	0.277067	0.0258	0.0628	0.2535	0.0573	0.09985
CVS40_0229	16.5813	19.5581	14.5014	14.562	19.8051	17.0016	21.1801	14.7902	17.0363	18.1965	12.9725	16.8351	13.9526	15.2608	10.3987	13.204	8.2672	8.9721	12.7079	8.0392	9.4966
CVS40_0230	0.5556	0.5978	0.4501	1.2177	0.14	0.59224	0.5146	0.4218	0.7849	0.4581	0.3566	0.5072	1.7829	2.2313	1.7416	1.9186	1.8688	1.6888	1.5797	1.3068	1.61102
CVS40_0232	6.6203	6.1715	5.508	6.6371	4.6068	5.90874	7.3051	7.818	9.3321	8.5141	6.2812	7.8501	7.3068	8.835	6.3528	7.4982	8.8313	4.8994	5.2652	7.412	6.60198
CVS40_0234	4.7771	5.3222	4.7867	4.5987	5.9816	5.09326	7.5782	7.4207	7.7552	8.7967	5.7968	7.46952	6.7015	8.286	5.9668	6.98477	3.2469	4.8532	5.1107	3.0791	4.07247
CVS40_0235	7.5844	7.1318	6.2755	4.7569	6.8032	6.51036	6.6101	8.5419	8.2055	6.743	6.9318	7.40646	8.8424	11.1141	7.4066	9.12103	1.3778	2.7359	4.1932	0.9074	2.30357
CVS40_0236	159.701	144.613	133.058	139.131	136.543	142.609	150.881	146.506	160.474	155.73	123.734	147.465	215.887	234.555	206.761	219.068	125.175	165.631	151.418	117.179	139.851
CVS40_0237	13.4146	11.4387	11.1318	9.8278	11.872	11.537	11.427	11.7847	11.9767	12.4368	10.0975	11.5445	15.3641	17.1521	15.6669	16.061	14.5543	18.1594	13.7433	13.2518	14.9272
CVS40_0239	249.08	240.017	196.395	200.957	218.46	220.982	234.035	194.756	214.78	228.644	176.274	209.698	368.454	376.938	330.915	358.769	293.557	295.057	312.476	197.233	274.581
CVS40_0240	0.2045	0.0392	0.1025	0	0.0734	0.08392	3.7091	7.6207	9.7347	10.1882	4.9636	7.24326	2.9023	6.1931	1.846	3.64713	0.3027	1.586	0.4204	0.37	0.669775
CVS40_0242	0.4955	0	0	0.7155	0	0.2422	0.2568	1.1786	0.9311	0.2743	0.2135	0.57086	2.2877	8.4228	4.0256	4.91203	20.023	244.524	1.7826	18.0952	71.1061
CVS40_0243	16.3982	14.3708	13.9529	11.477	13.3857	13.9169	13.1281	16.225	14.8277	16.9799	12.3829	14.7087	13.338	16.5749	15.0746	14.9958	4.2337	7.2059	9.5009	5.3893	6.58245
CVS40_0244	0.2291	0.1317	0.0689	0.2206	0.0986	0.14978	2.4934	3.6241	4.7358	5.9864	1.8164	3.73122	1.669	4.0826	0.6453	2.1323	0.061	1.091	0.3768	0.1357	0.416125
CVS40_0245	3.4213	3.3054	2.4376	2.3938	2.2638	2.76438	3.4466	3.3849	3.9106	3.5159	2.0808	3.26776	2.5389	3.1398	2.6092	2.76263	1.7773	2.276	3.0548	1.4548	2.14073
CVS40_0248	422.602	447.751	432.708	382.454	396.743	416.452	317.458	304.887	320.813	391.524	371.065	341.149	421.084	496.112	357.32	424.839	638.512	855.09	804.528	419.836	679.491
CVS40_0249	5.3084	6.329	4.9214	5.5878	5.0732	5.44396	6.5816	7.1394	6.8364	6.4813	3.1636	6.04046	0.6108	0.4653	0.4837	0.519933	0.3084	0.1611	0.8159	0.1469	0.358075
CVS40_0250	0.3619	0.7278	1.4051	2.6128	3.8466	1.79084	0.1875	0.2152	0.17	0.2003	0.1169	0.17798	1.81	5.2499	0.294	2.4513	2.2497	0.7832	1.1624	0.4465	1.16045
CVS40_0251	1745.64	1982.04	2015.74	1973.06	1823.84	1908.06	1800.73	2243.17	2098.85	2186.74	1884.45	2042.79	389.131	410.136	358.272	385.846	2162.28	1479.39	1215.3	1399.9	1564.22
CVS40_0252	98.2568	89.6945	96.4151	98.8016	86.723	93.9782	93.7346	97.5632	104.013	99.2946	92.3183	97.3848	57.828	68.9402	54.75	60.5061	48.1419	52.6708	35.5484	56.5754	48.2341
CVS40_0254	26.0453	26.2562	23.2123	25.3193	27.6907	25.7048	25.3359	20.6253	20.9231	26.2848	19.2455	22.4829	37.6857	43.4363	35.1451	38.7557	21.2556	25.7622	25.6531	19.3902	23.0153
CVS40_0255	48.6062	53.4447	51.9532	49.2735	57.5465	52.1648	55.0324	47.0853	55.9953	49.5402	45.4154	50.6137	53.2109	51.1403	46.004	50.1184	61.387	62.7518	62.1547	48.8477	58.7853
CVS40_0256	6.6401	6.8819	5.2575	5.2222	5.7116	5.94266	4.3627	5.4998	5.1617	5.6777	4.4703	5.03444	6.7821	7.2977	6.2937	6.79117	3.1065	4.5233	5.8197	2.9843	4.10845
CVS40_0257	182.825	171.679	146.928	169.862	164.169	167.092	158.683	129.365	157.886	143.12	149.008	147.612	165.835	175.117	182.105	174.352	130.748	140.428	140.638	138.722	137.634
CVS40_0258	49.0663	48.0832	46.4254	43.5026	44.6911	46.3537	45.6324	45.0804	47.7651	49.7403	34.2449	44.4926	54.6054	61.5821	50.5942	55.5939	38.2706	43.1482	43.2925	31.2931	39.0011
CVS40_0259	1.1297	1.5457	0.4312	0.3625	0.5211	0.79804	0	0.2559	0.6065	0.536	1.1126	0.5022	2.7596	0.4414	0.641	1.28067	0.43	0.3493	1.2165	0.584	0.64495
CVS40_0260	3.6007	3.0175	2.7435	3.5024	3.7143	3.31568	4.3927	3.7917	5.6383	4.0695	2.3594	4.05032	3.1939	3.6935	1.8283	2.90523	1.1659	1.4612	2.4288	1.0365	1.5231
CVS40_0261	1.4207	0.5861	0.7665	0.9819	0.8234	0.91572	0.7929	0.6932	1.0496	1.0083	0.8162	0.87204	1.7566	3.032	1.46	2.08287	0.7117	1.3798	1.348	1.2224	1.16548
CVS40_0262	1.0507	1.5407	1.3433	1.3603	0.702	1.1994	1.2392	1.5944	1.5886	1.5243	1.2177	1.43284	1.5984	2.0813	0.8635	1.5144	0.8366	1.7645	0.6331	0.4649	0.924775
CVS40_0263	36.6045	35.0836	34.6958	32.5014	32.797	34.3365	35.6209	38.6073	37.6681	36.3031	33.8387	36.4076	34.6969	36.5481	36.4946	35.9132	30.6629	30.477	30.0559	24.1159	28.8279
CVS40_0264	0.6596	0.6262	0.3736	0.5245	0.4322	0.52322	0.3269	0.3752	0.3593	0.7938	0.3213	0.4353	0.5296	0.3698	0.2796	0.393	0.382	0.5897	0.4716	0.5095	0.4882
CVS40_0265	1.4049	1.3635	0.6882	1.2923	1.109	1.17158	1.6826	1.1882	1.8381	1.7973	0.9685	1.49494	1.3453	2.4155	1.6233	1.7947	1.8022	2.0947	1.6045	1.2325	1.68348
CVS40_0267	0.4207	0.6377	0.556	0.4739	0.5973	0.53712	0.4638	0.3832	0.5718	0.4954	0.6401	0.51086	0.4683	0.9233	0.3102	0.567267	0.8267	1.9565	0.3772	0.6713	0.957925
CVS40_0268	0.1016	0.2102	0.1425	0.1369	0.1312	0.14448	0.358	0.0483	0.2036	0.135	0.1226	0.1735	0.2502	0.5479	0.1981	0.332067	0.2707	1.4294	0.188	0.1805	0.51715
CVS40_0269	1.4465	1.8607	1.1568	1.0092	1.3856	1.37176	1.4579	1.7203	1.945	2.3507	0.972	1.68918	0.8714	1.1201	1.4662	1.15257	0.4479	0.5457	1.2685	0.3143	0.6441
CVS40_0270	4.2278	5.0096	4.1706	3.0603	4.2333	4.14032	5.4687	4.4045	4.434	5.3338	2.9371	4.51562	3.0598	4.8409	2.4851	3.46193	3.9585	3.8659	3.8403	2.5877	3.5631
CVS40_0272	27.6263	24.7281	23.2746	19.1484	21.5972	23.2749	21.7833	21.4661	23.859	21.3021	22.2379	22.1297	28.2323	40.2862	24.8795	31.1327	34.0799	80.2882	66.9711	32.0999	53.3598
CVS40_0273	22.0952	16.7276	14.9355	19.5821	14.5342	17.5749	17.8111	17.5187	15.5968	17.0846	14.6577	16.5338	20.8696	30.836	21.0849	24.2635	30.836	67.9383	61.8247	28.3844	47.2458
CVS40_0274	0.5654	0.13	0.5665	0.7619	0.3651	0.47778	0.586	0.6051	1.4165	0.5633	0.5846	0.7511	1.1021	3.9766	0.8574	1.9787	1.2552	2.8144	2.7312	0.558	1.8397
CVS40_0275	33.3935	32.9056	33.6063	28.988	33.1942	32.4175	28.8015	36.4344	28.4824	34.7203	22.045	30.0967	23.2971	28.969	24.3775	25.5479	41.391	49.1166	48.3527	34.6498	43.3775
CVS40_0276	52.8812	57.9456	35.4842	43.3371	44.3274	46.7951	54.61	51.3558	53.4458	57.4013	30.0472	49.372	31.4748	26.8736	29.5772	29.3085	3.7697	7.332	14.4034	1.5979	6.77575
CVS40_0277	8.607	8.4265	8.2137	7.672	7.8921	8.16226	8.5902	5.7952	9.1277	7.2602	5.808	7.31626	11.6338	12.7594	9.7674	11.3869	4.1658	3.6962	7.3959	2.9216	4.54488
CVS40_0278	24.1024	21.3314	23.5339	26.8438	22.5351	23.6693	25.8008	26.7821	29.5321	24.4443	23.0437	25.9206	27.7965	27.1209	22.3923	25.7699	11.9527	19.9909	16.7271	15.0198	15.9226
CVS40_0279	21.3722	16.5656	18.9251	18.4212	17.0308	18.463	16.656	16.3543	18.5752	18.5258	14.4909	16.9204	19.5473	26.0258	18.7542	21.4424	13.5367	17.5708	16.8592	10.3017	14.5671
CVS40_0280	5200.34	5060.72	5361.91	5114.75	5136.49	5174.84	4913.5	5502.64	5325.6	5024.07	5248.28	5202.82	2669.99	2593.7	2491.65	2585.11	1773.25	2177.84	2022.56	1694.32	1916.99
CVS40_0281	27.8087	23.4177	22.6887	27.4888	23.6007	25.0009	22.9919	26.0763	29.8751	30.3746	20.6991	26.0034	32.1816	36.2001	28.0405	32.1407	15.7002	20.622	19.6459	7.931	15.9748
CVS40_0282	9.4467	10.916	9.6715	11.2192	8.0684	9.86436	10.9082	7.2661	8.1037	9.9471	7.8308	8.81118	52.3574	37.0751	39.764	43.0655	0.9575	2.5558	7.4408	0.8614	2.95388
CVS40_0283	24.2115	17.1237	40.9893	57.3727	20.9779	32.135	25.2314	14.002	22.4976	42.3433	10.3172	22.8783	31.3913	31.1124	29.1088	30.5375	43.5366	39.5903	29.9458	32.956	36.5072
CVS40_0284	24.1864	22.1128	18.7351	19.269	21.0027	21.0612	22.7958	22.583	24.6616	27.6147	20.5077	23.6326	33.4504	36.6757	94.6711	54.9324	68.1266	41.7488	36.6031	27.0684	43.3867
CVS40_0285	95.86	95.4957	91.7673	81.3819	85.9863	90.0982	93.8757	84.7949	89.4727	83.6008	74.3391	85.2166	112.352	116.912	120.191	116.485	88.4021	108.674	88.9959	68.1345	88.5517
CVS40_0286	40.0626	41.6097	52.5581	40.2811	33.7001	41.6423	44.4823	47.6028	43.9135	48.0505	43.1857	45.447	39.7706	48.2702	25.6365	37.8924	32.2856	34.3231	33.2867	29.1067	32.2505
CVS40_0287	29.3456	32.692	27.6008	27.2102	32.1044	29.7906	27.5535	33.7591	31.0481	28.1706	27.8218	29.6706	14.9614	17.3065	14.9515	15.7398	13.4308	13.4434	19.3072	8.7661	13.7369
CVS40_0288	1.1371	0.5717	0.7121	0.6157	0.3825	0.68382	0.5892	0.7607	0.8012	0.7081	0.7961	0.73106	1.4582	1.5829	0.8468	1.29597	1.641	1.9227	1.3149	1.2625	1.53527
CVS40_0289	40.8496	41.4488	29.7775	30.1749	31.1121	34.6726	37.952	27.64	37.0237	35.856	22.6914	32.2326	38.103	44.492	34.8003	39.1318	31.5091	43.1504	35.7319	19.5967	32.497
CVS40_0290	14.9732	9.2188	11.5204	13.3846	11.8	12.1794	12.7474	7.9499	11.7232	11.5448	8.0642	10.4059	17.0078	21.001	15.0609	17.6899	12.348	9.8381	12.0926	9.2364	10.8788
CVS40_0291	72.7358	65.8878	58.915	62.3524	71.0727	66.1927	66.5867	52.726	64.5959	68.2279	47.4152	59.9103	75.8068	88.3401	76.2923	80.1464	73.6261	74.6311	69.808	46.756	66.2053
CVS40_0292	1.1804	0.9723	0.6111	0.7576	0.8682	0.87792	4.1392	6.5982	8.7491	8.4728	5.2894	6.64974	2.2404	5.5352	1.7901	3.18857	0.6989	1.4052	1.2335	0.6408	0.9946
CVS40_0293	9.546	8.084	5.6636	3.6275	5.6785	6.51992	10.0239	9.5606	10.2276	8.7608	7.1437	9.14332	11.9845	11.4853	14.8306	12.7668	10.8205	9.1073	12.5234	11.6532	11.0261
CVS40_0294	17.6335	17.5733	16.0628	18.3997	15.2642	16.9867	21.7265	20.8251	21.3173	22.3894	16.3641	20.5245	27.7062	33.1038	26.8486	29.2195	21.5742	26.8228	21.5473	19.3513	22.3239
CVS40_0295	18.1598	17.0658	18.6608	17.45	18.5493	17.9771	16.3678	17.4632	17.6268	22.4144	13.8514	17.5447	23.1489	23.5787	18.5237	21.7504	11.9085	12.9523	13.7996	8.2673	11.7319
CVS40_0296	7.0945	5.1804	5.1925	6.2185	7.4913	6.23544	5.8231	7.6825	6.8097	8.1269	4.9168	6.6718	15.4937	10.2892	17.5621	14.4483	1.6844	1.9409	2.3166	1.5978	1.88492
CVS40_0298	0	0.0793	0.1383	0.0664	0	0.0568	3.29	12.8033	6.9158	10.7725	7.4927	8.25486	4.3896	5.0966	2.6911	4.0591	0.3064	1.1949	0.5675	0.3405	0.602325
CVS40_0299	26.6563	28.8171	22.9291	24.5597	24.8933	25.5711	28.1066	25.7095	29.1232	31.3444	24.9632	27.8494	26.2743	23.4583	18.9863	22.9063	19.674	19.9691	19.4923	21.1195	20.0637
CVS40_0300	51.6383	40.0541	45.526	48.8322	49.1019	47.0305	42.7398	31.9006	45.4872	26.8679	42.454	37.8899	21.7157	22.6742	18.3819	20.9239	11.9918	13.8226	18.3803	16.5685	15.1908
CVS40_0301	4.1054	4.8193	4.2017	2.6952	3.6352	3.89136	6.441	8.5557	9.2792	10.1189	5.7231	8.02358	7.0972	9.081	5.9295	7.36923	1.9958	3.2472	3.652	1.202	2.52425
CVS40_0302	53.0575	76.5514	63.6865	84.1554	81.0508	71.7003	63.4441	56.8914	63.3142	78.1738	46.2301	61.6107	4.5167	4.8928	3.5715	4.327	1.2186	1.4025	0.6856	1.2791	1.14645
CVS40_0303	14.5302	15.215	16.2851	16.208	16.534	15.7545	11.3464	18.8902	19.9357	19.1509	14.5218	16.769	1.1831	2.0368	1.4157	1.5452	1.8162	1.6972	1.4066	2.3067	1.80668
CVS40_0304	5.655	5.3058	5.111	3.8567	4.7126	4.92822	6.4209	6.3918	6.4689	7.4648	4.8791	6.3251	8.1197	9.0558	6.6425	7.93933	4.717	5.5731	4.6804	2.1882	4.28967
CVS40_0305	5.9264	6.0625	5.1264	5.4451	5.4044	5.59296	5.6483	4.7997	5.8517	5.8225	4.792	5.38284	6.8464	7.3015	6.0583	6.7354	3.5277	4.2642	4.9811	3.1677	3.98517
CVS40_0307	2.3441	2.2874	2.1328	1.7829	1.8567	2.08078	2.8077	2.8076	3.9615	3.8806	3.0967	3.31082	2.1838	3.1887	2.2218	2.53143	1.7627	2.4949	2.6368	1.4624	2.0892
CVS40_0309	5.46	5.2044	4.6911	3.2695	5.3694	4.79888	5.6589	3.7167	4.3875	4.896	3.7803	4.48788	6.8479	8.8754	8.035	7.91943	14.1597	14.8677	7.9153	20.6129	14.3889
CVS40_0311	38.364	33.721	33.5491	30.2088	29.0877	32.9861	33.7484	30.963	26.3134	32.3043	31.0954	30.8849	60.3238	70.8122	63.2563	64.7974	59.5598	59.7762	42.443	86.4726	62.0629
CVS40_0312	0	0	0	0	0	0	1.3018	1.8673	4.6221	4.8671	0.6765	2.66696	1.6108	3.4051	0.8504	1.95543	0.0697	0.4248	0.1614	0.155	0.202725
CVS40_0313	0	0.1427	0	0	0.3341	0.09536	1.2225	1.772	2.022	2.1994	1.4444	1.73206	0.4458	1.5283	0.0672	0.680433	0.0551	0.4703	0	0	0.13135
CVS40_0314	162.031	171.377	176.308	136.098	156.023	160.368	162.427	202.019	182.095	160.273	159.596	173.282	62.0688	71.8351	57.9437	63.9492	43.3168	51.445	53.1937	32.4997	45.1138
CVS40_0315	38.6312	25.583	32.2251	35.4448	35.1049	33.3978	27.5641	25.0886	31.1276	38.1129	28.8286	30.1444	45.2771	53.1009	49.4169	49.265	40.9751	60.2938	60.9257	45.5369	51.9329
CVS40_0316	37.2499	36.3115	38.8032	33.9657	41.0221	37.4705	32.2361	43.2783	42.8133	43.0097	34.0061	39.0687	21.8202	23.0591	20.375	21.7514	10.2631	12.639	13.2682	8.9789	11.2873
CVS40_0317	129.407	120.459	124.797	110.29	117.501	120.491	116.884	122.409	123.005	110.94	115.538	117.755	98.1148	106.523	85.5068	96.7149	69.0249	82.4826	84.5233	60.5153	74.1365
CVS40_0318	17.2544	12.2506	14.997	16.54	15.1148	15.2314	14.3518	15.9768	15.5785	20.3152	14.554	16.1553	9.4879	10.185	8.8576	9.51017	7.4134	12.1938	8.555	5.7887	8.48772
CVS40_0319	11.7981	12.7991	10.9104	10.0043	10.6373	11.2298	12.0422	9.9008	11.0847	10.651	9.7867	10.6931	11.1852	12.1667	9.5104	10.9541	21.7394	20.0169	13.5579	21.3846	19.1747
CVS40_0320	12.4573	12.4323	11.1131	11.6045	12.1858	11.9586	12.2551	11.548	14.5963	14.4925	10.4125	12.6609	13.43	17.5885	12.8865	14.635	7.8441	10.3522	12.3906	4.9834	8.89258
CVS40_0322	219.851	216.346	219.357	196.082	208.661	212.059	214.826	217.286	210.695	196.438	190.165	205.882	288.562	297.051	249.241	278.285	345.812	404.604	354.013	224.893	332.33
CVS40_0323	3.0506	3.1062	3.0568	3.0398	3.1109	3.07286	3.6055	3.5645	3.6539	3.9255	2.7326	3.4964	2.6219	3.1214	2.4349	2.72607	1.6398	2.7946	2.118	0.6603	1.80317
CVS40_0324	2.6151	2.2695	2.0321	2.4661	2.4702	2.3706	2.0466	3.1102	2.808	2.6589	1.3337	2.39148	1.8069	2.3775	1.6187	1.93437	1.185	1.9637	1.92	0.8428	1.47788
CVS40_0325	566.4	594.446	665.369	513.264	490.515	565.999	594.347	583.217	595.608	511.582	572.008	571.352	764.733	785.927	676.244	742.302	689.845	816.736	773.14	481.066	690.197
CVS40_0326	0.6215	0.5194	1.5851	0.707	1.7636	1.03932	0.8783	1.0079	1.9817	1.4386	1.5579	1.37288	0.6376	1.5895	0.2448	0.823967	1.4551	1.4674	0.5807	0.7249	1.05703
CVS40_0327	1.5814	2.3767	1.9502	1.8737	0.7856	1.71352	13.3641	1.8808	16.3053	2.4242	0.7338	6.94164	0.4992	0.8556	0.7906	0.715133	0.9723	0.6582	0.125	0.4802	0.558925
CVS40_0328	54.5791	51.0581	39.3019	47.7963	40.2014	46.5874	42.1143	35.5498	43.8308	40.1595	27.5368	37.8382	50.0311	50.5742	46.321	48.9754	48.3038	58.1533	47.9378	31.0405	46.3588
CVS40_0329	7.7709	5.954	8.3388	7.4808	7.0001	7.30892	8.7965	7.7344	7.6635	8.0542	5.7465	7.59902	4.2407	4.7164	3.5223	4.1598	1.6642	2.9821	2.266	0.7071	1.90485
CVS40_0330	26.767	38.4695	18.3396	42.1702	32.3025	31.6098	31.5587	18.3685	27.9542	35.2327	36.4222	29.9073	68.7392	55.4127	67.0992	63.7504	53.6945	83.0945	61.3539	83.7041	70.4617
CVS40_0331	9.8352	10.1677	8.8409	8.9408	9.4075	9.43842	10.0331	8.7799	9.2032	7.9227	7.4184	8.67146	14.0974	15.3964	12.0984	13.8641	8.4387	13.6202	11.2476	5.8995	9.8015
CVS40_0332	55.0383	52.4476	39.1509	58.3653	51.2961	51.2596	49.5172	43.4698	50.9443	49.447	52.6643	49.2085	66.3796	45.7866	62.3675	58.1779	63.6533	57.1948	72.2499	65.3872	64.6213
CVS40_0333	58.6147	56.3987	57.3214	69.4177	72.4345	62.8374	47.658	60.7946	64.3769	56.04	84.5746	62.6888	81.9066	69.46	93.6652	81.6773	74.2912	58.0235	89.3923	71.0814	73.1971
CVS40_0334	25.226	24.1179	25.2768	27.1701	26.0513	25.5684	27.0542	24.1751	26.2882	25.9045	25.2663	25.7377	18.0791	17.3149	15.9201	17.1047	16.8188	13.2936	17.8874	20.7119	17.1779
CVS40_0337	1.4679	2.4007	4.4125	2.5544	3.2816	2.82342	0.9947	3.3572	3.1119	4.0003	1.5082	2.59446	0.2317	0.9928	0.3669	0.530467	0.4513	0.611	0.1741	0.2786	0.37875
CVS40_0338	4826.95	5900.44	6095.29	6592.38	5664.16	5815.84	4787.23	6249.71	5975.79	6097.89	4984.41	5619.01	23.6122	17.053	17.5668	19.4107	18.3585	6.6785	3.5055	7.7854	9.08197
CVS40_0339	0.4449	0.1966	0.1886	0.2471	0.2394	0.26332	0.2837	0.2442	0.3858	0.3031	0.1327	0.2699	0.1931	0.4012	0.2595	0.2846	0.152	0.1852	0.2638	0.1013	0.175575
CVS40_0340	1.0048	1.0888	0.6329	0.4422	0.6489	0.76352	0.6546	0.1707	0.3596	0.5721	0.2474	0.40088	0.324	0.4039	0.3732	0.367033	0.0255	0.4039	0.059	0.0283	0.129175
CVS40_0341	16.6132	8.5342	5.3261	5.7686	9.1394	9.0763	16.3311	7.3635	7.2822	8.706	7.351	9.40676	1.3685	2.5439	1.7575	1.88997	1.8211	2.1437	2.4146	1.7389	2.02957
CVS40_0342	2687.53	2035.97	1060.32	1068.19	1671.47	1704.7	2702.22	1119.91	1325.81	1274.3	1201.12	1524.67	5.1195	4.6575	3.7183	4.49843	8.5246	2.5797	3.1689	8.4384	5.6779
CVS40_0343	694.732	833.133	939.454	1021.61	804.89	858.764	660.142	826.126	990.691	921.705	771.68	834.069	30.4695	27.4762	23.9395	27.2951	3.9445	2.548	3.7952	1.9013	3.04725
CVS40_0344	61.9212	77.7418	150.105	148.27	127.663	113.14	33.8988	308.329	147.518	270.283	70.0208	166.01	23.2361	28.669	17.7475	23.2175	0.5349	1.9556	8.7298	0.1189	2.8348
CVS40_0345	1.7386	1.4105	1.298	1.4932	1.3761	1.46328	1.4309	1.642	1.0676	1.019	0.9254	1.21698	1.3291	2.5977	2.2526	2.0598	6.2066	6.862	2.5755	6.3087	5.4882
CVS40_0346	0	0.049	0.0854	0	0	0.02688	1.2361	2.6342	2.0276	3.9613	1.6884	2.30952	0.2185	2.3968	0.7382	1.11783	0.0378	1.0602	0.1313	0.0841	0.32835
CVS40_0349	16.9359	15.6509	13.8086	15.4414	14.0887	15.1851	15.2743	15.3244	15.1724	15.2345	13.3838	14.8779	12.3425	14.6042	10.3855	12.4441	8.8582	11.0805	10.3151	9.8043	10.0145
CVS40_0350	45.4654	50.976	37.9873	42.4312	41.7639	43.7248	44.4157	36.8961	44.0122	40.8959	31.8551	39.615	49.3241	50.0107	46.542	48.6256	33.8664	35.7671	38.1399	24.8353	33.1522
CVS40_0351	24.4147	22.8428	22.1209	14.6316	23.1708	21.4362	21.0273	15.2136	16.1107	13.0201	13.2752	15.7294	32.2455	19.6722	19.593	23.8369	1.4048	1.4885	4.4535	1.7648	2.2779
CVS40_0352	128.304	114.439	105.318	102.728	107.95	111.748	125.21	109.936	108.046	113.007	92.6229	109.764	203.769	207.801	191.626	201.065	39.5148	60.1877	91.4058	40.5089	57.9043
CVS40_0353	11.1065	12.4406	10.5357	8.9008	12.3495	11.0666	11.6864	9.0855	11.0176	11.2352	8.842	10.3733	13.4482	15.3334	12.3974	13.7263	16.2728	17.0529	15.096	18.0844	16.6265
CVS40_0354	4.9403	3.8665	2.6726	3.8514	3.0993	3.68602	5.0889	3.064	3.569	3.9596	3.1603	3.76836	1.4304	1.6344	1.5759	1.5469	1.1575	1.64	0.9346	1.0769	1.20225
CVS40_0355	6.8845	7.3912	6.9821	5.6052	7.3463	6.84186	7.531	6.187	7.6378	6.4331	5.5624	6.67026	6.6715	7.5812	6.2039	6.81887	4.6201	5.9655	5.5066	3.5447	4.90923
CVS40_0356	4.0703	3.7784	2.7452	2.6374	3.5388	3.35402	2.8395	1.6757	1.765	3.1198	1.8887	2.25774	3.6139	9.8186	3.5612	5.66457	6.5346	12.537	4.3447	5.1762	7.14813
CVS40_0357	9.6746	15.5156	14.7552	15.2731	13.6651	13.7767	11.9541	9.8878	13.9311	10.7977	12.7201	11.8582	13.5145	12.4773	11.0123	12.3347	14.5648	7.6557	7.7401	17.4379	11.8496
CVS40_0358	21.4102	22.3105	16.1661	15.9076	18.8621	18.9313	22.01	14.6169	18.5243	19.088	11.4702	17.1419	24.6393	31.9213	23.1217	26.5608	24.4142	25.2849	27.3414	15.5807	23.1553
CVS40_0359	82.5561	70.5096	75.0041	75.5483	70.6224	74.8481	80.0219	91.395	90.8179	92.4031	78.1689	86.5614	84.7922	90.4067	80.3965	85.1985	91.0248	125.726	62.3158	117.527	99.1482
CVS40_0360	36.5601	31.9615	33.0057	28.1755	28.9059	31.7217	30.1258	34.3305	34.5226	35.0759	28.1246	32.4359	35.6518	40.7961	33.7744	36.7408	23.8049	31.565	25.2252	30.0784	27.6684
CVS40_0362	45.5404	37.3636	45.137	35.3025	41.3769	40.9441	44.0993	36.5614	40.5304	43.393	39.1537	40.7476	31.1128	33.2031	26.5671	30.2943	31.4596	30.2569	34.9403	15.9922	28.1623
CVS40_0363	3.3586	3.8672	4.1293	2.936	3.7101	3.60024	3.494	2.8178	3.3785	3.4533	2.21	3.07072	3.8466	4.0185	3.5494	3.80483	3.6823	5.4145	5.1945	2.4939	4.1963
CVS40_0364	71.36	65.0676	64.7312	60.1544	62.9354	64.8497	60.9228	66.1387	61.0013	63.1138	61.7064	62.5766	88.6474	91.1048	72.0841	83.9454	69.2854	67.4398	69.0843	62.3436	67.0383
CVS40_0365	30.4451	28.8555	31.4177	28.9278	28.5151	29.6322	31.3902	34.1396	34.7708	32.9185	32.1638	33.0766	44.7843	53.7681	45.9567	48.1697	46.5976	45.4419	54.3781	38.7903	46.302
CVS40_0366	9.7681	9.9409	9.0406	9.1881	10.5144	9.69042	9.8534	11.573	11.4426	12.0941	9.9595	10.9845	9.4097	11.626	9.1272	10.0543	10.5625	15.8968	8.4692	5.446	10.0936
CVS40_0367	0	0	0.0266	0.0511	0.0857	0.03268	16.6889	31.4866	34.0623	45.5813	21.1908	29.802	12.0568	24.6922	8.0747	14.9412	0.5183	9.2153	2.2904	0.8117	3.20892
CVS40_0368	4.6608	3.277	4.0658	3.2991	3.0101	3.66256	5.0295	4.728	4.7739	5.7671	3.4729	4.75428	2.5878	3.664	2.6432	2.965	0.7792	1.0088	2.5644	0.92	1.3181
CVS40_0370	0.3864	0.2961	0.5485	29.2311	1.1784	6.3281	0.267	0.1915	0.484	4.3492	1.3874	1.33582	5.9134	6.304	2.337	4.85147	3.5175	3.8331	2.1514	3.1463	3.16208
CVS40_0371	14.7459	13.6036	12.4584	11.3946	10.9475	12.63	16.2624	18.2768	16.4476	19.409	13.6069	16.8005	12.3989	12.6225	13.8992	12.9735	4.4389	7.0775	9.1249	7.5838	7.05628
CVS40_0372	0.888	0.7066	0.4791	0.7234	0.7353	0.70648	1.2036	1.4624	1.198	1.21	0.8241	1.17962	0.6307	1.5215	0.9619	1.03803	0.2427	0.5914	0.8426	1.4833	0.79
CVS40_0373	66.1658	58.8558	56.8542	56.6493	54.6413	58.6333	60.2802	62.1893	60.8044	61.2876	50.9021	59.0927	72.6241	63.3834	58.1256	64.711	20.6241	14.318	21.9078	22.8683	19.9295
CVS40_0374	97.5958	111.493	94.1114	91.1668	99.208	98.715	96.9053	99.9099	106.987	103.803	82.8681	98.0947	119.275	139.756	115.333	124.788	123.431	146.464	153.315	98.6036	130.453
CVS40_0375	13.0995	13.1185	10.566	11.1191	13.0471	12.19	14.3935	12.1532	12.4946	14.1717	10.0938	12.6614	15.949	19.6258	14.1603	16.5784	6.1306	8.8233	11.6768	4.9087	7.88485
CVS40_0377	3.481	2.99	2.3498	2.7161	2.8003	2.86744	3.0002	3.7042	3.0754	3.7322	2.2103	3.14446	1.9548	3.6083	2.7387	2.76727	1.6271	1.5465	2.8248	1.7359	1.93358
CVS40_0379	6.1786	4.6417	5.4361	7.8919	8.3377	6.4972	4.5919	6.3805	5.8522	6.4401	6.8567	6.02428	8.1016	4.8406	10.5781	7.8401	5.8085	4.7295	5.2666	6.8122	5.6542
CVS40_0380	127.352	127.374	102.218	120.051	108.857	117.171	138.929	114.722	115.397	141.573	78.0017	117.725	8.5765	10.0296	6.4378	8.34797	14.7033	12.7925	20.5416	8.8631	14.2251
CVS40_0381	10.3895	7.7592	8.2306	6.9325	8.9627	8.4549	11.1567	8.6093	9.6321	8.8033	6.949	9.03008	13.5068	11.7399	15.1547	13.4671	1.3324	2.476	6.4769	0.7404	2.75643
CVS40_0382	61.4451	88.1833	54.638	65.6703	50.3569	64.0587	72.0971	66.8213	69.0084	82.8387	48.0412	67.7613	1.0836	0.8254	1.1665	1.02517	1.5266	1.7929	1.6604	0.9402	1.48002
CVS40_0383	3.1227	3.9876	2.5205	2.0876	2.7077	2.88522	1.9778	2.2695	3.1512	3.073	1.4202	2.37834	4.1826	4.7792	4.8859	4.6159	1.1555	3.0038	4.3688	1.4554	2.49587
CVS40_0384	2.6536	3.0232	1.6185	2.2213	2.1857	2.34046	3.2286	1.3722	1.3586	1.9415	1.5907	1.89832	2.8172	2.0288	2.3496	2.39853	0.1844	0.7242	1.3045	0.1594	0.593125
CVS40_0386	0.1104	0.2537	0	0.1063	0.1188	0.11784	0.2288	0.1313	0	0.8554	0.1902	0.28114	0.3397	0.3882	0.1196	0.2825	2.7447	22.8145	2.1556	7.9525	8.91682
CVS40_0387	53.1965	55.0033	47.9421	47.3347	49.2922	50.5538	59.1993	40.546	50.4679	49.0313	34.1903	46.687	58.9612	18.0419	30.233	35.7454	17.3475	18.1589	23.0679	12.7158	17.8225
CVS40_0389	12.7522	12.1674	11.3176	10.1466	11.5358	11.5839	13.4001	11.1612	11.8214	12.2915	10.4731	11.8295	14.5144	16.719	14.7609	15.3314	18.2546	26.4629	19.5171	16.2182	20.1132
CVS40_0391	8.4635	8.9317	7.3605	8.7625	8.0215	8.30794	8.165	7.8817	8.4352	7.8379	7.0868	7.88132	10.54	14.3211	11.2726	12.0446	6.7601	7.6038	9.4381	5.1486	7.23765
CVS40_0392	31.4685	27.0942	20.5801	21.3689	27.6196	25.6263	20.8781	17.8977	20.773	17.5202	15.0124	18.4163	98.1599	83.1892	78.4486	86.5992	15.2496	42.5501	71.2867	8.174	34.3151
CVS40_0393	0.4169	0.2795	0.6614	0.6689	0.4487	0.49508	0.3961	0.5784	0.8269	0.3462	0.5987	0.54926	0.3564	0.6924	0.3763	0.475033	0.216	0.2632	0.3928	0.3086	0.29515
CVS40_0395	3.7769	3.1936	3.325	4.6748	3.5718	3.70842	4.5297	3.8823	4.1231	3.8829	2.3713	3.75786	5.2312	5.1551	4.5005	4.96227	4.2648	3.8538	4.4646	3.8077	4.09772
CVS40_0396	20.1342	17.9951	15.2719	14.6922	16.4504	16.9088	17.8248	13.6939	14.9977	16.7355	9.312	14.5128	21.8958	30.1693	21.6747	24.5799	42.7525	39.8377	47.4262	29.2841	39.8251
CVS40_0397	1.3177	0.9621	0.8544	1.0745	1.1848	1.0787	0.964	0.9403	1.3594	1.0641	1.2023	1.10602	1.4632	1.6538	1.7297	1.61557	1.1427	0.9563	1.227	0.9333	1.06482
CVS40_0398	7.0354	7.1316	6.1973	7.3295	6.7965	6.89806	6.4877	6.1014	6.4949	8.0979	4.3564	6.30766	9.8776	10.2656	8.1516	9.4316	5.3478	6.0011	6.665	3.445	5.36472
CVS40_0399	82.7248	87.4135	261.69	287.283	66.2317	157.069	66.6064	75.6186	88.8564	206.448	183.517	124.209	135.901	125.631	113.864	125.132	58.5927	56.97	107.167	65.622	72.0879
CVS40_0400	14.2133	13.5999	13.3476	14.9872	13.9471	14.019	12.4357	12.737	12.5878	15.3699	12.5043	13.1269	27.4688	39.2144	26.6034	31.0955	18.3179	27.329	28.8452	10.2765	21.1922
CVS40_0401	18.8694	15.5576	17.7771	14.0186	16.6683	16.5782	17.5373	16.4653	17.9854	18.6201	16.5254	17.4267	23.0417	31.0171	30.9933	28.3507	37.8879	46.5008	40.2667	32.9966	39.413
CVS40_0402	52.7156	46.1299	43.1842	44.1593	38.0278	44.8434	49.6515	46.0865	41.0127	44.2327	34.5081	43.0983	43.5519	59.1966	48.2874	50.3453	15.77	24.1205	37.0741	13.5094	22.6185
CVS40_0403	37.9166	32.9984	40.6747	31.8248	30.5059	34.7841	31.8903	42.9788	35.9485	35.0419	33.1803	35.808	32.5682	48.2219	34.8723	38.5541	75.2892	61.1897	70.585	48.2789	63.8357
CVS40_0405	220.289	238.071	139.875	147.265	187.262	186.552	258.544	81.9618	150.276	105.22	143.562	147.913	274.02	219.635	245.569	246.408	33.8759	30.6124	41.4311	36.6982	35.6544
CVS40_0406	1086.23	1520.29	1234.68	1528.88	1541.58	1382.33	1295.35	1292.13	1296.15	1430.91	1876.11	1438.13	1662.14	1131.59	2221.05	1671.59	2011.84	1441.44	1953.15	2270.85	1919.32
CVS40_0407	419.898	548.668	524.89	562.486	700.831	551.355	492.946	540.985	542.347	543.634	724.695	568.921	595.008	426.923	745.95	589.294	788.474	563.469	675.738	965.578	748.315
CVS40_0408	5.9372	5.8487	4.8474	5.5341	6.0864	5.65076	6.3162	7.4347	7.595	7.86	3.4649	6.53416	10.3133	9.6853	9.2217	9.7401	2.7341	4.7594	10.268	1.7363	4.87445
CVS40_0409	7.0249	7.0172	6.3154	7.837	6.9255	7.024	7.2807	6.5589	4.8524	5.3061	5.6575	5.93112	9.43	13.0071	10.3831	10.9401	1.9241	3.0551	7.6256	1.8144	3.6048
CVS40_0410	2.7813	2.3716	1.9778	1.1228	2.028	2.0563	1.8597	1.4938	2.4726	2.1852	1.3916	1.88058	5.799	9.5711	5.1509	6.84033	0.4781	1.3593	3.5043	1.0626	1.60108
CVS40_0411	0.2272	0.4103	0.2602	0.2187	0.4542	0.31412	10.0249	22.8529	23.5019	24.0047	19.1315	19.9032	7.1264	14.0027	4.6059	8.57833	0.3171	4.18	1.8016	0.6087	1.72685
CVS40_0412	0.846	0.8579	0.8477	0.5749	0.5357	0.73244	1.5989	0.8878	1.2468	1.157	0.9005	1.1582	0.4084	1.1084	0.3773	0.631367	0.1768	0.2154	0.4604	0.1473	0.249975
CVS40_0413	1.351	2.0864	2.1997	2.6823	1.0906	1.882	0.9189	2.0586	2.4328	2.1033	1.0914	1.721	0.823	1.0393	0.4116	0.757967	0.15	0.4569	0.1302	0.0833	0.2051
CVS40_0414	29.3087	26.2488	24.3831	27.4596	26.6943	26.8189	23.1124	23.4324	26.5541	30.5492	18.5831	24.4462	41.4085	51.5668	38.0925	43.6893	27.6398	34.7145	34.433	21.9373	29.6811
CVS40_0416	94.3392	131.356	106.298	128.384	125.54	117.183	102.03	98.2302	107.738	120.105	142.347	114.09	105.34	86.906	127.09	106.445	159.604	150.953	128.643	178.681	154.47
CVS40_0417	31.5742	23.7855	25.948	25.4096	24.1577	26.175	26.9685	25.0097	26.7076	25.9986	22.6378	25.4644	30.7934	42.3546	34.2699	35.806	38.737	39.5042	40.087	33.3188	37.9117
CVS40_0419	140.104	119.765	120.897	127.211	104.34	122.463	134.991	121.679	129.354	160.072	131.496	135.518	132.006	134.769	166.325	144.367	171.661	166.165	156.633	183.333	169.448
CVS40_0420	9.9206	9.2351	8.8238	11.2986	8.1755	9.49072	11.2089	8.0839	9.1354	12.2172	6.7821	9.4855	15.7541	15.8883	14.1446	15.2623	17.7799	24.6287	23.7885	11.489	19.4215
CVS40_0421	0.186	0.3634	0.2795	0.2149	0.4604	0.30084	0.8674	2.4995	1.7707	1.915	1.8912	1.78876	0.935	1.5916	1.0879	1.20483	0.479	1.2278	0.9367	0.2019	0.71135
CVS40_0423	14.9363	18.5997	8.0513	17.3573	14.944	14.7777	12.794	12.3885	13.333	22.3473	19.5159	16.0757	24.4985	20.7194	29.8671	25.0283	27.1775	30.0138	24.511	27.9967	27.4247
CVS40_0424	68.8752	65.2388	75.0515	67.3663	58.2758	66.9615	59.296	58.7482	65.2056	67.3697	57.2437	61.5726	48.6593	52.7327	57.515	52.969	60.8243	51.1004	43.6913	44.0728	49.9222
CVS40_0425	6.2918	5.5482	4.7914	4.8235	4.5807	5.20712	6.355	4.3537	6.764	4.7114	4.7318	5.38318	0.4225	0.3487	0.2974	0.3562	4.6125	4.333	1.0583	3.2066	3.3026
CVS40_0427	4.9785	4.4682	4.0242	3.6068	4.3091	4.27736	4.1624	3.693	3.5041	4.6168	2.919	3.77906	3.6465	5.4602	4.5589	4.5552	4.2049	4.9711	3.5082	2.9761	3.91507
CVS40_0428	5.777	5.2694	5.9724	4.1489	7.156	5.66474	6.1775	10.7422	12.1764	9.6953	11.2602	10.0103	3.0576	5.1599	2.1853	3.4676	1.8324	2.6794	2.1679	0.543	1.80567
CVS40_0429	4.9987	4.8734	3.5511	4.1863	3.6315	4.2482	5.3893	3.4234	4.4589	4.8145	2.6272	4.14266	2.3022	2.3948	2.5984	2.4318	1.3194	2.0097	1.8452	0.9776	1.53798
CVS40_0430	478.385	510.315	481.239	547.003	486.071	500.603	404.833	461.771	509.243	462.134	480.46	463.688	414.037	313.811	406.95	378.266	326.654	295.059	303.217	328.747	313.419
CVS40_0431	58.224	50.6273	58.7251	56.6034	54.2197	55.6799	56.5733	53.7571	49.6648	51.5264	43.4063	50.9856	44.605	50.9676	45.228	46.9335	43.3745	50.7808	60.8314	48.7705	50.9393
CVS40_0433	8.8764	9.989	7.0413	8.278	6.8275	8.20244	8.9889	7.4337	8.9188	8.2713	5.7208	7.8667	9.5811	11.4247	10.0759	10.3606	6.5858	8.7655	9.2949	4.3074	7.2384
CVS40_0434	9.402	8.4162	6.9607	7.887	7.5438	8.04194	8.1588	7.3079	8.0066	8.77	5.3003	7.50872	9.7094	11.1016	8.8146	9.8752	4.6901	6.4361	7.1086	2.1677	5.10062
CVS40_0436	6.4655	6.0268	5.9963	5.4282	7.0524	6.19384	6.3557	6.5742	7.2028	7.6908	7.06	6.9767	5.456	6.8562	5.7339	6.01537	4.701	5.3411	4.477	4.6155	4.78365
CVS40_0437	0.5838	0.5505	1.035	0.7926	0.6768	0.72774	0.9154	0.9792	1.1439	0.9281	0.8127	0.95586	0.9829	1.3162	1.1027	1.13393	1.2896	0.9558	0.8771	0.9899	1.0281
CVS40_0438	16.5165	17.8921	19.4011	17.1306	21.9733	18.5827	19.9605	19.6433	17.7457	17.8749	20.6472	19.1743	25.8939	30.6994	21.6214	26.0716	32.0839	35.0787	23.399	29.7946	30.0891
CVS40_0439	3.1332	2.8305	2.3602	2.567	2.8663	2.75144	3.1092	3.3299	3.8554	3.8379	1.9691	3.2203	0.7485	0.9421	0.686	0.7922	0.2697	0.521	0.5596	0.4057	0.439
CVS40_0440	19.7815	16.1775	16.2199	15.1511	16.0662	16.6792	12.8275	19.0069	17.7854	15.2334	25.774	18.1254	9.5789	12.1209	19.387	13.6956	1.889	10.6923	22.3348	1.3127	9.0572
CVS40_0441	11.6083	9.9223	9.3443	11.8997	10.4562	10.6462	9.5708	11.9213	11.7202	14.1021	11.2641	11.7157	8.0664	11.7864	10.2925	10.0484	12.9731	16.6032	11.7073	12.2782	13.3904
CVS40_0442	8.4312	7.9263	6.9867	7.0694	6.7339	7.4295	8.1092	8.2926	8.1432	8.3356	6.9966	7.97544	10.9597	12.1177	10.8043	11.2939	4.0434	4.8541	6.491	3.8861	4.81865
CVS40_0444	4.0401	3.5879	3.1588	3.0937	3.6239	3.50088	3.87	2.9121	3.6808	3.253	3.9034	3.52386	4.93	5.3103	4.6084	4.94957	3.4793	3.6766	3.5864	2.3864	3.28218
CVS40_0445	5.5058	5	3.7375	4.2389	4.4484	4.58612	5.4874	3.8551	5.3589	6.1833	2.6282	4.70258	32.0568	46.2337	34.7331	37.6745	25.3985	34.1568	42.0781	14.4063	29.0099
CVS40_0446	0.7614	1.09	0.5622	0.5401	0.4601	0.68276	0.8168	0.4607	0.6526	0.6803	0.4604	0.61416	0.836	0.8926	0.7669	0.831833	0.7355	0.5927	0.865	0.4483	0.660375
CVS40_0447	0	0	0	0	0.0831	0.01662	5.118	9.0847	10.4389	9.8236	6.117	8.11644	4.5913	8.0502	2.0895	4.91033	0.0685	3.34	0.7931	0.1523	1.08848
CVS40_0448	51.8856	60.9363	42.2877	54.3048	52.8119	52.4453	58.0622	40.2193	49.0886	50.4765	41.2869	47.8267	39.8537	32.3808	32.8722	35.0356	30.5664	30.4009	25.5074	18.6336	26.2771
CVS40_0449	25.1547	19.5392	24.5535	26.3032	20.214	23.1529	23.9584	22.7471	26.7848	28.9537	26.0118	25.6912	9.0327	8.6433	7.9866	8.5542	13.9433	14.1274	10.1195	11.2151	12.3513
CVS40_0450	69.4702	76.0827	62.5598	62.202	61.6036	66.3837	63.8352	57.0455	62.6314	63.9654	53.8864	60.2728	92.1168	102.12	84.27	92.8355	30.2325	33.5147	55.4651	18.8776	34.5225
CVS40_0453	40.1198	35.4068	37.0903	35.1856	34.9154	36.5436	39.1952	31.6253	37.1997	35.3106	27.4393	34.154	58.3317	67.7742	56.0681	60.7247	27.0619	41.4299	44.2692	18.9946	32.9389
CVS40_0454	12.9625	13.6001	11.6478	11.3112	11.2973	12.1638	15.2982	12.7061	14.7192	13.078	12.9537	13.751	11.4543	11.8627	12.7052	12.0074	12.0134	15.0008	11.3468	12.8144	12.7939
CVS40_0455	30.0124	26.4748	27.9912	25.9336	27.9373	27.6699	26.8328	29.3461	27.4525	27.2982	27.1386	27.6136	29.4677	33.0136	30.1355	30.8723	31.4968	37.2831	33.1877	24.2331	31.5502
CVS40_0458	19.0224	15.5815	14.1578	15.2214	19.2684	16.6503	17.3905	22.3228	17.0526	25.4304	14.7434	19.3879	23.4533	27.7268	22.7258	24.6353	18.0365	20.7406	19.1232	16.843	18.6858
CVS40_0460	4.1414	5.3971	4.5202	4.3783	3.5821	4.40382	4.982	5.2772	5.7901	5.1172	4.5565	5.1446	4.5903	5.3751	4.6863	4.8839	2.9227	3.4414	3.4207	3.467	3.31295
CVS40_0462	8.8937	9.9364	6.2833	6.5516	7.8032	7.89364	9.7113	7.8224	8.9996	9.1023	5.2517	8.17746	1.7807	2.3713	2.0074	2.05313	0.6374	0.572	0.8853	0.6247	0.67985
CVS40_0463	38.6814	46.6306	25.0146	25.9042	29.8132	33.2088	41.7791	14.5951	22.4836	23.5945	20.2442	24.5393	8.0881	8.5949	6.4332	7.7054	0.3734	0.1706	1.3235	0.2334	0.525225
CVS40_0464	16.0026	15.2703	15.7417	16.0889	15.9659	15.8139	15.5029	16.299	16.6967	15.8665	13.4658	15.5662	13.503	19.1027	16.0672	16.2243	11.9856	17.1822	14.4302	12.3715	13.9924
CVS40_0465	4.8695	4.9668	7.0749	6.094	5.307	5.66244	5.2361	5.4293	5.49	7.1432	6.6614	5.992	6.1824	6.7075	4.4835	5.79113	7.0815	7.3117	6.5068	7.8699	7.19247
CVS40_0466	60.7697	56.6972	50.8832	45.4147	52.5933	53.2716	64.8959	58.5568	58.9768	59.7961	45.784	57.6019	33.0229	27.9227	27.5677	29.5044	44.5082	26.5892	22.8946	28.6445	30.6591
CVS40_0467	0.1321	0.1518	0.0165	0.0318	0.1244	0.09132	0.1027	0.1375	0.0621	0.1097	0.0285	0.0881	1.169	2.5747	0.9302	1.55797	6.9809	10.9549	7.5534	2.7382	7.05685
CVS40_0468	1.3478	1.3816	1.5696	1.7885	1.6861	1.55472	1.2837	2.2962	1.9622	2.0972	1.7893	1.88572	1.1586	1.5801	1.2233	1.32067	0.7441	1.2615	1.1982	0.8988	1.02565
CVS40_0469	322.156	301.604	322.487	296.672	329.327	314.449	277.913	310.218	277.005	304.257	322.236	298.326	7.171	10.0562	5.8506	7.6926	11.5685	15.472	10.7766	14.7379	13.1387
CVS40_0470	7.3186	6.4551	3.6667	3.5227	5.4045	5.27352	3.969	2.1254	4.6907	5.8414	5.28	4.3813	0.3492	0.5986	0.8297	0.5925	0.1512	0	0	0	0.0378
CVS40_0471	173.356	145.518	76.3013	129.807	128.883	130.773	100.019	40.5315	85.366	147.778	13.6263	77.4642	1.6517	2.1236	1.6331	1.8028	4.5514	2.4062	2.3606	3.5557	3.21848
CVS40_0472	2.7909	3.0253	2.7409	3.305	4.0283	3.17808	2.1694	2.1688	2.9201	3.0899	2.3845	2.54654	1.4561	3.0022	2.9287	2.46233	13.3649	6.3495	5.3462	10.0714	8.783
CVS40_0473	52.9662	42.9141	46.8312	43.7243	44.4454	46.1762	44.492	41.0219	50.6107	46.3446	39.3236	44.3586	58.687	102.528	66.3589	75.8579	169.855	153.276	112.032	192.876	157.01
CVS40_0474	7.2813	7.5738	8.358	7.5418	6.2998	7.41094	6.9256	5.8645	7.043	8.2143	7.4261	7.0947	4.6335	7.6174	5.2416	5.83083	5.648	5.3363	5.5421	3.8207	5.08678
CVS40_0475	182.419	168.338	176.873	183.012	166.517	175.432	157.739	177.816	172.509	187.704	164.13	171.98	135.962	123.698	119.918	126.526	60.0383	92.7066	88.2374	78.0193	79.7504
CVS40_0476	7.732	7.8609	5.3637	4.9486	7.6825	6.71754	5.9882	7.6799	8.3022	6.914	7.212	7.21926	7.1917	8.2175	9.572	8.32707	7.0932	7.402	6.8121	6.3315	6.9097
CVS40_0477	2.2022	3.636	2.4863	2.6873	2.9046	2.78328	3.3432	2.2133	2.4867	2.9875	1.3364	2.47342	2.0684	2.5089	1.9487	2.17533	2.6169	1.9468	2.5505	1.5613	2.16887
CVS40_0478	11.6936	10.4539	8.8164	8.2512	9.5085	9.74472	10.4154	8.5191	11.6686	12.0941	7.5368	10.0468	12.4817	14.7748	11.6532	12.9699	6.0198	8.0737	8.7203	3.8327	6.66162
CVS40_0479	5.6146	4.229	3.4328	2.3208	3.5852	3.83648	4.8657	4.6026	4.0532	4.7411	3.8269	4.4179	4.2308	5.0202	4.0203	4.42377	1.3522	1.8537	3.4236	1.0332	1.91568
CVS40_0480	76.151	82.1665	62.5111	73.1586	74.3373	73.6649	77.6108	68.7486	74.8445	82.0167	59.6456	72.5732	118.081	142.72	119.376	126.726	68.6415	76.3337	82.3963	51.5367	69.7271
CVS40_0482	1.3749	0.9541	0.7278	0.9989	1.2845	1.06804	0.4302	0.9256	0.7149	1.235	0.693	0.79974	0.9581	0.517	0.7306	0.735233	0.4838	0.5896	0.6933	2.3556	1.03058
CVS40_0483	19.109	19.5026	21.0414	22.266	19.7978	20.3434	15.2214	21.0282	23.7412	24.1337	14.4437	19.7136	8.7334	15.0012	7.9694	10.568	27.5802	28.2613	22.867	21.2138	24.9806
CVS40_0484	3.7897	3.936	2.419	3.2969	3.6562	3.41956	3.2586	1.9364	2.2506	2.5485	1.1128	2.22138	0.6336	0.6911	0.2433	0.522667	0.7978	0.8506	0.7502	0.665	0.7659
CVS40_0485	0.1339	0	0.0805	0.0516	0.0865	0.0705	2.0541	4.7778	5.3009	5.5744	4.0849	4.35842	1.8685	2.9827	0.7253	1.85883	0.1189	1.3332	0.468	0.0529	0.49325
CVS40_0486	26.8016	27.032	22.8707	24.0098	27.3662	25.6161	28.4403	27.9565	30.9947	26.339	24.1605	27.5782	21.3188	27.1904	20.2165	22.9086	33.2128	38.2577	26.4246	24.364	30.5648
CVS40_0487	5.4357	5.8567	5.9472	4.6941	5.4638	5.4795	6.4207	7.3916	6.7342	7.6331	4.8907	6.61406	8.2011	10.3549	8.226	8.92733	6.3006	7.5045	8.5041	4.0434	6.58815
CVS40_0488	414.165	403.939	458.86	369.716	382.261	405.788	352.117	413.505	427.03	401.022	422.588	403.253	342.63	325.562	300.443	322.878	447.088	410.806	410.022	480.32	437.059
CVS40_0489	3.9569	5.711	4.887	3.6675	4.4573	4.53594	4.5207	4.5747	5.833	5.6441	4.2503	4.96456	3.6065	3.6894	3.1499	3.48193	1.7162	2.0315	2.7998	1.108	1.91387
CVS40_0491	5.4977	7.3599	18.403	11.4573	10.1447	10.5725	11.709	15.3043	17.0662	16.7884	15.2017	15.2139	4.0909	5.9846	6.3807	5.4854	16.6865	13.4029	10.8983	12.3728	13.3401
CVS40_0492	624.065	616.012	611.111	521.274	643.367	603.166	539.742	603.816	566.794	577.052	659.226	589.326	629.751	741.343	603.533	658.209	723.068	688.699	520.482	698.541	657.697
CVS40_0493	22.1806	19.443	19.4	16.8287	14.1632	18.4031	19.287	15.8725	17.6605	20.1864	17.0079	18.0029	21.2136	31.9521	29.9317	27.6991	19.3649	20.5455	17.389	23.7471	20.2616
CVS40_0494	1.8544	3.1794	1.1271	1.9315	1.9961	2.0177	1.0082	2.1331	2.1707	1.8848	2.5672	1.9528	2.963	7.769	3.8528	4.8616	1.7549	1.8094	4.1559	4.6506	3.0927
CVS40_0495	10.8525	10.2143	10.7532	11.8733	12.2998	11.1986	6.3915	6.5793	8.4827	6.9613	9.0653	7.49602	9.6145	7.4775	10.053	9.04833	10.0409	4.3183	3.1072	14.6794	8.03645
CVS40_0496	63.6127	70.3443	55.5698	63.4635	63.1925	63.2366	67.3547	59.0825	60.549	58.3548	56.9706	60.4623	4.8724	8.351	5.4151	6.21283	15.4002	10.1774	12.3964	16.3129	13.5717
CVS40_0497	0.3357	1.1924	0.5198	0.5581	0.3285	0.5869	0.5376	0.2903	0.4969	0.5067	0.3155	0.4294	0.0313	0.1073	0.1653	0.1013	0.0542	0.0991	0.1255	0.1807	0.114875
CVS40_0498	718.395	758.135	718.048	679.577	713.138	717.459	806.852	825.601	756.816	779.808	771.649	788.145	357.021	341.019	278.95	325.663	122.653	187.442	259.394	95.3735	166.216
CVS40_0499	32.7381	28.5515	22.2221	21.64	27.1467	26.4597	27.8586	19.0193	24.0021	25.2769	17.8541	22.8022	47.3379	46.6915	35.4903	43.1732	27.6682	29.7691	37.0107	13.6743	27.0306
CVS40_0500	110.853	111.703	94.7401	118.592	111.598	109.497	110.39	102.417	103.224	116.735	115.704	109.694	188.518	190.319	164.607	181.148	114.327	154.163	151.731	129.976	137.549
CVS40_0501	13.4254	12.9467	11.7516	14.4098	14.1189	13.3305	9.4363	12.2047	13.8218	13.4968	9.0425	11.6004	9.1826	10.8543	7.7729	9.26993	7.058	8.517	9.4377	6.0161	7.7572
CVS40_0503	10.2182	10.5453	10.3955	9.4854	11.1672	10.3623	9.1315	8.7424	12.8004	11.3128	8.94	10.1854	9.2532	8.3729	7.0591	8.2284	2.6391	5.1341	4.5013	2.83	3.77612
CVS40_0504	80.8852	79.8301	71.1675	68.2891	74.1126	74.8569	84.2368	77.5471	76.0215	79.8831	68.6153	77.2608	66.4058	70.1744	62.6311	66.4038	10.918	17.864	26.2994	7.2458	15.5818
CVS40_0505	12.7191	12.6368	12.2998	10.4591	12.988	12.2206	13.805	13.6671	12.498	12.231	12.6483	12.9699	14.4426	15.1249	13.3534	14.307	15.2159	23.0633	16.3756	16.3685	17.7558
CVS40_0507	44.2104	44.9797	28.1016	27.7867	37.7515	36.566	51.6341	33.3168	37.2245	41.2014	33.2095	39.3173	142.766	167.526	123.053	144.449	46.3999	64.5197	95.7441	39.6539	61.5794
CVS40_0509	101.644	88.7995	52.9917	58.8543	66.2112	73.7002	116.232	73.1567	73.7675	82.2197	57.5312	80.5813	256.283	312.186	270.183	279.551	94.9349	129.888	180.813	71.4466	119.271
CVS40_0510	7.2053	5.4035	5.6519	5.6011	4.8005	5.73246	7.1803	9.7791	9.1242	9.6624	8.0723	8.76366	4.1596	4.5778	4.492	4.4098	2.5647	3.0097	2.5881	2.5764	2.68472
CVS40_0511	17.8043	19.1918	12.6039	15.4789	14.3329	15.8824	15.9879	11.6532	15.7573	14.779	8.0681	13.2491	16.2388	24.1708	15.8028	18.7375	52.7023	36.9042	32.8999	31.5414	38.5119
CVS40_0512	9.6047	10.0974	8.4976	7.2553	7.1115	8.5133	8.2427	10.7957	9.789	10.3416	7.6188	9.35756	7.4902	9.2583	7.3821	8.04353	7.2111	7.7506	9.0878	7.2057	7.8138
CVS40_0513	0.443	0.5679	0.239	0.3936	0.5135	0.4314	0.4238	0.2432	0.3628	0.6602	0.044	0.3468	0.2972	0.5193	0.4614	0.425967	0.1211	0.1291	0.4904	0.1513	0.222975
CVS40_0514	0	0	0	0	0.114	0.0228	18.33	32.4954	40.7283	44.2022	18.9819	30.9476	7.497	21.3538	6.5389	11.7966	0.2822	6.0742	2.3948	0.6271	2.34457
CVS40_0515	0.079	0.0975	0.0469	0.0563	0.0693	0.0698	0.8581	1.7918	1.9057	1.9951	1.6487	1.63988	1.0385	1.5742	0.6338	1.08217	0.0468	0.763	0.1714	0.0462	0.25685
CVS40_0516	5.4845	5.1827	5.4734	4.0851	4.6274	4.97062	5.0412	4.164	4.8163	5.0539	4.7548	4.76604	5.0812	6.6373	6.145	5.9545	4.556	5.2039	6.1841	4.9101	5.21352
CVS40_0518	0.4858	0.3988	0.3245	0.2895	0.2988	0.35948	0.4316	0.4127	0.2608	0.333	0.3788	0.36338	0.3798	0.4339	0.3258	0.379833	0.0822	0.1502	0.1427	0.0685	0.1109
CVS40_0519	3.8073	3.6464	3.2904	3.0237	3.6883	3.49122	3.6993	3.0753	3.12	3.9341	2.7203	3.3098	6.6892	7.0483	5.2411	6.3262	3.7476	3.6052	6.0821	4.3214	4.43907
CVS40_0520	5.1681	4.4039	3.3448	3.0946	4.0321	4.0087	4.2273	3.9509	3.9262	4.7592	2.8904	3.9508	4.0029	6.4298	5.1448	5.1925	4.2801	6.0111	5.3949	2.998	4.67103
CVS40_0521	54.5902	50.7441	43.9096	36.6031	44.0483	45.9791	32.7968	26.5019	32.5844	31.182	23.7707	29.3672	28.0462	32.1438	25.215	28.4683	7.5041	9.8611	8.1741	10.9558	9.12378
CVS40_0522	9.2416	7.4436	6.3	6.4901	7.7869	7.45244	9.696	6.2163	6.5951	7.506	5.8096	7.1646	9.8701	11.3668	9.3134	10.1834	4.3056	6.3532	7.6305	3.7382	5.50687
CVS40_0523	35.775	35.5766	27.3085	29.8953	32.0099	32.1131	33.0614	37.9974	36.3817	36.3343	24.0632	33.5676	24.7495	27.61	22.2021	24.8539	27.6241	36.1345	31.3076	16.2815	27.8369
CVS40_0524	3.3282	1.944	4.2495	3.3328	4.2571	3.42232	3.3927	3.7919	5.0687	5.443	3.9691	4.33308	2.0975	1.0985	2.2871	1.8277	1.5995	2.5483	2.3328	1.5254	2.0015
CVS40_0525	9.5866	7.5722	7.1084	7.9031	10.2064	8.47534	8.6351	10.4064	9.5201	9.9767	8.5314	9.41394	8.3154	11.6471	9.5349	9.83247	2.8793	12.7136	6.611	2.8041	6.252
CVS40_0526	1.323	1.1674	1.6838	1.6961	1.8897	1.552	1.4557	1.8717	1.5395	1.666	1.4912	1.60482	2.6632	3.1313	2.6692	2.82123	6.0975	6.8601	4.5307	6.6526	6.03522
CVS40_0527	276.909	262.382	247.915	290.407	261.321	267.787	301.431	174.951	236.39	230.585	288.195	246.31	596.96	658.954	648.232	634.715	286.671	320.357	369.68	321.641	324.587
CVS40_0528	0.6957	0.8909	0.7369	0.7271	0.706	0.75132	1.133	1.182	1.2699	1.2763	0.7879	1.12982	0.4894	0.9087	0.6459	0.681333	0.1236	0.1291	0.4903	0.1569	0.224975
CVS40_0529	31.9877	31.0367	29.0566	29.0428	36.8449	31.5937	29.5381	24.3845	27.8377	23.0028	23.679	25.6884	34.1983	40.5366	29.4688	34.7346	40.0685	40.2516	61.5081	33.7843	43.9031
CVS40_0530	23.0525	21.2554	19.3716	18.4428	20.5653	20.5375	21.1772	20.2717	20.5428	21.5583	17.3216	20.1743	25.1918	34.9476	26.3712	28.8369	86.6851	71.8746	46.7799	105.523	77.7156
CVS40_0531	24.0849	20.7152	17.1482	15.7191	16.427	18.8189	18.5508	15.1251	19.275	21.3458	15.3968	17.9387	29.3815	31.511	27.4501	29.4475	18.7964	28.2394	21.3027	11.3433	19.9204
CVS40_0532	14.2668	14.5367	14.7507	11.534	12.6216	13.542	14.2568	13.1183	14.3689	15.6065	10.7038	13.6109	16.2101	21.7009	15.9464	17.9525	17.7387	21.2158	16.97	13.1424	17.2667
CVS40_0533	18.7125	16.7962	17.897	14.1589	15.5497	16.6229	17.3092	19.3618	19.1515	19.5465	16.3669	18.3472	19.2174	22.529	23.0672	21.6045	22.6845	27.5103	22.1096	22.0795	23.596
CVS40_0534	8.7625	7.4625	6.8548	7.1916	6.4543	7.34514	7.9486	7.289	7.8228	8.6925	5.4526	7.4411	10.4684	11.9617	9.8327	10.7543	2.2802	4.2842	6.9806	1.9945	3.88488
CVS40_0535	25.2688	21.6364	24.7703	23.8416	27.4944	24.6023	24.2002	24.1833	26.5028	21.5003	30.91	25.4593	26.5811	36.0508	34.8461	32.4927	23.456	22.5491	28.1807	20.6555	23.7103
CVS40_0536	13.426	13.3992	10.7967	11.614	11.8312	12.2134	12.7562	11.4958	12.0522	11.8893	7.6223	11.1632	13.8392	13.6464	10.6854	12.7237	8.0239	10.0018	9.852	5.4909	8.34215
CVS40_0539	14.511	13.8465	15.2378	12.8868	14.7551	14.2474	10.9329	9.9983	13.8851	9.7223	15.5499	12.0177	12.5255	14.3121	13.2827	13.3734	22.6362	17.7319	13.5396	11.1512	16.2647
CVS40_0540	13.0804	13.9973	10.0314	10.6223	10.8285	11.712	11.5625	8.1694	11.5037	11.9197	6.9477	10.0206	19.4177	20.417	15.8842	18.573	35.9753	32.7659	27.516	24.6903	30.2369
CVS40_0541	54.6402	54.3526	41.3065	46.225	53.8021	50.0653	50.558	37.4743	51.402	44.0759	32.0203	43.1061	12.8251	14.7888	11.9699	13.1946	11.5087	10.1203	12.3195	6.8188	10.1918
CVS40_0542	3.5176	3.9574	2.604	2.8412	2.9172	3.16748	2.4337	2.307	4.6739	3.7403	1.1037	2.85172	1.5902	2.0129	1.679	1.7607	0.5605	1.0546	1.1353	0.284	0.7586
CVS40_0543	14.5678	14.4926	13.9048	13.7468	14.7511	14.2926	10.2646	11.8472	14.1378	11.156	7.2939	10.9399	8.2114	12.1503	7.5471	9.30293	24.0858	22.1835	11.482	23.5848	20.334
CVS40_0544	22.4278	23.6462	16.2834	21.4532	22.0442	21.171	21.4718	19.6096	20.1192	26.7241	16.9108	20.9671	0.39	0.5013	0.2059	0.365733	0.1688	0.2571	0.0488	0.3283	0.20075
CVS40_0546	16.916	17.4972	16.5263	16.8079	20.8096	17.7114	24.6703	21.4117	21.2665	27.8246	22.9066	23.6159	8.3057	12.465	7.7877	9.51947	22.5885	30.2709	8.5075	19.3791	20.1865
CVS40_0547	18.9995	18.2937	16.6274	17.3494	17.0728	17.6686	19.6136	17.3663	17.0443	18.6213	14.51	17.4311	21.7678	24.3661	20.703	22.279	9.4465	11.7143	13.0387	8.9958	10.7988
CVS40_0548	43.8097	35.9956	35.1231	32.0855	33.9703	36.1968	34.7423	31.2449	45.7989	37.3505	31.2366	36.0746	78.3564	103.418	85.6854	89.1531	63.8759	56.3955	60.4265	49.0487	57.4367
CVS40_0549	12.5592	14.2308	10.2803	11.1537	11.805	12.0058	10.6333	9.2566	10.1932	11.3587	7.3167	9.7517	18.0574	21.2553	19.7362	19.683	7.1479	6.5086	11.7275	7.6818	8.26645
CVS40_0550	2321.96	2386.96	2669.7	2395.35	2290.31	2412.86	2232.62	2324.62	2307.58	2044.65	2232.76	2228.45	2673.59	2572.02	2549.55	2598.39	2728.4	3205.72	3211.8	2667.59	2953.38
CVS40_0551	43.1272	43.6521	39.9645	42.2676	42.2263	42.2475	38.4282	41.649	43.0879	35.6636	33.5361	38.473	84.1424	123.635	68.9775	92.2518	52.6475	69.0125	81.7996	40.0728	60.8831
CVS40_0552	7.5363	6.2229	5.1874	4.7876	5.81	5.90884	10.3089	14.6558	16.0962	16.6121	10.4435	13.6233	11.18	16.635	9.0462	12.2871	3.1958	4.2432	7.9907	2.1611	4.3977
CVS40_0553	12.0835	11.885	9.6863	10.4691	9.9818	10.8211	13.5139	11.0289	13.201	14.4046	8.8386	12.1974	12.6566	17.7892	12.6631	14.3696	13.4767	14.4452	16.0309	7.6272	12.895
CVS40_0554	103.028	103.89	104.373	91.8269	90.2177	98.6672	93.7667	94.7333	103.195	102.34	99.8635	98.7797	59.3705	73.1599	53.5075	62.0126	65.3669	92.0951	58.6262	49.9476	66.5089
CVS40_0555	27.3306	24.0721	24.4514	21.7294	23.1146	24.1396	25.249	23.5077	23.2324	20.9827	19.1706	22.4285	51.6988	52.8273	38.9011	47.8091	53.06	60.2102	80.5568	38.4551	58.0705
CVS40_0556	7.8554	8.1857	8.8316	6.2957	6.5945	7.55258	6.9339	6.0234	9.0872	5.4928	3.8542	6.2783	1.7449	2.2361	2.2087	2.06323	1.16	1.4338	1.4681	1.5766	1.40962
CVS40_0559	65.2893	79.9367	90.2293	78.0351	83.8491	79.4679	95.2287	111.621	77.5383	108.78	136.229	105.879	39.9365	44.3968	51.0561	45.1298	48.2521	39.9423	55.6103	42.673	46.6194
CVS40_0560	15.0066	14.3229	12.5074	11.3657	15.0405	13.6486	15.4296	13.4033	14.6905	13.9514	9.3176	13.3585	13.2142	13.8408	10.4639	12.5063	8.0671	10.6904	11.7474	5.9637	9.11715
CVS40_0561	12.399	12.9598	10.7617	11.4199	10.4138	11.5908	13.6511	12.2546	13.2393	13.4264	8.5156	12.2174	7.6736	7.8126	6.2818	7.256	6.687	10.0211	6.2033	5.5472	7.11465
CVS40_0562	2.7238	2.1833	2.3654	1.8489	2.1425	2.25278	2.1498	2.1596	2.5372	2.2037	1.7935	2.16876	2.1783	2.5217	2.4815	2.39383	1.6561	1.7233	2.7208	1.4269	1.88177
CVS40_0563	24.2389	22.8392	20.9503	19.2923	22.385	21.9411	24.7592	18.8744	23.9478	25.2086	16.4735	21.8527	25.3132	25.6755	20.1168	23.7018	11.9441	12.6915	14.7733	7.445	11.7135
CVS40_0564	6.615	4.8776	3.4923	4.3595	3.9557	4.66002	4.0054	3.1018	4.0691	2.9137	2.8604	3.39008	8.6354	6.7541	6.7289	7.3728	20.067	72.921	5.8977	37.9797	34.2163
CVS40_0565	2.065	2.2941	2.0691	1.8995	2.1733	2.1002	2.0451	2.183	3.0179	2.9466	2.8273	2.60398	1.2711	1.318	0.6711	1.08673	1.08	1.1173	1.2028	0.5661	0.99155
CVS40_0566	2.8299	3.9957	2.1875	2.4907	2.785	2.85776	3.4358	3.2695	2.3296	2.4169	2.4386	2.77808	0.6636	1.0426	0.5255	0.7439	1.0053	0.875	1.0804	0.399	0.839925
CVS40_0567	437.381	388.922	413.227	410.449	411.916	412.379	425.656	388.752	402.808	383.574	386.138	397.385	533.522	579.208	536.482	549.737	694.495	670.838	606.396	756.346	682.019
CVS40_0568	20.2647	18.3057	17.0615	14.0999	17.2751	17.4014	16.7682	17.5739	18.2721	17.1549	15.7246	17.0987	18.2508	23.939	20.9481	21.046	26.0772	27.4293	22.8761	24.2557	25.1596
CVS40_0571	0.9407	0.8243	0.6716	0.8716	0.7214	0.80592	0.8896	1.2027	1.1342	1.1977	0.5978	1.0044	0.181	0.2481	0.1783	0.202467	1.6604	0.4581	0.5801	1.0561	0.938675
CVS40_0572	4.5009	3.7138	4.163	5.5549	5.5901	4.70454	1.9138	2.7451	3.1806	4.4719	3.2818	3.11864	0.592	0.2706	0.5001	0.454233	3.7923	1.4987	0.3559	4.784	2.60772
CVS40_0573	34.4848	31.5535	23.2409	27.317	28.2844	28.9761	31.0395	23.7153	29.9719	31.1584	24.0801	27.993	46.5008	53.6516	42.202	47.4515	43.9989	47.6155	42.2913	37.3364	42.8105
CVS40_0574	11.9141	12.8093	9.4478	10.162	10.6731	11.0013	11.5248	8.2884	9.4364	10.3253	6.3366	9.1823	12.1445	16.4299	11.74	13.4381	9.6253	12.2279	13.1943	7.8646	10.728
CVS40_0576	0.8491	1.3203	0.8508	0.6251	0.7527	0.8796	0.4659	0.4158	1.0637	1.106	0.5165	0.71358	0.5124	1.4639	0.5411	0.839133	0.1331	0.3243	0.3594	0.2465	0.265825
CVS40_0577	4.1146	4.4924	3.2983	3.3272	3.1888	3.68426	3.3689	3.0829	3.4019	4.3731	2.0919	3.26374	4.7701	5.1611	4.7244	4.8852	0.4385	0.6234	3.468	0.5685	1.2746
CVS40_0578	4.3298	4.2579	3.0414	3.6095	4.084	3.86452	4.4875	3.9815	3.355	2.9651	3.3464	3.6271	7.0983	6.6979	5.8989	6.56503	0.3964	0.4831	3.1199	0.3524	1.08795
CVS40_0579	4.2332	1.9293	2.9254	3.0915	2.4355	2.92298	2.4963	3.9062	2.5601	3.6363	1.8239	2.88456	7.4882	8.4707	7.2737	7.7442	1.3612	2.0536	3.376	1.2967	2.02188
CVS40_0580	0.9265	1.893	2.2693	0.991	0.3324	1.28244	0.5335	1.714	1.2896	1.2537	1.1532	1.1888	1.5842	1.8102	1.1151	1.50317	0.64	0.2228	1.0581	0.508	0.607225
CVS40_0581	4.2554	5.1325	3.7954	3.8714	3.6996	4.15086	4.6042	4.2823	4.1299	5.7466	3.4655	4.4457	5.3493	6.7428	4.8628	5.65163	6.0011	7.1607	5.3593	3.4384	5.48987
CVS40_0582	3.1709	3.821	2.238	2.9115	2.9323	3.01474	3.2029	3.8931	4.0273	4.4754	2.4422	3.60818	1.0218	1.9831	1.063	1.35597	1.1316	1.1571	1.8065	0.6071	1.17558
CVS40_0584	15.9476	18.1948	12.9035	13.2275	15.0224	15.0592	17.1476	14.6049	18.1483	17.1231	10.9968	15.6041	19.2559	23.1309	18.3355	20.2408	13.5294	19.8085	16.5627	9.2704	14.7927
CVS40_0585	54.3071	56.2093	48.5749	42.5757	43.7107	49.0755	48.3679	44.7779	47.5246	44.0681	40.9327	45.1342	64.3794	70.5998	52.3567	62.4453	48.1541	66.3853	52.3083	37.6987	51.1366
CVS40_0586	3.0417	4.0154	3.1302	2.6511	2.9644	3.16056	3.0673	2.8842	4.1193	3.413	1.8064	3.05804	5.44	5.686	4.5416	5.22253	1.3507	2.402	3.2955	1.501	2.1373
CVS40_0587	21.9586	19.499	20.2947	22.311	21.1022	21.0331	20.8234	20.7091	24.5079	22.0191	17.1035	21.0326	15.4494	18.7475	20.4448	18.2139	17.519	25.1252	18.065	13.3802	18.5223
CVS40_0588	78.6451	80.1292	87.0937	82.018	80.5008	81.6774	78.523	80.7638	87.6311	76.6749	85.394	81.7974	86.2183	84.9488	74.3156	81.8276	188.69	107.141	157.423	147.948	150.301
CVS40_0589	37.8225	37.6249	36.4675	33.9354	33.5167	35.8734	34.9368	39.5467	39.8656	40.7988	35.1035	38.0503	37.5148	43.9376	28.2833	36.5786	27.1971	34.4392	26.1332	31.1273	29.7242
CVS40_0591	22.2131	21.2997	20.7192	20.0075	20.1199	20.8719	21.5679	18.5778	20.5631	20.5183	17.4533	19.7361	25.8048	27.9338	23.3737	25.7041	14.0139	18.6523	22.6963	8.9629	16.0814
CVS40_0592	49.4863	51.8345	40.9381	50.0509	46.824	47.8268	41.5505	21.3565	63.0383	36.6791	42.1638	40.9576	0.4999	0.9791	0.7539	0.7443	1.7926	1.0545	0.5723	1.1678	1.1468
CVS40_0593	18.2388	17.1282	14.9599	13.7736	15.0732	15.8347	16.1733	15.1746	16.1328	16.0603	12.8882	15.2858	23.3563	26.2379	19.6135	23.0692	10.9084	13.636	17.1555	10.1503	12.9626
CVS40_0595	35.1427	36.9612	36.477	31.2512	32.8487	34.5362	36.8941	39.0775	29.2225	33.7998	34.3999	34.6788	48.3325	51.7443	33.4513	44.5094	39.8948	45.1428	39.4685	40.4711	41.2443
CVS40_0597	1.5171	1.7104	0.7673	1.377	1.2909	1.33254	1.4077	1.4607	1.5747	2.2236	0.8093	1.4952	0.6967	1.8294	0.7669	1.09767	1.1549	1.1415	1.0842	0.8129	1.04838
CVS40_0598	6.8651	6.9143	7.6186	6.6088	5.9196	6.78528	7.4595	7.7258	8.6925	10.3383	7.4743	8.33808	9.2017	9.6057	9.5155	9.44097	5.638	7.6291	7.4359	5.5007	6.55093
CVS40_0599	10.2182	6.2912	11.7014	3.5131	3.5353	7.05184	13.238	6.5103	13.2576	18.5853	10.0632	12.3309	3.7441	9.8397	4.3484	5.9774	3.241	3.1594	2.6258	2.5213	2.88687
CVS40_0600	9.6269	9.5567	7.5699	8.2827	9.3459	8.87642	9.5834	7.7369	8.938	9.2787	6.9847	8.50434	10.3343	11.0704	9.0643	10.1563	23.3895	14.9034	23.7271	16.5048	19.6312
CVS40_0602	9.5312	3.195	4.7752	5.3523	1.7099	4.91272	9.8784	8.0294	9.4524	13.1903	1.0267	8.31544	6.1117	8.8457	0.8604	5.2726	0.7054	2.1489	7.3477	1.5679	2.94247
CVS40_0603	10.4928	11.9958	8.7801	8.896	10.7793	10.1888	10.4934	7.9692	8.4862	10.0883	5.5521	8.51784	13.0127	14.5667	11.0072	12.8622	7.9945	12.7298	9.1391	6.7588	9.15555
CVS40_0604	4.9429	4.5724	4.1073	4.1781	3.6335	4.28684	11.2455	15.4853	20.2374	29.3642	7.48	16.7625	7.2976	17.1011	5.7461	10.0483	0.7495	5.0883	3.5937	0.7139	2.53635
CVS40_0605	1.8761	1.6522	1.6358	1.5481	1.5999	1.66242	1.5531	1.8981	1.4651	1.8343	1.5327	1.65666	2.1373	1.9995	2.0851	2.07397	0.8656	1.2393	1.1771	1.491	1.19325
CVS40_0607	8.1352	8.577	8.5333	8.4427	8.2501	8.38766	9.6006	8.4314	9.564	9.3126	11.8576	9.75324	13.696	12.6108	12.0653	12.7907	11.524	11.5929	14.9194	12.2909	12.5818
CVS40_0608	186.669	182.139	199.168	185.841	183.577	187.479	169.953	185.044	171.681	171.873	188.344	177.379	214.213	214.448	218.546	215.736	303.627	335.462	263.389	226.236	282.179
CVS40_0609	22.589	19.2947	18.4904	18.8609	19.0519	19.6574	20.0154	20.0292	19.6919	21.5553	16.3396	19.5263	18.4468	25.3924	21.1851	21.6748	19.9214	21.6958	21.6516	19.4584	20.6818
CVS40_0610	42.9367	37.0754	47.0036	43.1605	39.599	41.955	42.3504	39.6906	42.472	43.6706	36.5854	40.9538	37.3021	45.5298	36.6712	39.8344	45.0759	38.0325	31.9104	50.3939	41.3532
CVS40_0611	2.8367	2.8182	2.2162	2.3837	2.0701	2.46498	3.5381	2.7591	3.5386	3.3935	2.0095	3.04776	2.0225	2.3814	2.552	2.31863	1.4732	2.0683	2.5452	1.388	1.86868
CVS40_0612	51.888	34.6535	41.1394	19.6563	27.6504	34.9975	52.6403	25.3285	23.7449	22.2818	25.9829	29.9957	84.32	68.8074	50.8954	68.0076	30.4832	53.6977	28.5103	20.8029	33.3735
CVS40_0614	21.347	12.7103	12.3701	12.1319	13.3807	14.388	19.3701	9.1764	9.9878	9.7762	9.3823	11.5386	77.3135	92.9647	65.1923	78.4902	19.1107	35.9976	32.164	14.2153	25.3719
CVS40_0616	16.4744	20.3575	12.3248	11.8182	13.3218	14.8593	16.0157	12.0519	12.4811	14.2026	7.5636	12.463	21.2149	21.4535	17.8647	20.1777	12.6288	14.4928	13.7714	8.0488	12.2355
CVS40_0617	67.212	51.5588	58.2606	40.6758	52.7377	54.089	64.3786	46.5776	52.7803	49.4451	45.9197	51.8203	67.8864	70.9371	71.6762	70.1666	54.9876	40.6021	60.4242	38.1389	48.5382
CVS40_0618	2.4891	4.1987	3.0171	2.2416	2.7225	2.9338	3.0791	3.772	4.3754	4.4003	2.8714	3.69964	0.4531	3.0591	0.8263	1.44617	0.3922	0.0434	0.1238	0.0792	0.15965
CVS40_0619	354.006	355.904	396.153	347.278	372.959	365.26	374.558	423.027	404.819	401.973	396.986	400.273	217.172	229.003	211.464	219.213	159.673	172.543	147.895	169.133	162.311
CVS40_0620	1.3987	1.1266	1.3176	1.1508	1.3897	1.27668	1.6974	2.3886	2.9052	3.0176	1.3083	2.26342	3.2011	5.858	3.0561	4.0384	1.2209	1.7724	2.8876	0.9321	1.70325
CVS40_0621	177.553	166.859	175.129	161.023	160.895	168.292	157.078	166.741	161.956	150.259	158.33	158.873	280.04	281.448	231.085	264.191	241.965	242.949	243.466	241.191	242.393
CVS40_0622	212.687	198.172	224.376	207.007	220.269	212.502	229.996	234.797	223.15	225.442	214.643	225.606	262.09	295.149	254.01	270.417	251.455	300.962	221.547	277.132	262.774
CVS40_0623	51.2369	45.1291	44.0267	45.2488	45.5666	46.2416	49.4722	48.2632	49.0073	55.271	47.6742	49.9376	76.9783	82.3115	72.7371	77.3423	61.4498	85.6209	68.2697	77.0795	73.105
CVS40_0624	5.664	5.4634	5.2194	5.9881	6.3145	5.72988	6.3945	5.6537	6.842	7.1666	5.4909	6.30954	7.3157	10.7306	6.4094	8.1519	3.638	4.2688	5.1981	1.6471	3.688
CVS40_0625	4.8412	4.4828	3.5865	4.0641	4.89	4.37292	5.0413	3.4655	5.2311	5.0042	3.2821	4.40484	4.1901	6.4285	4.6228	5.08047	2.5471	4.5687	3.8677	2.6269	3.4026
CVS40_0626	5.6199	5.9158	4.6906	4.9188	4.9845	5.22592	11.9299	13.2477	16.8662	21.7487	6.8353	14.1256	7.2912	15.0302	6.463	9.5948	2.3053	4.6568	4.1122	2.0147	3.27225
CVS40_0630	83.6628	79.3666	64.0284	66.1715	78.2634	74.2985	78.1008	46.6836	58.5492	55.2314	47.1976	57.1525	94.4509	66.8837	67.7844	76.373	12.1201	15.0158	17.4054	11.2621	13.9509
CVS40_0631	7.3085	6.3801	3.3188	4.4908	5.7411	5.44786	4.7543	2.4782	3.9544	3.4432	3.1758	3.56118	8.6309	4.3021	8.1695	7.03417	9.1423	14.977	3.9319	8.2877	9.08473
CVS40_0633	98.4142	109.978	103.96	98.8502	96.7413	101.589	95.0294	97.8761	107.573	103.521	88.6232	98.5245	113.672	147.155	107.473	122.766	54.0815	78.3757	97.153	50.0415	69.9129
CVS40_0634	0.7391	0.6067	0.1411	0.2372	0.4925	0.44332	0.4377	1.0045	0.485	0.5065	0.3336	0.55346	0.1805	0.4951	0.0762	0.2506	0.8752	1.0664	0.2532	0.6947	0.722375
CVS40_0636	9.2817	9.0418	8.4146	7.9991	8.2146	8.59036	8.8257	9.5144	9.5232	9.5909	7.4777	8.98638	11.4876	13.4889	12.4481	12.4749	12.5609	17.1076	13.0537	12.6361	13.8396
CVS40_0637	8.9448	8.698	6.2387	6.4465	7.2454	7.51468	8.3314	8.8693	9.6281	10.5847	4.6975	8.4222	2.91	4.4848	3.8293	3.74137	1.2595	1.647	2.695	0.7101	1.5779
CVS40_0638	33.0566	33.6656	30.0444	34.0409	33.1015	32.7818	34.0484	36.3302	39.582	34.4432	47.4394	38.3686	60.3424	69.37	48.7333	59.4819	47.0954	62.6801	46.2429	47.2841	50.8256
CVS40_0639	275.263	311.379	113.906	359.941	370.693	286.236	301.954	285.848	328.028	559.48	680.365	431.135	578.909	131.212	487.51	399.21	409.073	243.986	440.855	376.44	367.589
CVS40_0640	90.3314	82.7728	114.783	101.617	94.6738	96.8357	108.005	95.5886	118.551	107.974	115.322	109.088	93.9287	114.407	106.828	105.054	91.3505	107.629	93.642	91.1847	95.9515
CVS40_0642	7.9392	6.6878	5.6048	3.778	3.1075	5.42346	5.9843	2.8434	5.1423	4.0452	3.3818	4.2794	1.5735	0.7932	1.0261	1.13093	0	0.4393	0.1855	0.0445	0.167325
CVS40_0643	6.2036	5.517	2.9847	3.1993	4.3987	4.46066	5.6131	1.2882	2.9913	1.4717	4.3063	3.13412	0.4294	0.3174	0.8	0.5156	14.1671	17.5029	4.1751	11.8812	11.9316
CVS40_0647	0.9305	0.2674	0.2331	0.224	0.8138	0.49376	0.7233	0.9684	0.4371	0.1932	0.2005	0.5045	1.3127	4.4999	4.221	3.34453	3.6156	1.8882	7.4725	19.5741	8.1376
CVS40_0650	10.5909	7.4124	7.8684	5.8275	6.9667	7.73318	9.4521	7.2534	6.8321	6.3763	5.4505	7.07288	17.4247	22.0856	16.8041	18.7715	19.4046	36.5025	19.8764	16.6064	23.0975
CVS40_0652	155.535	126.287	135.344	139.933	174.655	146.351	147.006	137.736	148.094	141.343	171.47	149.13	204.15	388.899	305.569	299.539	480.075	697.488	393.608	399.671	492.71
CVS40_0653	24.8914	25.8309	23.5583	24.0451	23.7747	24.4201	22.5789	21.0355	21.1841	23.0206	21.8956	21.9429	26.6883	31.5571	27.9912	28.7455	23.0641	29.8318	26.1174	23.5881	25.6503
CVS40_0654	26.8784	24.6254	23.1849	24.8985	27.0895	25.3353	24.5724	23.9751	27.2384	24.6343	24.8552	25.0551	37.1367	34.4079	30.695	34.0799	33.4982	36.8398	37.9881	35.6008	35.9817
CVS40_0655	36.8253	34.2134	30.7582	28.6083	30.1586	32.1128	31.4942	26.8293	30.5177	31.4756	21.0815	28.2797	36.7244	42.3251	35.0366	38.0287	16.9699	25.6391	23.5581	14.2334	20.1001
CVS40_0656	43.9069	45.0573	43.1338	41.7245	40.204	42.8053	40.9111	37.2628	44.7696	42.1845	38.4378	40.7132	51.0842	48.5427	40.0227	46.5499	37.8248	40.275	44.6338	21.2699	36.0009
CVS40_0657	48.8492	48.6832	47.9581	53.0352	49.3162	49.5684	44.8894	41.6955	45.4204	46.3114	46.7447	45.0123	57.6439	65.7836	49.1327	57.5201	32.702	45.574	48.1082	24.9943	37.8446
CVS40_0658	9.1499	13.7164	5.9325	6.2177	6.8767	8.37864	9.362	7.5702	10.3482	10.7519	6.453	8.89706	10.4198	13.1681	9.3538	10.9806	4.5515	6.2299	6.5186	3.9957	5.32393
CVS40_0660	6.5058	6.9352	6.7314	8.1917	8.2714	7.3271	8.3307	7.0926	7.7069	9.0555	6.053	7.64774	10.3505	6.328	5.1322	7.27023	10.0275	7.8313	11.6782	14.3776	10.9787
CVS40_0661	7.5135	7.3964	5.9243	6.014	6.0149	6.57262	8.1776	7.6291	8.3635	8.272	5.69	7.62644	5.6794	6.3423	6.0758	6.0325	1.9795	2.3895	4.012	1.6525	2.50838
CVS40_0662	0.8565	0.7453	0.5763	0.5301	1.0142	0.74448	7.1653	13.5921	15.2824	15.8364	10.2595	12.4271	4.8207	8.8505	3.5522	5.74113	1.4779	4.1977	2.113	0.942	2.18265
CVS40_0665	1.7154	2.5092	1.7189	1.2761	2.0983	1.86358	2.1012	1.762	1.3675	0.8633	0	1.2188	1.68	4.2963	1.8582	2.6115	0.6232	1.4345	1.2022	0.7696	1.00737
CVS40_0666	34.3133	35.0363	36.7536	32.8983	33.3387	34.468	34.2647	39.7331	39.6714	38.9908	31.308	36.7936	28.7059	30.7607	21.5627	27.0098	16.0096	19.3577	21.5339	18.1355	18.7592
CVS40_0667	9.2851	11.047	9.4348	7.9313	9.5018	9.44	8.1324	9.643	11.6315	9.3386	9.6916	9.68742	11.3374	14.7176	10.9079	12.321	4.8199	4.3873	7.1243	3.6786	5.00253
CVS40_0668	234.702	223.235	230.35	223.804	215.631	225.544	223.785	234.518	217.316	214.655	212.296	220.514	226.853	234.518	219.609	226.993	229.543	230.843	230.167	298.37	247.231
CVS40_0670	6.3542	6.8463	5.969	6.4992	9.8319	7.10012	7.8204	4.7232	11.4424	10.5523	6.16	8.13966	8.9638	5.5868	7.3132	7.28793	7.4067	10.3147	9.7969	7.4473	8.7414
CVS40_0671	29.8567	28.5306	17.3114	23.4134	23.2908	24.4806	28.8581	24.936	32.5689	30.0838	17.0558	26.7005	12.2183	9.2419	15.2624	12.2409	4.32	4.9011	7.2412	2.8144	4.81918
CVS40_0672	4.4469	4.4279	3.0848	3.2756	3.2944	3.70592	4.4036	3.4473	4.1723	5.0627	3.0873	4.03464	4.8209	7.1759	4.9145	5.6371	2.7821	3.6823	5.6626	2.0079	3.53373
CVS40_0673	162.974	144.768	149.407	156.216	154.966	153.666	161.724	119.681	155.548	166.594	137.268	148.163	215.659	303.713	244.104	254.492	517.564	637.714	389.831	434.833	494.986
CVS40_0674	27.8796	25.657	24.0186	24.561	28.9022	26.2037	33.6933	16.64	29.8345	22.2669	28.6345	26.2138	97.737	101.427	86.143	95.1023	17.8164	27.0539	48.4311	26.4506	29.938
CVS40_0675	10.2509	10.3245	6.2955	6.9502	8.4832	8.46086	5.8263	8.5865	9.5966	8.9694	6.5064	7.89704	22.1084	8.3991	15.9996	15.5024	0.1958	0.1193	1.0763	0	0.34785
CVS40_0676	21.2666	28.9676	11.8386	14.19	20.2267	19.2979	39.0678	12.4456	21.5664	26.0362	20.5561	23.9344	14.1994	11.4761	15.3578	13.6778	0.6995	0.2435	1.6192	0.6663	0.807125
CVS40_0677	0.216	0.2069	0.1443	0.1387	0.0775	0.15668	2.3137	4.4965	4.4655	3.3087	3.1338	3.54364	1.884	2.406	1.0531	1.78103	0.064	1.0911	0.148	0.0355	0.33465
CVS40_0678	23.2351	21.8058	22.5428	19.2512	22.099	21.7868	21.3633	23.3937	23.9734	21.278	20.1282	22.0273	10.5107	12.6345	10.7867	11.3106	9.4988	11.0425	8.5085	6.2691	8.82972
CVS40_0679	20.426	19.0667	17.609	17.7539	16.9046	18.352	19.1822	20.0621	20.3101	21.0896	15.3414	19.1971	17.357	16.8156	15.7511	16.6412	13.8019	13.6603	12.5366	9.7403	12.4348
CVS40_0680	58.3077	60.6178	58.4705	53.5616	54.8257	57.1567	53.1648	60.0389	63.976	58.4439	54.494	58.0235	32.2079	34.2037	33.3199	33.2438	19.4841	34.1691	23.9454	12.992	22.6476
CVS40_0681	61.5671	56.5528	53.8844	53.291	53.912	55.8415	55.4921	53.0184	62.9628	53.1161	52.7511	55.4681	69.4759	65.6514	53.3025	62.8099	42.6605	46.5315	43.9552	38.1014	42.8122
CVS40_0682	43.4907	37.3675	42.5621	32.6207	37.1809	38.6444	37.5315	35.0502	33.1072	28.9293	35.2665	33.9769	68.6739	77.5604	67.0147	71.083	76.0303	53.5861	71.1325	87.4978	72.0617
CVS40_0683	4.0999	3.0587	3.0511	3.416	2.7614	3.27742	3.4292	3.3933	3.9346	4.2737	2.1074	3.42764	3.6406	4.4129	3.5581	3.87053	1.3415	1.6347	2.563	0.7336	1.5682
CVS40_0685	18.0694	16.6327	15.7266	13.8519	16.3829	16.1327	16.9434	16.0258	17.1627	17.0871	15.4583	16.5355	20.1097	24.5648	19.5477	21.4074	19.7168	23.3191	22.1731	17.0726	20.5704
CVS40_0686	100.995	112.385	82.9236	84.0197	90.3947	94.1435	111.607	68.6313	86.679	81.5094	71.1294	83.9113	22.19	61.4901	27.7638	37.148	97.0466	102.188	75.0157	109.509	95.9398
CVS40_0687	20.8822	20.0096	16.9523	17.9327	18.9358	18.9425	20.166	18.5187	23.2058	23.2339	16.2756	20.28	12.0146	12.1186	10.5805	11.5712	3.7505	4.9066	6.5778	3.222	4.61423
CVS40_0688	11.2008	11.2482	10.4606	10.7826	10.886	10.9156	10.2563	12.1573	10.3532	12.8823	8.2464	10.7791	10.3759	13.1307	11.1907	11.5658	9.2715	8.2379	13.6368	8.6937	9.95998
CVS40_0689	5.2042	5.1185	4.4626	4.3837	4.6861	4.77102	5.6531	4.7611	5.5164	6.1495	4.0534	5.2267	9.3951	13.4337	8.6729	10.5006	1.9554	3.6824	7.8696	1.1853	3.67318
CVS40_0690	2.0575	1.1824	0.7731	3.9614	4.4295	2.48078	3.9984	2.4471	2.5775	2.2779	1.5514	2.57046	7.6522	18.3919	9.4724	11.8388	5.482	14.1949	21.6777	4.3154	11.4175
CVS40_0691	4.6561	1.0702	0.9331	1.3447	2.0047	2.00176	1.4477	0.5538	1.1665	3.0929	1.2037	1.49292	12.8977	20.1958	8.0698	13.7211	9.0972	18.6434	18.6649	5.055	12.8651
CVS40_0694	1.3731	1.0521	2.2932	0.8813	1.9707	1.51408	0.9488	0.5444	2.5802	0.7601	0.5916	1.08502	4.696	11.2682	6.4456	7.46993	5.691	10.1544	17.1723	2.4847	8.8756
CVS40_0695	3.4921	1.6053	1.6329	3.5858	2.7565	2.61452	2.4128	1.6613	2.3331	2.8352	1.2037	2.08922	9.315	25.6541	11.0959	15.355	9.5107	31.9962	29.4331	7.3527	19.5732
CVS40_0696	1.8767	1.7182	0.749	1.5157	1.5236	1.47664	1.467	0.9268	0.9962	1.1621	0.8908	1.08858	6.9673	15.3071	7.0807	9.78503	8.3759	20.5503	21.7258	2.9981	13.4125
CVS40_0697	0	0.3349	0	0	0	0.06698	2.9197	6.3542	4.8676	5.7	3.2646	4.62122	0.897	2.5053	1.0523	1.48487	0.1725	0.9461	0.3994	0	0.3795
CVS40_0698	6.2028	6.6056	4.2195	4.6565	4.7165	5.28018	6.4484	4.8052	6.796	6.0692	3.5307	5.5299	4.768	5.2702	5.7328	5.257	1.8026	2.1144	4.8159	1.2918	2.50617
CVS40_0699	8.6717	9.5997	6.412	6.1218	6.137	7.38844	7.7479	6.757	7.1672	7.9012	5.9266	7.09998	5.7471	6.6604	6.3055	6.23767	2.2308	3.0634	4.5899	1.8888	2.94322
CVS40_0700	8.5773	9.6092	6.6084	6.904	8.1464	7.96906	7.8065	6.5578	8.0812	9.2966	6.5838	7.66518	8.3193	8.9144	9.096	8.77657	8.4497	9.7113	10.1499	8.0032	9.07853
CVS40_0701	3.796	4.6498	2.4524	2.3561	2.5807	3.167	3.8826	1.9009	2.5654	2.8755	2.3242	2.70972	3.0234	1.8737	2.4347	2.44393	1.0203	0.2703	1.6942	1.2817	1.06662
CVS40_0702	45.7159	42.4437	38.1119	33.0449	35.5898	38.9812	46.318	39.0416	43.4953	41.5855	34.0226	40.8926	41.9911	37.589	34.5907	38.0569	24.3651	29.5475	27.3074	17.8614	24.7704
CVS40_0703	245.124	240.982	228.532	218.6	211.491	228.946	239.969	205.007	217.074	215.18	179.195	211.285	318.444	305.573	292.436	305.484	93.1669	139.427	198.488	66.7196	124.45
CVS40_0704	26.0578	26.3735	20.5296	19.6958	22.9601	23.1234	27.7608	26.2677	28.1834	29.1776	22.3887	26.7556	30.4847	37.3796	28.4237	32.096	30.1622	35.9667	23.9809	22.1295	28.0598
CVS40_0705	9.9308	10.3311	7.9506	8.0372	8.1218	8.8743	9.3036	8.1526	8.9017	8.8819	7.0538	8.45872	9.0937	9.8904	9.0574	9.34717	6.1325	8.2607	6.6975	4.9937	6.5211
CVS40_0707	0.135	0	0	0.13	0	0.053	6.4374	10.92	15.0542	11.6602	4.8869	9.79174	1.5238	6.1734	1.6089	3.10203	0	1.7535	0.4164	0.3998	0.642425
CVS40_0709	2.8089	2.5864	2.0575	1.8976	2.1218	2.29444	3.1326	2.8718	2.387	2.9643	2.1374	2.69862	1.0449	1.5598	1.4057	1.3368	0.4085	0.7466	1.03	0.5512	0.684075
CVS40_0710	6.7862	4.5737	4.4913	4.073	5.1854	5.02192	5.7309	4.8824	5.0377	5.1015	4.9454	5.13958	7.7789	6.6296	7.4418	7.28343	2.939	3.1733	3.2293	1.9432	2.8212
CVS40_0713	0	0	0	0	0	0	1.5448	3.0241	2.3066	2.5239	3.3244	2.54476	0.9895	2.1585	1.2347	1.4609	0	0.4744	0.1802	0	0.16365
CVS40_0714	0.1774	0.068	0.1185	2.6756	0.1273	0.63336	0.1226	0.211	0.1482	0.1964	0.1529	0.16622	0.728	1.3172	0.4484	0.8312	1.8907	0.512	2.8568	2.2763	1.88395
CVS40_0716	2.613	2.9255	2.5167	2.3962	2.7642	2.64312	3.397	2.9336	2.7231	3.1673	1.98	2.8402	3.6053	4.6741	3.6236	3.96767	3.1509	3.937	4.0983	2.8681	3.51357
CVS40_0717	15.7159	14.8779	13.474	14.0945	15.0398	14.6404	16.9567	15.5096	15.2293	15.1782	14.222	15.4192	15.7318	18.8998	16.5065	17.046	6.1514	8.6847	12.0296	6.1762	8.26047
CVS40_0718	187.837	202.552	237.044	236.059	216.546	216.008	150.172	286.162	248.349	282.737	206.378	234.76	36.2641	56.5763	26.0179	39.6194	14.029	19.2226	16.8799	13.2533	15.8462
CVS40_0719	33.7036	31.1988	22.8558	27.3206	29.5617	28.9281	29.6697	19.3292	26.101	24.0824	19.1698	23.6704	32.0828	32.7328	30.3986	31.7381	11.4595	14.5361	13.7703	10.3344	12.5251
CVS40_0720	21.9849	20.0011	14.0411	14.4391	18.3566	17.7646	21.721	12.1205	17.3224	13.3984	15.0498	15.9224	20.9325	22.2804	18.9629	20.7253	17.8645	20.2343	14.2979	11.985	16.0954
CVS40_0721	383.873	387.37	353.221	484.931	453.666	412.612	297.364	362.406	401.444	415.362	470.768	389.469	598.977	293.796	737.314	543.362	581.859	542.251	711.781	623.432	614.831
CVS40_0722	43.784	42.3812	39.9023	42.2471	43.4658	42.3561	41.6938	37.3933	40.7229	40.3202	31.1643	38.2589	51.5388	58.1162	52.1051	53.92	33.2011	34.795	38.5306	31.4831	34.5025
CVS40_0723	8.1898	7.7592	7.3126	6.5823	6.5858	7.28594	8.5974	9.0217	9.5146	10.0226	6.7433	8.77992	9.5437	11.9393	9.0896	10.1909	8.3295	9.3818	8.2308	7.1651	8.2768
CVS40_0724	9.0774	5.7379	7.2765	11.1416	6.8396	8.0146	2.352	4.3183	3.6957	3.7687	6.8444	4.19582	26.7749	343.452	225.174	198.467	1635.32	2123.1	1776.51	1729.58	1816.13
CVS40_0726	0.2564	0.0982	0.0856	0.0823	0.092	0.1229	0.9743	3.1508	3.4258	2.3654	1.3992	2.2631	0.7891	2.0037	1.1109	1.30123	0.0759	2.3121	0.7906	0.3374	0.879
CVS40_0727	1.4368	0.6351	0.6645	0.3192	1.5466	0.92044	1.3746	0.5258	0.2769	0.8566	0.4762	0.70202	0.4536	1.5548	0.8381	0.948833	8.9325	24.0417	13.7465	4.7998	12.8801
CVS40_0728	1.1553	2.6555	1.3023	0.9731	1.399	1.49704	1.7961	0.5153	0.7236	0.6395	0.6222	0.85934	2.6669	9.142	1.7208	4.5099	1.7956	8.1267	3.2656	1.4253	3.6533
CVS40_0729	0	0	0	0	0	0	2.3788	4.0655	7.2186	5.8931	1.1783	4.14686	1.1523	3.0914	0.7935	1.67907	0	0.8984	0.3012	0.1928	0.3481
CVS40_0732	14.9273	14.1714	11.1522	12.925	12.1255	13.0603	16.3966	12.014	14.2526	13.801	9.2869	13.1502	21.4207	23.4996	14.2918	19.7374	13.8169	18.1603	15.6211	9.7775	14.3439
CVS40_0733	9.5552	10.5856	9.9198	6.3032	9.9817	9.2691	9.4487	7.042	9.5759	10.8909	5.9123	8.57396	10.5104	15.7924	12.4885	12.9304	14.5515	14.07	16.8738	11.2242	14.1799
CVS40_0734	4.0874	1.8931	1.8339	3.8761	2.6267	2.86344	3.2246	2.7571	2.2163	1.6885	4.153	2.8079	6.5093	8.9396	5.1545	6.8678	24.435	14.2603	15.1122	21.917	18.9311
CVS40_0735	22.7515	24.7007	20.526	20.8515	21.2365	22.0132	22.4491	17.4733	19.0358	17.9388	15.3372	18.4468	24.7203	24.1128	26.1003	24.9778	10.2893	8.4495	15.7919	10.9377	11.3671
CVS40_0736	7.2771	5.7832	5.3137	5.9248	5.2081	5.90138	8.3846	9.3913	9.504	9.128	7.505	8.78258	13.542	17.3795	14.3819	15.1011	5.7753	9.9697	12.135	4.8901	8.19252
CVS40_0737	83.0729	84.3862	81.6764	72.186	72.2381	78.7119	76.1729	79.394	75.8057	77.6774	72.8087	76.3717	123.586	146.371	117.037	128.998	40.7006	64.7963	62.0545	38.02	51.3929
CVS40_0738	513.269	342.132	283.577	473.502	551.303	432.756	251.9	500.617	288.544	294.559	501.471	367.418	1075.52	927.053	917.867	973.48	1065.57	824.963	908.956	1489.99	1072.37
CVS40_0739	23.7231	25.6764	19.2706	21.7843	19.7095	22.0328	22.3195	16.3669	20.7017	26.0094	14.2901	19.9375	36.6265	34.2908	26.8828	32.6	9.8696	15.7029	14.678	5.6263	11.4692
CVS40_0740	18.42	14.6129	17.6405	14.5939	17.3708	16.5276	11.8263	14.1524	14.09	11.1892	11.9399	12.6396	9.1982	15.6699	13.9496	12.9392	9.9891	13.0542	11.0585	8.6879	10.6974
CVS40_0742	12.2898	13.1156	9.9188	10.9303	12.2341	11.6977	13.348	10.1655	11.1704	10.9336	6.6887	10.4612	18.3089	18.8216	17.5292	18.2199	14.5255	21.4249	19.2216	12.3122	16.8711
CVS40_0745	2.0699	2.3236	1.3023	2.5024	1.9172	2.02308	2.7939	4.0075	3.4975	2.2917	1.4518	2.80848	2.173	2.3701	1.6165	2.0532	2.0948	3.5424	1.5339	1.6154	2.19663
CVS40_0751	7.174	6.3019	4.9907	5.7624	5.1152	5.86884	6.346	9.0755	7.4414	7.7907	5.1976	7.17024	6.4695	6.4281	4.9992	5.9656	2.7595	3.956	3.9453	1.5785	3.05983
CVS40_0757	15.3845	18.7154	17.3643	20.6784	19.372	18.3029	11.8233	21.266	21.745	24.2955	19.7358	19.7731	0.9828	0.4424	0.3144	0.579867	0.1031	0.5969	0.6564	0.0859	0.360575
CVS40_0758	2.0558	2.378	2.0064	2.1204	1.9757	2.10726	2.2413	2.5084	2.4499	2.5789	1.921	2.3399	1.4928	1.9092	1.6485	1.6835	1.0077	1.7119	1.5299	0.8959	1.28635
CVS40_0759	5.6821	3.7076	4.5181	4.9759	4.7746	4.73166	4.8632	4.5778	5.0515	4.9109	4.391	4.75888	3.2721	3.8248	3.971	3.6893	1.693	2.6183	2.0724	0.7598	1.78588
CVS40_0760	4.1178	4.3657	3.0706	3.4417	3.5734	3.71384	4.1686	3.3788	3.9588	3.9228	2.2006	3.52592	3.7007	5.1641	4.1148	4.32653	1.9278	2.0036	4.0029	2.1109	2.5113
CVS40_0761	0.3236	0.2604	0.2054	0.1558	0.3484	0.25872	0.7938	1.0521	1.0271	1.1704	0.8273	0.97414	1.3503	2.0234	0.8297	1.40113	0.9581	0.9339	1.4304	0.5004	0.9557
CVS40_0762	94.1387	81.7215	81.8497	73.8658	81.2953	82.5742	66.4794	49.2116	66.2614	71.1623	51.1194	60.8468	94.1095	188.066	211.056	164.411	288.873	310.122	247.895	329.228	294.029
CVS40_0763	57.7191	60.7906	58.2323	53.0685	51.8579	56.3337	65.4567	58.4112	59.1794	56.009	58.7982	59.5709	123.754	86.6592	81.3622	97.2586	90.1782	90.2853	80.9794	78.9659	85.1022
CVS40_0764	17.5332	8.5698	5.4523	6.4022	11.2803	9.84756	4.8041	3.8349	4.7967	53.3256	3.9943	14.1511	13.0261	481.725	928.235	474.329	190.079	851.228	316.317	27.6482	346.318
CVS40_0767	0	0	0	0	0.3559	0.07118	2.6275	10.3563	9.9418	13.7897	5.6041	8.46388	4.1842	7.3654	2.0298	4.52647	0.2937	2.2664	0.7931	0.2176	0.8927
CVS40_0768	4.2972	4.2125	4.3059	5.5969	4.0814	4.49878	7.3356	7.8164	4.5915	4.3378	6.8615	6.18856	2.7231	4.7413	3.2858	3.5834	3.2552	5.0608	2.7282	2.8691	3.47832
CVS40_0769	2.6906	2.0901	1.8223	1.1991	1.743	1.90902	1.5492	1.9851	3.4329	2.5099	2.1468	2.32478	0.8946	1.6355	0.9985	1.1762	0.5089	1.2671	1.1011	0.8606	0.934425
CVS40_0770	51.9113	57.0859	57.3333	44.5468	56.715	53.5185	54.78	46.4232	54.2752	48.9336	46.4608	50.1746	31.1907	31.9901	28.7931	30.658	31.3148	25.7536	35.6127	28.8418	30.3807
CVS40_0771	156.076	129.31	32.3459	127.32	36.9398	96.3983	245.566	129.713	114.249	106.176	97.4954	138.64	160.128	118.305	36.4955	104.976	78.6308	25.0983	27.8654	133.011	66.1513
CVS40_0772	40.6125	30.8991	33.847	24.8157	31.8388	32.4026	36.6844	23.1835	26.8063	29.7434	22.7811	27.8397	30.6641	29.752	30.8631	30.4264	19.6157	21.6892	24.0973	11.5693	19.2429
CVS40_0773	11.2342	15.1459	8.2261	16.4301	8.8368	11.9746	21.0476	14.9026	10.0136	12.1984	24.2019	16.4728	15.5155	15.7025	17.3177	16.1786	8.2503	18.4701	5.5516	7.8895	10.0404
CVS40_0775	25.3144	23.0481	17.9299	18.0397	19.6148	20.7894	22.8779	21.058	24.8869	22.9825	18.455	22.0521	63.5075	69.4279	50.8238	61.2531	15.8917	31.6645	57.5918	13.1182	29.5665
CVS40_0776	8.6585	7.4409	7.6442	7.3591	8.2789	7.87632	8.1008	8.5907	8.3255	7.9797	7.0176	8.00286	12.7087	14.2106	11.593	12.8374	6.1795	8.2728	11.0326	4.527	7.50298
CVS40_0778	0.1421	0	0	0	0.102	0.04882	2.2096	6.7616	6.4692	5.1404	5.0217	5.1205	2.5762	4.7765	1.283	2.87857	0.1262	0.8203	0.4383	0.1403	0.381275
CVS40_0779	1.8235	0.958	1.1485	0.9279	1.4301	1.2576	1.4579	1.5491	1.2074	1.269	0.9653	1.28974	0.588	1.5269	1.0441	1.053	2.059	2.3681	1.2317	1.1827	1.71037
CVS40_0780	11.0327	3.7264	4.5354	1.9901	4.2865	5.11422	19.1028	5.616	4.9613	3.5174	9.5447	8.54844	67.1334	78.7502	11.3382	52.4073	107.221	76.8654	13.3086	96.4128	73.4518
CVS40_0781	10.1908	10.6029	11.8042	11.5866	10.4347	10.9238	10.6209	12.5589	12.375	11.9739	9.4544	11.3966	4.0336	3.4276	3.2441	3.56843	3.2395	3.2409	2.7865	2.7877	3.01365
CVS40_0782	2.8806	2.345	1.0824	1.9642	1.4211	1.93866	1.4927	1.5702	1.8042	4.2522	1.5514	2.13414	3.571	0.9849	0.26	1.6053	1.7055	0.5196	0.987	2.4877	1.42495
CVS40_0783	3.6772	3.3541	3.5677	3.7085	3.0786	3.47722	3.5692	3.8874	4.9721	3.6188	2.1628	3.64206	3.8924	6.0899	3.9833	4.6552	5.1838	3.8531	2.9998	7.1435	4.79505
CVS40_0785	130.018	128.081	155.497	206.877	175.707	159.236	89.3542	179.889	189.001	132.295	187.917	155.691	172.481	99.3594	318.555	196.798	247.717	177.133	216.851	294.129	233.958
CVS40_0786	3.4593	3.9758	2.0127	3.0079	4.8047	3.45208	3.4697	1.3272	5.8713	2.9651	4.5196	3.63058	6.2969	6.541	2.5385	5.12547	3.1714	10.6272	6.1939	4.9563	6.2372
CVS40_0787	113.01	115.885	87.4106	93.3114	98.5066	101.625	107.764	78.3815	93.787	103.622	63.9241	89.4959	133.897	149.032	123.339	135.423	77.999	102.978	103.619	61.8963	86.623
CVS40_0788	4.9746	1.2251	3.9165	6.1572	2.6773	3.79014	2.5779	3.3808	2.2256	3.934	2.4496	2.91358	6.1974	9.9973	4.234	6.80957	5.6803	3.4608	5.8438	5.962	5.23672
CVS40_0789	6.4696	3.6342	4.5524	5.0384	4.8904	4.917	4.4827	3.6311	5.0084	3.6216	4.9486	4.33848	10.2547	11.4617	10.1972	10.6379	10.4262	9.3614	13.7109	8.753	10.5629
CVS40_0790	45.8331	48.5305	39.1439	37.1044	40.3152	42.1854	43.5262	34.6151	41.4973	40.336	32.9229	38.5795	78.1038	79.3226	74.8668	77.4311	19.2654	28.6325	35.8004	14.4578	24.539
CVS40_0791	0.2042	0.176	0.1535	0.1474	0.2198	0.18018	3.7565	4.4928	5.4997	6.7257	2.9914	4.69322	1.2046	4.0096	1.2166	2.1436	0.136	1.3259	0.4723	0	0.48355
CVS40_0792	73.5002	74.2232	76.3091	70.0327	72.4282	73.2987	72.0233	65.3673	75.0655	68.0056	65.5821	69.2088	60.8097	66.0771	56.5521	61.1463	32.2599	41.3702	56.4945	31.2525	40.3443
CVS40_0793	2.6038	5.0445	2.9072	4.1538	4.2441	3.79068	4.0865	3.1852	4.3802	4.0358	2.4361	3.62476	3.3583	5.32	6.044	4.90743	1.7178	3.3814	4.6646	1.028	2.69795
CVS40_0794	2.23	2.7672	1.4087	1.4856	1.9394	1.96618	2.8221	1.8354	2.3583	2.2542	1.2741	2.10882	1.8403	2.2354	1.7067	1.92747	0.6099	0.9356	1.3537	0.1914	0.77265
CVS40_0795	2.3515	2.1867	1.4372	1.5593	1.3549	1.77792	1.8709	1.4854	1.8213	1.7608	1.4967	1.68702	1.6918	2.0246	1.9448	1.88707	0.9792	0.8025	1.2938	0.809	0.971125
CVS40_0796	0.4759	0	0.1192	0	0	0.11902	5.6718	12.3094	14.9029	12.3807	10.8667	11.2263	2.6852	6.4153	0.3866	3.16237	0	2.1886	0.7337	0.1174	0.759925
CVS40_0797	9.1167	7.3942	8.2956	9.1928	8.0686	8.41358	8.1152	8.0424	8.4986	9.9357	8.092	8.53678	9.3534	11.5669	9.9052	10.2752	14.89	15.0568	16.0571	14.7211	15.1813
CVS40_0799	10.5443	11.1086	9.4548	9.975	9.8875	10.194	11.0895	10.2896	10.745	10.9779	8.6844	10.3573	11.9207	14.1044	7.7464	11.2572	5.6907	11.1769	11.1648	6.4511	8.62087
CVS40_0800	2.3659	2.6803	1.7611	1.9197	2.2556	2.19652	0.9458	0.8843	1.3549	1.0477	0.9611	1.03876	1.3524	1.6245	3.4049	2.12727	2.8816	1.7191	2.015	1.6346	2.06257
CVS40_0801	1760.56	1696.24	1814.24	1773.45	1722.06	1753.31	1717.69	1785.39	1697.47	1791.34	1751.56	1748.69	2061.01	2121.15	2193.62	2125.26	2648.46	2788.64	2501.37	3044.46	2745.74
CVS40_0802	23.2052	24.6498	21.3407	23.2498	21.583	22.8057	20.2834	21.8821	20.5085	21.9829	21.8474	21.3009	35.3493	31.13	29.4156	31.965	59.412	34.0686	26.6156	46.0435	41.5349
CVS40_0803	11.8241	14.2094	11.2623	10.4738	12.4855	12.051	16.9145	18.661	15.4317	15.7786	10.9253	15.5422	9.8709	9.6451	6.8668	8.79427	4.0727	3.795	8.0409	2.973	4.7204
CVS40_0804	2.4774	1.878	1.1884	0.7865	2.1276	1.69158	3.4417	2.2881	3.1034	3.268	2.7253	2.9653	2.2443	3.4604	1.3989	2.36787	1.0299	1.4831	1.5441	0.1821	1.0598
CVS40_0805	2.3321	2.3307	1.1684	1.9034	1.3643	1.81978	2.1543	1.9898	2.0323	2.8065	1.3543	2.06744	1.3524	2.4368	1.977	1.92207	0.3152	2.853	1.9281	0.7005	1.4492
CVS40_0806	42.2315	39.6496	40.6141	30.9356	44.0531	39.4968	45.4543	44.2812	50.9913	36.4502	36.88	42.8114	38.1234	42.4067	27.1812	35.9038	47.3693	58.7073	37.41	48.7543	48.0602
CVS40_0807	3.2217	3.0492	2.1838	1.7787	1.5809	2.36286	2.2588	2.5356	2.6708	3.1472	2.0005	2.52258	1.6527	2.3327	2.2581	2.08117	1.3044	1.0254	2.6297	0.4208	1.34508
CVS40_0808	22.2938	20.622	18.562	18.8367	17.7388	19.6107	19.1372	16.5237	18.5599	22.0629	12.4562	17.748	17.9977	20.0949	19.2196	19.1041	14.0661	17.0966	13.2505	13.4555	14.4672
CVS40_0810	47.7156	43.1587	47.0895	36.9833	48.2576	44.6409	54.0853	55.8914	51.6474	56.2584	45.155	52.6075	67.8112	61.9364	39.429	56.3922	33.2228	25.0387	28.005	45.4583	32.9312
CVS40_0811	34.7646	32.7663	27.6628	29.7468	31.1171	31.2115	32.8104	36.4501	36.8295	36.0335	27.8063	33.986	11.4303	10.7102	10.2992	10.8132	5.3306	5.9063	8.913	5.5964	6.43658
CVS40_0812	1205.52	1233.13	1346.49	1083.22	1146.2	1202.91	1203.83	1499.91	1403.45	1352.26	1344.92	1360.87	435.858	453.225	351.731	413.605	94.4843	111.135	111.087	83.1309	99.9595
CVS40_0813	3.629	4.8981	1.4529	2.8226	2.5869	3.0779	3.2464	2.1151	3.3117	4.0355	1.1943	2.7806	1.4876	2.5263	1.5707	1.86153	1.0245	1.3091	1.441	0.5377	1.07807
CVS40_0814	28.6442	27.7178	22.0544	20.6623	24.3636	24.6885	24.9958	21.9996	26.4967	26.7873	25.8268	25.2212	33.1514	31.0178	26.7166	30.2953	7.2089	12.9231	16.6869	13.0187	12.4594
CVS40_0815	6.4993	5.6946	4.1266	4.8318	5.0564	5.24174	5.7356	7.1174	6.4489	4.8445	4.547	5.73868	6.734	6.1104	5.9946	6.27967	3.086	3.273	2.7119	3.8742	3.23628
CVS40_0816	21.4973	19.4985	21.8175	20.0031	18.4404	20.2514	20.1612	18.9945	19.7994	18.4772	17.2866	18.9438	25.9675	28.4406	23.8254	26.0778	13.8895	14.114	19.7108	11.3451	14.7648
CVS40_0817	160.456	157.189	113.467	130.54	155.098	143.35	138.908	120.048	131.796	113.609	103.756	121.623	272.404	158.192	242.355	224.317	111.672	94.4399	102.969	102.836	102.979
CVS40_0819	2.2448	2.7362	2.4538	2.4229	2.8556	2.54266	2.397	2.5079	2.8973	2.6358	3.1653	2.72066	1.5354	2.1531	2.0632	1.91723	0.7249	0.957	2.1675	0.9399	1.19732
CVS40_0820	49.3337	49.0149	47.9126	47.864	44.1804	47.6611	46.0266	45.5287	42.3424	48.5163	37.047	43.8922	72.1468	83.7806	67.0249	74.3174	98.7144	101.556	86.8499	80.7947	91.9788
CVS40_0821	7.8953	10.7669	10.4499	13.2159	8.4985	10.1653	7.8776	12.8237	7.7501	10.6328	6.3467	9.08618	9.4906	10.1537	12.9564	10.8669	7.2736	13.199	13.5055	4.7104	9.67212
CVS40_0822	0.3817	0.3087	0.5808	0.1633	0.4413	0.37516	0.3663	0.269	0.2479	0.2974	0.3776	0.31164	1.0152	0.6297	0.0919	0.578933	0.1507	0.1989	0.0872	0.2511	0.171975
CVS40_0824	2.1011	1.7712	1.8173	1.3548	1.9469	1.79826	1.9979	1.5912	2.57	2.0464	1.3921	1.91952	1.0829	1.8067	0.8159	1.23517	1.4391	1.7482	1.3854	1.0369	1.4024
CVS40_0825	0.4336	0.2556	0.5793	0.3211	0.4548	0.40888	0.2535	0.3967	0.6128	0.3939	0.3545	0.40228	0.0684	0.0261	0.0843	0.0596	0.0691	0.1564	0.1028	0.0549	0.0958
CVS40_0826	6.0979	5.3396	4.9464	5.3112	4.6884	5.2767	2.7086	12.778	4.3651	7.7156	3.7534	6.26414	9.2354	12.9356	11.0092	11.0601	4.642	5.0279	9.8496	2.5794	5.52473
CVS40_0827	18.1587	18.5507	21.15	16.7337	16.3718	18.193	21.3938	26.5801	23.7197	19.2447	18.9913	21.9859	22.77	28.9291	22.6963	24.7985	16.4025	14.6124	22.334	11.795	16.286
CVS40_0828	72.2089	71.4141	63.9473	63.9853	61.2645	66.564	65.0333	60.5433	62.6153	70.3258	52.6355	62.2306	96.9616	116.565	91.6424	101.723	99.5234	111.839	101.623	80.7979	98.4458
CVS40_0829	4.8009	4.0397	2.0617	2.9711	2.6761	3.3099	3.8207	3.1608	3.0071	5.0305	1.182	3.24022	3.6062	4.3216	5.2934	4.40707	2.1319	5.6594	4.4942	1.5231	3.45215
CVS40_0830	8.6861	10.314	8.0849	9.5904	8.2419	8.98346	12.8851	21.934	20.6794	24.1099	12.2386	18.3694	9.7563	16.1669	9.9888	11.9707	6.5443	8.3754	7.955	2.8848	6.43987
CVS40_0832	0.5365	0.8128	0.4399	0.7513	0.315	0.5711	0.278	0.203	0.2139	0.864	0.1471	0.3412	0.4003	0.7147	0.951	0.688667	0.6281	0.6598	0.4763	0.2888	0.51325
CVS40_0834	9.2889	8.5181	8.1106	9.1064	11.3894	9.28268	10.3853	8.4667	9.1319	8.8534	8.8238	9.13222	9.43	10.8894	9.93	10.0831	7.7732	8.9442	9.5979	8.0611	8.5941
CVS40_0835	24.6573	24.4279	19.0276	19.9696	22.1604	22.0486	23.3611	18.7826	23.4888	29.5332	10.45	21.1231	12.3317	16.5148	10.0038	12.9501	7.997	13.3375	12.8883	6.2772	10.125
CVS40_0836	15.1012	17.4877	16.4182	15.9948	14.9656	15.9935	15.9095	19.5213	18.8094	19.2012	12.9635	17.281	3.2933	2.1343	2.844	2.7572	0.8935	0.8192	1.2902	0.5769	0.89495
CVS40_0837	175.554	94.8796	96.2305	95.6561	141.4	120.744	151.718	86.1582	152.468	108.444	143.822	128.522	186.259	179.755	138.602	168.205	181.262	69.6173	95.3353	196.637	135.713
CVS40_0838	20.1286	18.622	14.9804	16.2414	16.9016	17.3748	22.5065	12.1186	19.8793	16.3669	19.8644	18.1471	18.766	34.6609	22.8897	25.4389	101.695	129.162	72.0277	84.0827	96.7418
CVS40_0839	43.4393	39.0001	41.5685	36.5155	37.5785	39.6204	41.0626	42.6826	48.8527	44.7487	44.0925	44.2878	44.2023	42.8011	32.8133	39.9389	33.9241	20.0921	30.3147	33.5801	29.4778
CVS40_0840	6.7884	6.6934	5.9843	5.0708	7.307	6.36878	7.9199	8.6029	7.8068	6.8996	6.521	7.55004	6.3557	7.4797	5.2237	6.35303	3.7557	3.4925	3.3935	2.4896	3.28282
CVS40_0841	569.635	494.485	639.305	574.156	589.806	573.477	527.455	378.418	459.156	434.149	504.494	460.734	495.048	380.257	544.954	473.419	244.245	312.565	430.742	253.081	310.158
CVS40_0842	18.4596	5.6688	13.9984	7.5915	9.8873	11.1211	6.612	5.3744	2.7379	5.5262	3.2323	4.69656	5.4847	7.1673	8.7343	7.12877	0.4984	0.3836	0.5161	0.3207	0.4297
CVS40_0843	8.6955	8.7973	7.6086	7.5456	7.6461	8.05862	9.1392	8.5938	9.4355	9.2881	7.7043	8.83218	7.9789	10.8399	8.756	9.1916	6.7437	7.4885	9.2527	5.2582	7.18577
CVS40_0845	58.2026	59.5747	61.1968	60.2357	54.4192	58.7258	52.2689	55.0428	54.6149	55.5579	46.0939	52.7157	70.2794	131.523	90.0914	97.298	187.166	157.179	183.581	192.264	180.048
CVS40_0847	4.3512	3.8101	6.8514	8.7765	4.6836	5.69456	6.4425	4.9285	5.5806	6.9966	4.553	5.70024	1.1692	4.9795	2.8056	2.98477	9.2009	8.5208	11.6072	23.5179	13.2117
CVS40_0851	16.1806	17.1173	11.5233	11.4579	15.7201	14.3998	16.6366	14.2894	19.2823	18.0207	12.4186	16.1295	7.0957	1.301	4.7042	4.36697	0.1428	0.2959	0.6282	0.2222	0.322275
CVS40_0853	2.6443	2.6212	1.8879	0.891	2.0992	2.02872	2.7064	1.6904	2.4016	1.9395	1.4811	2.0438	0.1017	0	0.1432	0.0816333	0.0881	0.1073	0.1019	0.0979	0.0988
CVS40_0854	48.0288	51.4583	44.1592	43.78	44.6914	46.4235	50.1429	40.5916	49.4773	39.6368	36.6121	43.2921	0.5415	1.4437	0.7623	0.915833	3.1249	2.6655	3.1646	4.7751	3.43253
CVS40_0855	0.4962	0.3869	0.2486	0.0682	0.5341	0.3468	0.8632	0.4636	1.0877	0.3924	0.1832	0.59802	0.4363	0.187	0.2687	0.297333	0.0472	0.0575	0.0182	0.0175	0.0351
CVS40_0856	136.209	169.473	169.999	122.365	169.696	153.548	168.872	139.276	169.637	196.943	140.667	163.079	18.204	7.7007	10.3053	12.07	0.5364	0.3268	0.6597	0.4099	0.4832
CVS40_0857	113.259	114.078	37.8291	42.4299	83.8024	78.2797	167.091	52.7416	117.782	73.2952	141.806	110.543	33.3587	1.0588	11.5446	15.3207	0.3209	0	0.2785	0	0.14985
CVS40_0858	7.0866	8.2293	5.0298	6.3601	5.125	6.36616	4.3227	2.8972	4.3462	2.983	4.58	3.82582	0.6059	0	0.2799	0.295267	0.0983	0.0399	0	0	0.03455
CVS40_0859	269.253	374.107	304.043	341.861	371.267	332.106	220.463	111.074	170.988	179.018	200.743	176.457	40.6154	7.6477	9.0598	19.1076	1.7332	0.6034	0.3439	1.9811	1.1654
CVS40_0860	326.628	454.006	192.663	263.141	285.532	304.394	505.384	171.474	355.075	306.737	406.318	348.998	38.5908	11.3279	16.44	22.1196	1.2121	0.2363	0.2806	0.2155	0.486125
CVS40_0861	2269.28	3255.83	2630.44	2562.38	2916.35	2726.86	3085.41	1356.66	1908.37	1905.77	2204.83	2092.21	31.7608	13.4575	15.289	20.1691	12.3678	7.128	4.0621	7.4296	7.74688
CVS40_0864	134.559	138.94	106.67	136.012	124.018	128.04	131.906	126.775	122.911	109.868	87.2061	115.733	5.3926	5.8332	6.0733	5.76637	12.9461	15.3203	5.0425	16.7392	12.512
CVS40_0865	4.2136	4.6225	5.0857	7.375	9.5864	6.17664	1.985	0.3417	4.5586	0.5301	2.8883	2.06074	0	0	0.1037	0.0345667	0	0	0	0	0
CVS40_0866	165.94	272.796	136.099	165.56	168.768	181.833	228.791	80.7165	160.023	157.26	174.916	160.341	12.3949	11.7677	14.6265	12.9297	0.4734	0.6729	0.3652	0.1754	0.421725
CVS40_0867	1372.78	1828.96	1605.61	1572.05	1658.96	1607.67	1345.9	481.764	864.863	722.635	988.238	880.68	39.9714	11.7624	14.3374	22.0237	4.7398	3.1189	5.4858	2.6338	3.99458
CVS40_0868	89.9039	98.0797	36.3469	52.1482	78.672	71.0301	151.625	30.07	51.2335	41.6888	33.7422	61.672	4.1282	15.7705	4.4237	8.10747	77.2843	89.9493	21.3586	59.7485	62.0852
CVS40_0869	2.1531	3.2508	1.3325	2.3166	2.204	2.2514	3.0629	1.9582	1.7188	2.2435	1.4916	2.095	0.6714	0.4702	0.2744	0.472	1.331	0.8452	0.2604	2.6668	1.27585
CVS40_0871	3.9684	4.0437	3.8227	3.9877	3.2808	3.82066	3.583	4.3791	4.1385	3.6575	2.4855	3.64872	3.232	3.3213	2.1383	2.8972	2.716	2.413	2.3339	2.8972	2.59002
CVS40_0872	13.6928	14.0356	12.3916	11.7565	12.3488	12.8451	13.4564	11.957	13.9079	14.0329	10.0454	12.6799	15.8833	20.9328	14.7991	17.2051	7.4772	10.2793	13.4405	6.3616	9.38965
CVS40_0873	1.6299	1.7924	1.8866	1.7449	1.8149	1.77374	1.6892	1.27	2.077	1.7267	1.1502	1.58262	1.701	1.7625	1.4916	1.6517	0.5615	1.186	1.2565	0.527	0.88275
CVS40_0874	10.212	9.352	8.7708	9.6748	9.4568	9.49328	10.08	9.6006	11.2495	10.9112	8.1016	9.98858	10.1778	10.9455	10.3246	10.4826	8.0329	9.7533	8.8972	9.6632	9.08665
CVS40_0875	12.5033	13.9959	12.8545	14.6317	12.4078	13.2786	11.8025	17.8001	16.0123	17.1875	13.0975	15.18	15.6891	20.9239	16.0614	17.5581	21.5068	22.3839	19.9227	22.1579	21.4928
CVS40_0876	3.9546	3.9922	2.6774	2.7009	2.2722	3.11946	4.6802	3.0825	4.0502	4.3782	3.4078	3.91978	2.1657	2.0047	2.1998	2.1234	0.4034	0.3759	0.7141	0.3956	0.47225
CVS40_0877	3.9288	3.5812	2.715	2.9344	2.7707	3.18602	2.3168	2.4974	2.97	2.6998	1.0507	2.30694	1.112	0.8735	0.8805	0.955333	0	0.0733	0.2089	0.1337	0.103975
CVS40_0879	3.8145	2.9117	2.7668	2.6582	2.9722	3.02468	3.6289	4.2319	2.3892	3.4037	1.9134	3.11342	0.5257	1.0679	1.3259	0.973167	0.3539	0.4313	0.5559	0.1967	0.38445
CVS40_0880	0.9755	0.7671	0.2572	1.285	0.3868	0.73432	1.1174	1.7707	0.3216	1.08	0.177	0.89334	0.4741	0.3611	0.3337	0.389633	0.1368	0.1667	0.0528	0.304	0.165075
CVS40_0881	0.1848	0.4247	0.2777	0.1779	0.3977	0.29256	0.0957	0	0.4629	0.1023	0.398	0.21178	5.3075	15.053	2.3015	7.554	11.9781	20.794	22.0292	8.5705	15.843
CVS40_0882	1.1679	0.8596	0.5654	0.7327	0.4944	0.764	0.9792	1.2641	0.5425	1.322	0.2714	0.87584	0.3366	0.8461	0.3838	0.522167	0.268	0.2982	0.3642	0.1295	0.264975
CVS40_0883	22.0273	18.0873	17.4098	15.648	16.4765	17.9298	18.3351	24.2163	20.4345	18.4412	18.1153	19.9085	23.5714	28.6843	22.9896	25.0818	13.7219	18.4611	21.3425	16.1566	17.4205
CVS40_0884	42.3239	42.1083	39.3235	38.3114	35.443	39.502	41.656	39.2079	39.4185	40.9131	30.3476	38.3086	65.3364	67.6672	61.799	64.9342	33.8014	43.4955	49.4693	39.2012	41.4918
CVS40_0885	12.7326	15.4676	9.9864	11.3223	11.0656	12.1149	13.8267	10.4998	12.4849	12.0222	8.546	11.4759	12.3787	11.7985	11.4122	11.8631	4.8438	6.2738	8.2679	3.4951	5.72015
CVS40_0886	0	0	0	0	0	0	2.4043	7.1628	7.2652	7.6556	3.6137	5.62032	2.38	4.2362	1.1598	2.592	0.0792	1.5449	0.2293	0.044	0.47435
CVS40_0887	32.1259	32.3338	29.2951	31.965	32.4021	31.6244	28.8322	28.5059	29.9072	36.936	17.1395	28.2642	18.4349	17.5199	14.7217	16.8922	6.3706	5.8541	7.705	6.3338	6.56588
CVS40_0895	7.1655	7.0471	6.1849	6.3391	6.3151	6.61034	5.9539	5.9176	6.2968	7.155	6.8023	6.42512	7.0432	8.9912	8.1315	8.0553	8.476	7.1592	8.6792	8.0323	8.08667
CVS40_0898	6.1862	7.2584	4.9019	6.2542	4.2627	5.77268	5.5531	4.5252	4.2152	4.5563	3.9702	4.564	5.6563	8.7692	6.8132	7.07957	11.3098	10.7002	8.7531	11.1128	10.469
CVS40_0899	16.8529	18.4353	15.5983	15.9631	16.2462	16.6192	15.8534	14.8916	17.3812	17.3843	12.2479	15.5517	10.1381	16.1862	14.9564	13.7602	16.2896	14.7223	12.105	15.4311	14.637
CVS40_0900	2.484	2.5254	1.9465	1.9007	2.2967	2.23066	1.7493	2.8027	1.9548	1.7981	1.0702	1.87502	3.2346	5.1146	3.3806	3.90993	3.3091	3.9633	3.2734	2.7345	3.32008
CVS40_0901	36.5506	37.3977	32.3108	29.6005	31.6874	33.5094	31.4806	33.485	28.9059	30.0757	27.4875	30.2869	48.8562	45.3873	37.913	44.0522	31.4636	41.0016	30.4239	34.9401	34.4573
CVS40_0903	8.0628	6.3126	4.9039	5.5248	5.9501	6.15084	7.5537	6.5743	5.6015	5.925	4.6724	6.06538	3.7568	4.6228	3.1656	3.8484	1.4071	2.4005	3.2209	1.7375	2.1915
CVS40_0904	516.119	470.223	542.763	556	475.221	512.065	559.296	869.73	627.777	484.349	675.511	643.333	612.516	506.056	366.134	494.902	468.788	439.253	379.538	391.952	419.883
CVS40_0905	143.39	134.584	134.819	133.666	137.882	136.868	154.063	140.408	139.211	144.992	139.626	143.66	150.545	153.248	157.655	153.816	81.9261	103.451	106.856	137.278	107.378
CVS40_0914	32.6895	29.607	22.1501	25.0021	28.9035	27.6704	25.9259	24.0825	28.555	28.2877	14.4805	24.2663	28.6291	32.1743	25.4382	28.7472	14.193	16.7768	13.5741	8.0093	13.1383
CVS40_0917	4.761	3.8302	4.7705	4.2777	3.6727	4.26242	5.0989	4.7185	4.7713	5.7981	4.1026	4.89788	4.0705	6.4185	3.782	4.757	4.2987	4.0359	4.0781	3.2893	3.9255
CVS40_0923	12.1898	8.4058	8.4561	12.6374	11.5062	10.6391	11.662	8.0294	11.9813	10.5889	6.949	9.84212	9.4278	12.7512	8.7353	10.3048	3.9973	5.6826	3.6625	2.9615	4.07597
CVS40_0924	13.111	10.2706	8.5761	5.7352	8.0612	9.15082	1.6741	1.7464	1.8395	2.0206	1.5908	1.77428	1.0976	1.9182	1.5679	1.5279	0.5775	0.7038	0.6684	0.6418	0.647875
CVS40_0925	6.543	5.3962	3.9642	4.7083	4.6328	5.0489	5.7224	7.1095	7.3523	5.7037	5.9005	6.35768	9.3667	13.9646	9.7955	11.0423	3.3012	4.6343	9.3842	4.5269	5.46165
CVS40_0926	90.7374	85.5485	90.4283	81.7724	84.7739	86.6521	86.6129	88.4109	94.108	84.2582	81.6603	87.0101	107.198	122.719	103.29	111.069	84.771	99.6833	95.6894	86.164	91.5769
CVS40_0927	89.0651	81.0567	125.226	70.2247	68.5058	86.8157	98.4782	89.3379	75.4374	74.3912	76.5952	82.848	36.8967	33.3536	31.6545	33.9683	17.0682	29.0632	19.6622	13.3062	19.775
CVS40_0928	5.9757	5.5534	5.5007	5.6425	4.6165	5.45776	6.7564	7.8211	8.5425	8.626	6.0857	7.56634	8.4189	10.1561	8.254	8.943	7.4401	10.2728	4.9227	5.898	7.1334
CVS40_0931	164.757	172.993	186.673	159.881	165.037	169.869	163.146	181.179	183.344	171.089	157.471	171.246	62.6109	60.9791	51.8761	58.4887	41.4557	43.7144	50.3925	40.3915	43.9885
CVS40_0932	76.7047	111.74	68.9699	98.1404	87.6844	88.648	58.2856	112.136	74.6663	91.7847	107.283	88.8312	117.733	65.0289	117.32	100.028	104.066	101.632	173.012	97.0679	118.944
CVS40_0933	0.1443	0.129	0.0964	0.0154	0.1035	0.09772	0.1163	0.0763	0.1205	0.0532	0.0829	0.08984	0.0822	0.094	0.1389	0.105033	0.484	0.4857	0.5932	0.2057	0.44215
CVS40_0934	15.6228	12.8251	10.7344	10.5277	12.9726	12.5365	8.5586	14.8643	10.9038	12.6017	13.6549	12.1167	8.9301	9.1573	9.1869	9.09143	9.9106	9.4196	9.635	6.3881	8.83832
CVS40_0935	0.3942	0.4814	0.1234	0.2846	0.1591	0.28854	0.3831	0.293	0.4321	0.2455	0.1699	0.30472	0.3286	0.4622	0.1868	0.325867	0.2626	0.0267	0.2279	0.1946	0.17795
CVS40_0936	0.8634	1.1577	1.0574	0.1847	0.8777	0.82818	0.8451	0.7416	0.7811	0.2655	0.744	0.67546	1.624	2.4179	1.8186	1.9535	3.9192	3.0626	2.9582	3.456	3.349
CVS40_0937	7.2956	7.7263	7.6548	8.1999	8.1819	7.8117	8.5906	9.767	8.9479	9.6418	10.0062	9.3907	9.6012	5.463	8.1097	7.72463	7.5987	7.1512	11.5429	8.2185	8.62782
CVS40_0938	19.4967	19.9056	17.829	20.5911	20.1713	19.5987	21.6783	25.8892	21.6968	18.5466	16.3115	20.8245	26.7999	23.6327	28.7062	26.3796	11.8517	11.1642	19.6511	13.2646	13.9829
CVS40_0939	3.9338	4.0405	3.3365	4.115	3.6676	3.81868	4.1735	4.6049	4.0161	3.858	3.0829	3.94708	5.2912	6.7359	5.2343	5.7538	2.1045	3.0672	3.7888	1.2076	2.54203
CVS40_0940	11.0652	10.1381	11.8628	9.0878	11.9105	10.8129	12.591	9.3868	9.4025	12.4218	12.1356	11.1875	14.8454	16.1466	16.1771	15.723	5.7725	7.7877	12.8053	8.4772	8.71068
CVS40_0941	24.1237	26.0308	19.2372	27.8677	26.0028	24.6524	28.9959	14.8633	25.8549	19.5116	17.3811	21.3214	4.0219	3.6136	4.0649	3.90013	0.7439	0.5801	1.9975	0.5622	0.970925
CVS40_0942	0.6933	0.4932	0.2316	0.3496	0.462	0.44594	0.5817	0.3926	0.8271	0.6214	0.5121	0.58698	0.9484	0.4644	0.9298	0.780867	0.5278	0.786	0.509	0.6191	0.610475
CVS40_0943	24.4516	19.7799	15.6154	16.6691	20.4457	19.3923	20.7197	20.5935	18.7334	21.5522	17.1368	19.7471	32.5692	47.3029	37.3998	39.0906	60.9996	36.8528	57.6554	58.21	53.4295
CVS40_0944	0	0	0	0.0346	0	0.00692	0.8929	2.6468	2.9678	2.6626	1.0826	2.05054	0.5156	1.3466	0.2333	0.6985	0.0319	0.1942	0	0	0.056525
CVS40_0945	65.8522	54.0238	59.9797	53.5927	62.256	59.1409	53.5082	52.8137	52.3727	53.5607	55.4399	53.539	89.9341	77.9606	88.3064	85.4004	110.299	115.024	100.938	132.128	114.597
CVS40_0946	226.258	191	191.758	284.682	291.789	237.097	245.115	224.67	253.047	220.228	280.514	244.715	200.765	221.006	226.571	216.114	272.072	219.77	230.666	266.258	247.191
CVS40_0947	9.968	7.6657	8.4927	7.2014	9.5793	8.58142	8.135	7.0999	10.1097	8.7919	7.907	8.4087	6.2571	8.5104	7.9236	7.5637	19.8654	26.7989	13.011	15.0029	18.6696
CVS40_0948	6.7449	5.5623	4.5142	5.7991	6.6505	5.8542	7.4975	4.2558	7.3851	12.4551	4.9027	7.29924	18.6997	41.7986	32.2368	30.9117	120.535	124.561	61.3904	97.3659	100.963
CVS40_0952	6.361	4.054	3.8243	4.8431	5.9133	4.99914	5.7536	3.0948	3.6945	3.7773	6.1292	4.48988	8.2466	12.7447	10.962	10.6511	24.1376	35.608	19.496	16.0949	23.8341
CVS40_0953	0.3613	0	0.0453	0.3043	0.0972	0.16162	0.1872	0.1074	0.0566	0.35	0.0389	0.14802	0.278	0.3176	0.4403	0.3453	1.7246	3.03	0.3713	1.1589	1.5712
CVS40_0954	7.837	6.999	7.1525	6.5833	6.4477	7.0039	10.4506	7.0647	7.3787	5.8028	6.5813	7.45562	8.8086	10.6503	9.3545	9.60447	10.7283	17.3404	13.6994	10.8388	13.1517
CVS40_0955	8.5319	5.3717	6.3932	6.2136	7.2671	6.7555	8.1506	5.5588	7.0633	6.2425	6.3931	6.68166	7.3832	9.3931	8.9205	8.5656	13.2437	16.6999	13.574	11.8623	13.845
CVS40_0956	103.682	107.76	104.566	96.7434	99.863	102.523	104.249	113.275	105.481	101.272	101.568	105.169	144.917	156.274	126.071	142.421	131.145	153.151	146.433	121.426	138.039
CVS40_0957	13.1924	14.4014	14.1721	12.5407	15.1351	13.8883	16.8019	13.8701	16.8371	15.5214	12.2235	15.0508	15.2745	17.7441	12.409	15.1425	7.4191	9.5775	10.6696	7.2655	8.73292
CVS40_0958	105.334	110.868	92.7566	107.092	87.3496	100.68	113.487	112.811	117.31	118.997	90.7687	110.675	155.072	176.089	164.166	165.109	85.6726	112.101	132.576	75.4524	101.45
CVS40_0959	32.0966	34.9509	29.8862	29.0438	31.9196	31.5794	31.59	29.0899	29.5633	35.6872	25.7316	30.3324	39.7064	42.9101	37.9357	40.1841	20.7756	23.3427	28.1823	13.6833	21.496
CVS40_0960	485.823	508.46	434.718	363.864	432.756	445.124	551.42	339.176	420.313	405.109	400.812	423.366	360.195	267.197	295.609	307.667	152.343	143.161	178.713	144.772	154.747
CVS40_0961	12.9861	12.0416	9.6113	9.9442	8.101	10.5368	10.4002	11.7589	18.3013	11.273	7.2484	11.7964	9.841	11.9367	11.1897	10.9891	4.9802	5.1104	8.6459	3.4956	5.55802
CVS40_0962	114.087	139.204	108.125	118.763	125.619	121.16	150.264	92.5948	76.0953	96.641	103.783	103.875	189.529	219.156	199.309	202.665	843.174	451.837	585.847	514.362	598.805
CVS40_0964	2.4355	1.4819	5.6703	1.7929	1.9276	2.66164	4.6772	3.1521	4.038	5.5514	4.9382	4.47138	1.6168	1.2596	2.095	1.65713	4.2623	3.9535	1.3253	4.1006	3.41043
CVS40_0965	4236.16	3832.66	1869.51	1911.9	2735.52	2917.15	4882.17	917.096	1997.15	1141.63	2067.67	2201.14	55.1053	57.3499	61.5544	58.0032	60.0918	28.9009	70.6567	46.5109	51.5401
CVS40_0966	15.534	16.7372	15.9843	15.6873	15.9972	15.988	17.0596	18.0484	18.0936	16.057	14.8147	16.8147	5.532	6.4787	4.7892	5.59997	6.9245	7.3709	5.6192	4.9239	6.20962
CVS40_0967	0.7675	1.2128	0.5287	0.6465	0.6196	0.75502	0.9446	1.1409	0.7811	0.7966	0.62	0.85664	0.935	0.731	1.0392	0.901733	0.8946	0.0519	0.5423	0.7575	0.561575
CVS40_0968	5.9467	5.8791	5.0488	4.8506	5.286	5.40224	6.044	5.9013	5.8314	5.6209	4.0554	5.4906	6.4291	7.511	6.0815	6.67387	3.43	4.318	4.6928	3.4332	3.9685
CVS40_0969	7.9842	7.4072	6.034	6.2045	6.9168	6.90934	7.4974	5.9262	7.3749	6.3048	5.7197	6.5646	8.7639	11.5025	9.6908	9.98573	5.5531	6.2669	8.3056	4.2345	6.09002
CVS40_0970	90.189	88.1161	83.38	78.4093	83.3853	84.6959	86.994	77.1453	82.7093	84.723	78.5918	82.0327	103.279	96.22	94.0348	97.8446	78.9399	92.4031	67.7904	87.0136	81.5367
CVS40_0971	2.1941	2.1614	2.0322	2.3429	2.6197	2.27006	2.7518	2.2148	2.5638	2.9599	1.9225	2.48256	1.7592	2.5289	2.157	2.14837	1.2772	1.6561	1.8762	0.8553	1.4162
CVS40_0972	6.2207	7.5841	7.4756	5.5636	6.7864	6.72608	8.5382	6.5485	7.7137	8.8182	6.3384	7.5914	8.5167	10.3228	7.3531	8.73087	2.6877	4.5486	5.3572	2.7587	3.83805
CVS40_0973	4.0407	4.0649	3.2474	3.1948	3.4213	3.59382	3.6226	3.0328	4.2095	3.9272	2.654	3.48922	4.1082	4.9682	4.2026	4.42633	1.5544	1.8492	3.3258	1.1482	1.9694
CVS40_0974	3.6628	3.2741	2.773	3.0559	3.0081	3.15478	3.9368	3.0009	3.1269	2.6734	2.5952	3.06664	3.0341	3.2125	3.2623	3.16963	1.5421	1.2626	2.6215	1.3925	1.70467
CVS40_0975	21.8077	18.0462	21.4881	19.1815	19.031	19.9109	20.8923	23.1276	22.1911	19.1725	20.2137	21.1194	21.2431	20.4618	21.3021	21.0023	13.3616	11.4075	17.4555	13.1602	13.8462
CVS40_0978	2.5719	2.6274	1.5749	2.0633	1.9994	2.16738	2.9618	1.3595	3.0429	3.4802	0.8619	2.34126	2.7853	1.8425	3.8694	2.8324	2.5379	2.4741	3.5248	1.1282	2.41625
CVS40_0979	9.789	9.4811	8.2662	8.9295	8.5187	8.9969	9.6751	7.3937	8.4306	10.925	5.8163	8.44814	14.0725	15.7559	11.9292	13.9192	8.7813	12.8362	10.4879	3.7789	8.97108
CVS40_0980	114.746	107.61	109.283	114.678	101.122	109.488	107.039	98.3988	99.8563	110.3	82.8414	99.6869	155.968	146.251	134.575	145.598	96.7676	107.816	123.411	66.6856	98.67
CVS40_0981	145.421	114.148	95.4445	96.9177	104.354	111.257	111.37	87.4834	114.653	111.836	85.879	102.244	125.895	154.185	136.228	138.769	106.27	129.127	137.629	73.9388	111.741
CVS40_0982	10.2192	10.1494	7.5467	9.6671	9.5376	9.424	9.8568	8.8168	10.5818	11.7717	6.7446	9.55434	8.9997	12.1532	9.3422	10.165	3.3838	4.3789	7.1647	2.4778	4.3513
CVS40_0983	3.6563	4.7919	1.7997	2.9023	2.5547	3.14098	4.5208	4.0433	3.0535	2.9117	2.7638	3.45862	3.8828	3.1583	3.3353	3.4588	3.1332	1.4578	2.8351	2.5957	2.50545
CVS40_0984	8.3684	9.6697	8.5213	7.098	9.2025	8.57198	8.3451	7.3166	9.2366	8.7641	7.0944	8.15136	7.9824	11.2421	8.967	9.39717	6.3072	6.217	6.4629	4.286	5.81827
CVS40_0987	23.9284	21.4343	18.7962	20.0645	21.4735	21.1394	23.9304	21.3759	24.0074	21.4271	21.4128	22.4307	18.8565	20.8799	16.5959	18.7774	30.5063	25.9831	22.6479	15.3617	23.6247
CVS40_0988	3.4562	2.953	3.0303	3.3928	3.0839	3.18324	3.3228	3.8941	5.2126	4.3299	3.5465	4.06118	7.2318	8.13	6.6749	7.34557	1.8578	3.6418	6.0533	1.369	3.23048
CVS40_0989	76.1061	71.1575	65.0068	65.7451	67.4577	69.0946	69.9379	60.5868	62.8206	64.586	54.3296	62.4522	86.361	81.8563	78.0485	82.0886	75.7459	81.9529	73.7739	70.1915	75.416
CVS40_0990	202.42	197.922	195.754	179.67	191.106	193.375	193.929	181.08	185.801	178.186	184.843	184.768	239.397	231.131	224.82	231.782	293.861	271.472	264.091	242.06	267.871
CVS40_0991	67.2856	61.5017	50.459	53.4854	54.4343	57.4332	68.3223	51.7769	56.2997	59.151	36.854	54.4808	67.8511	93.8751	70.3456	77.3573	65.9674	103.502	85.2463	39.3492	73.5162
CVS40_0992	8.0545	8.0652	7.0559	7.2663	7.3071	7.5498	8.048	7.6147	9.365	8.2899	8.1669	8.2969	9.946	9.4424	9.1821	9.5235	7.753	7.0724	10.1505	6.7834	7.93982
CVS40_0997	19.9423	20.532	22.8966	18.3979	16.9938	19.7525	19.8075	18.2823	17.6955	13.7991	12.1726	16.3514	23.4437	26.3007	23.4024	24.3823	18.0799	18.4341	17.9359	11.0715	16.3803
CVS40_0998	33.4788	31.7851	29.3625	30.2745	27.9963	30.5794	27.8301	28.883	26.5839	26.1661	21.7197	26.2366	82.4112	99.7797	94.2318	92.1409	108.283	120.008	101.858	110.395	110.136
CVS40_0999	4.7894	4.1117	2.891	3.4996	2.4845	3.55524	3.9471	1.9902	3.6866	4.0247	3.0332	3.33636	3.7889	6.1558	3.2503	4.39833	2.8186	3.9341	4.8043	2.7337	3.57267
CVS40_1000	5.3108	4.9866	4.6954	3.8427	4.3341	4.63392	4.7128	3.22	4.4787	5.6875	2.9313	4.20606	4.3803	5.2899	3.6848	4.45167	7.4294	4.6955	4.0317	4.5907	5.18682
CVS40_1003	6.3662	5.3637	4.3359	5.5832	6.0234	5.53448	6.8563	4.6344	6.0451	6.1452	3.4555	5.4273	7.0195	10.3314	6.7733	8.0414	5.9355	7.4043	5.5423	4.1143	5.7491
CVS40_1005	3.2792	2.7711	2.8026	2.6925	2.5954	2.82816	4.0984	2.9823	5.0745	4.4847	3.74	4.07598	4.1559	4.1834	3.3432	3.89417	2.3984	2.9225	3.668	1.7135	2.6756
CVS40_1006	4.6899	4.245	3.9932	3.6726	4.3681	4.19376	5.3392	6.9649	6.3621	7.4252	4.2717	6.07262	5.2105	7.2071	4.8433	5.75363	2.5897	3.0768	3.6217	1.7748	2.76575
CVS40_1008	13.0116	12.8555	13.2069	11.5509	13.3615	12.7973	13.5015	13.6682	13.7049	14.3375	11.7281	13.388	10.1222	11.8539	10.2718	10.7493	4.9057	5.6789	6.561	4.1495	5.32378
CVS40_1007	4.0282	3.1888	2.9812	3.8456	3.2205	3.45286	3.5859	3.6776	4.2924	3.9786	3.0535	3.7176	4.6815	5.6236	4.0557	4.78693	3.0431	3.5815	4.3982	1.6332	3.164
CVS40_1009	16.8069	15.5171	17.1342	13.8368	14.505	15.56	15.5107	13.5502	14.2481	12.4625	13.098	13.7739	23.9189	19.8249	20.2146	21.3195	10.1994	9.7807	14.2257	7.0899	10.3239
CVS40_1010	4.4612	4.2385	2.0265	3.2067	2.433	3.27318	23.0569	46.9737	45.9756	45.4398	37.3157	39.7523	17.8809	29.2176	12.178	19.7588	1.4792	10.1708	5.8084	1.5851	4.76088
CVS40_1011	0	0	0.0682	0	0	0.01364	0.987	3.4787	3.1529	2.7112	1.3482	2.3356	0.6281	0.8772	0.5895	0.698267	0	0.5153	0	0.0671	0.1456
CVS40_1012	475.459	432.995	749.79	477.439	587.125	544.562	814.516	459.572	569.937	482.508	377.974	540.902	68.7365	72.4211	120.014	87.0572	173.781	120.631	71.25	126.621	123.071
CVS40_1013	12.6355	10.7943	6.8382	7.4804	13.1644	10.1826	11.6251	6.911	9.3109	9.1265	5.415	8.4777	7.0017	7.2875	4.8308	6.37333	2.5204	2.4131	2.6392	3.7346	2.82682
CVS40_1014	2.5942	2.4274	1.7253	1.3481	2.1993	2.05886	2.0224	2.1023	2.0994	2.2621	1.088	1.91484	3.2503	3.4448	2.6857	3.12693	1.5291	1.3416	1.935	0.929	1.43368
CVS40_1015	0.7275	0.641	0.3159	0.5602	0.9658	0.64208	0.4775	0.4038	0.3949	0.4295	0.3134	0.40382	0.7464	0.3696	0.4465	0.520833	0.0861	0.1575	0.5733	0.1436	0.240125
CVS40_1016	15.6185	14.3533	14.6737	17.3945	15.8266	15.5733	14.688	16.5738	18.6408	18.7626	10.1768	15.7684	16.1754	16.4406	14.296	15.6373	6.9486	8.9783	7.3745	6.7897	7.52278
CVS40_1017	17.9212	16.0006	13.9503	14.9708	13.0728	15.1831	12.1268	13.5634	15.0285	15.5776	13.5287	13.965	9.1172	11.8067	12.3536	11.0925	10.1283	8.9758	7.7641	7.0167	8.47123
CVS40_1018	58.5615	62.2677	50.95	54.4228	56.7593	56.5923	58.7429	56.9846	66.3285	67.0401	41.6944	58.1581	63.6487	68.9915	59.042	63.8941	31.585	41.3485	47.3139	31.2767	37.881
CVS40_1019	11.665	11.5699	10.4876	9.5374	11.0081	10.8536	10.765	11.3077	10.0088	9.3763	10.7405	10.4397	11.5579	15.1735	10.8184	12.5166	12.8433	15.1312	11.251	4.8891	11.0287
CVS40_1020	34.6944	31.419	26.6488	24.9544	26.4038	28.8241	29.9451	29.4219	33.3161	36.8437	15.7985	29.0651	16.119	20.2138	21.6946	19.3425	6.4716	9.0161	9.4939	5.5201	7.62542
CVS40_1021	3.5894	3.3089	2.5063	2.8807	2.546	2.96626	3.1876	3.8735	3.9948	5.3209	2.6178	3.79892	3.3182	4.0927	3.3643	3.59173	2.5637	3.7373	3.2235	3.2518	3.19408
CVS40_1022	2.5335	5.541	3.6564	5.4785	4.4569	4.33326	7.9754	5.2842	6.2528	7.703	8.1299	7.06906	5.1404	6.6272	3.7889	5.1855	1.0579	1.0026	1.4381	0.4852	0.99595
CVS40_1023	16.9691	15.1617	13.059	13.6215	14.1429	14.5908	15.1614	13.0959	14.4604	12.5442	11.8265	13.4177	15.8269	14.7794	15.0394	15.2152	7.1337	8.0594	8.8578	7.4553	7.87655
CVS40_1024	28.9759	26.981	27.6566	26.9676	28.8957	27.8954	32.525	28.5338	30.7869	28.9213	25.9467	29.3427	24.8263	26.514	27.9622	26.4342	11.0811	13.2423	16.3227	14.2824	13.7321
CVS40_1025	17.0539	15.9276	14.4928	14.1967	14.9582	15.3258	21.2219	17.7865	20.1083	21.7276	15.8037	19.3296	19.5528	22.1866	17.7361	19.8252	18.0506	20.7063	23.0874	12.7079	18.638
CVS40_1026	641.42	620.948	432.607	448.736	484.138	525.57	750.654	429.648	472.249	418.16	446.529	503.448	29.3986	25.4514	20.9238	25.2579	20.77	6.5648	42.2523	33.8751	25.8655
CVS40_1027	7.2588	8.4199	7.7914	7.2691	8.5875	7.86534	7.7561	8.5528	8.5864	7.713	5.9259	7.70684	7.5395	8.4305	8.2768	8.08227	3.0736	4.6209	6.4679	2.3733	4.13392
CVS40_1028	199.333	221.776	200.862	223.982	215.826	212.356	187.771	239.979	253.631	245.453	213.236	228.014	151.472	148.402	150.595	150.156	147.64	144.835	129.263	122.913	136.163
CVS40_1030	61.852	66.1158	50.4405	54.9886	56.2238	57.9241	60.6766	44.6928	55.8143	61.9614	29.1817	50.4654	40.7346	51.7769	36.0624	42.858	21.2865	33.9579	29.8031	17.3	25.5869
CVS40_1031	12.4131	12.2682	64.3159	9.9413	11.0784	22.0034	8.685	9.5939	11.325	11.3176	8.809	9.9461	16.374	16.0601	11.7137	14.7159	9.8199	10.9499	12.2231	6.3145	9.82685
CVS40_1033	20.8629	24.6548	20.3538	16.9447	18.7774	20.3187	23.496	15.2333	17.1773	13.7021	17.5041	17.4226	51.7174	49.8825	47.0289	49.5429	39.5694	40.2231	39.9005	36.8395	39.1331
CVS40_1034	23.0914	30.5869	20.0006	24.8667	26.5407	25.0173	30.0171	24.67	26.4754	27.2982	18.8867	25.4695	25.297	21.5643	21.1978	22.6864	36.4967	33.8839	28.1603	37.4697	34.0027
CVS40_1035	96.153	93.2493	138.938	109.351	102.847	108.108	102.166	102.114	88.8977	84.7335	103.728	96.3278	117.037	121.522	115.306	117.955	100.559	161.982	119.621	77.0925	114.813
CVS40_1036	15.0184	13.5252	7.0647	10.0422	11.2568	11.3815	12.7132	9.3516	11.853	11.404	6.0982	10.284	11.9394	14.7179	11.0444	12.5672	4.2831	8.0271	6.8699	2.5869	5.44175
CVS40_1037	16.4157	15.8464	17.2475	17.3376	17.6063	16.8907	15.759	17.2058	17.7162	17.4877	17.8604	17.2058	18.9319	19.8326	18.2298	18.9981	20.9769	24.6026	17.2982	19.6697	20.6368
CVS40_1038	1.7293	1.5398	1.1846	1.2898	1.3923	1.42716	1.8355	1.4832	1.8352	2.0531	1.2984	1.70108	1.2605	1.7555	1.5217	1.51257	0.8235	1.0185	1.2199	0.6681	0.9325
CVS40_1039	0	0	0	0.1615	0	0.0323	7.1276	15.1611	14.4984	9.2851	14.0205	12.0185	4.6464	6.489	1.4536	4.19633	0.149	4.175	0.5172	0.1656	1.2517
CVS40_1041	1.8705	1.3641	1.1516	2.6973	1.4878	1.71426	7.4196	1.8493	2.1361	2.1956	2.544	3.22892	5.9959	6.1555	2.7585	4.96997	6.8915	3.0729	2.4863	9.4011	5.46295
CVS40_1043	2.6404	2.3141	3.4832	3.255	4.3551	3.20956	1.575	2.711	3.0221	3.0494	1.8497	2.44144	1.5786	2.6054	1.749	1.97767	0.6073	2.549	1.4644	0.8249	1.3614
CVS40_1044	22.2061	16.4999	24.2477	16.1307	21.8888	20.1946	6.3649	14.5593	17.1186	16.1648	15.2453	13.8906	13.0186	30.2756	11.0139	18.1027	3.2869	14.7885	22.1562	5.6599	11.4729
CVS40_1046	221.565	199.123	211.938	166.153	193.916	198.539	206.882	211.032	194.154	192.699	192.905	199.535	239.485	278.043	296.5	271.343	371.941	310.935	251.958	351.82	321.664
CVS40_1048	34.4311	37.0692	36.6819	32.3114	34.4224	34.9832	34.0861	37.2792	39.3459	32.8075	34.1872	35.5412	21.8368	30.2294	20.9266	24.3309	24.6656	17.3382	64.7639	28.6007	33.8421
CVS40_1050	3.4505	3.3363	2.8578	3.2971	3.1247	3.21328	3.2594	2.6651	2.9348	3.4818	4.5533	3.37888	4.0233	1.9553	2.3446	2.7744	5.2694	4.2577	3.298	4.4863	4.32785
CVS40_1051	86.2568	69.2316	46.3946	43.7808	48.4219	58.8171	65.892	22.5578	44.6351	30.7307	36.618	40.0867	3.834	2.4522	3.2334	3.1732	1.3776	1.9076	1.8119	1.6934	1.69762
CVS40_1052	6.7102	6.351	5.0428	6.2459	5.4702	5.96402	6.3921	4.9878	6.5826	7.429	4.358	5.9499	6.0238	8.4159	5.7455	6.7284	3.9218	4.7789	4.8686	2.0453	3.90365
CVS40_1053	649.001	626.592	582.477	562.218	578.034	599.664	665.739	576.136	613.16	583.231	505.608	588.775	1177.1	1238.27	1065.97	1160.45	898.78	1020.8	1047.7	980.29	986.893
CVS40_1054	6.8356	4.9701	6.0456	6.1775	5.7436	5.95448	6.1809	4.6455	6.5096	6.9887	4.8986	5.84466	8.8021	10.6709	9.9357	9.8029	7.7433	7.8503	8.245	3.924	6.94065
CVS40_1055	6.67	7.04	5.6605	6.9451	5.7632	6.41576	6.9835	5.936	7.0767	7.3343	5.6891	6.60392	8.5888	8.6171	7.815	8.3403	3.8282	4.5421	5.7832	2.2168	4.09258
CVS40_1056	495.16	449.098	483.885	473.356	396.703	459.64	370.651	466.693	499.076	476.295	488.601	460.263	424.188	440.439	393.077	419.235	391.397	458.455	514.468	375.733	435.013
CVS40_1057	26.4774	20.3149	22.0659	22.0502	17.9167	21.765	16.4117	18.3946	24.1728	23.1982	20.0237	20.4402	21.5353	29.5717	21.2217	24.1096	9.4517	13.7091	21.2349	6.9421	12.8345
CVS40_1058	10.5566	11.9915	9.8399	8.3899	9.5133	10.0582	10.2626	9.6353	11.7891	12.0498	8.0744	10.3622	6.3388	6.6674	6.6484	6.55153	3.2341	5.535	5.5937	3.675	4.50945
CVS40_1060	0.9633	0.8857	0.6516	0.6723	0.7518	0.78494	1.3229	1.4035	1.5688	1.4398	0.9131	1.32962	1.1613	1.2705	0.8087	1.08017	0.4492	0.4691	0.4456	0.5942	0.489525
CVS40_1062	163.137	161.715	136.155	153.271	139.441	150.744	146.251	130.982	131.413	124.046	130.569	132.652	125.89	135.005	105.3	122.065	125.903	135.294	108.603	141.359	127.79
CVS40_1063	6.7484	6.8013	6.1031	5.2638	5.4387	6.07106	6.7432	5.186	7.1532	6.5135	3.6383	5.84684	3.9056	5.2741	3.4864	4.22203	1.4445	2.7714	2.8813	0.3757	1.86823
CVS40_1064	19.5513	16.9768	17.3043	16.278	15.745	17.1711	13.4177	13.3974	19.1966	19.4652	14.1158	15.9185	16.19	19.9917	18.0305	18.0707	16.4678	17.2854	18.3929	12.2324	16.0946
CVS40_1066	21.1015	16.504	18.3861	15.9361	14.5556	17.2967	13.2709	13.0463	18.5389	20.3589	18.7681	16.7966	17.8842	22.9604	16.2036	19.0161	12.3638	16.6629	17.7126	8.8977	13.9093
CVS40_1067	18.146	17.8083	17.1543	17.1063	17.5441	17.5518	17.6902	16.13	16.1114	15.1857	12.144	15.4523	20.5296	27.1872	19.0635	22.2601	11.3614	15.6396	18.8979	9.2503	13.7873
CVS40_1068	11.9682	10.335	10.2323	10.0228	10.5137	10.6144	11.5975	10.0396	11.8044	11.4048	9.0075	10.7708	14.6075	19.9535	16.0498	16.8703	41.2654	53.1944	24.3949	33.4624	38.0793
CVS40_1071	1.9209	1.0845	1.1819	1.0057	0.9069	1.21998	1.6765	0.8417	1.1821	1.1193	1.452	1.25432	10.7183	25.5215	15.5878	17.2759	8.7095	21.1528	24.8367	12.1072	16.7016
CVS40_1072	67.5603	72.419	79.2324	65.7678	62.9304	69.582	54.8484	66.8834	78.4017	79.361	65.6489	69.0287	74.8068	87.3657	65.9988	76.0571	69.8048	87.1106	77.625	47.322	70.4656
CVS40_1073	21.0499	12.6722	19.0835	22.0237	12.3763	17.4411	12.65	14.9368	23.4149	17.2338	17.3263	17.1124	12.6432	18.1793	12.6465	14.4897	10.8921	10.5924	13.5154	5.5868	10.1467
CVS40_1074	25.7946	23.224	16.7956	22.8594	22.954	22.3255	28.1819	26.4693	18.7813	17.4234	18.0551	21.7822	45.2853	39.6274	42.7698	42.5608	24.7279	21.969	30.5338	19.5767	24.2019
CVS40_1075	2160.16	2236.34	2291.05	2168.46	2207.53	2212.71	1995.81	2181.85	1990.07	1865.14	2113.01	2029.18	2193.47	2016.63	2060.59	2090.23	1982.18	1930.72	2120.65	1885.94	1979.87
CVS40_1076	17.5926	11.5905	11.3403	12.1895	9.2874	12.4001	10.9168	10.3949	13.3353	18.1125	11.2976	12.8114	13.7956	16.9457	11.2885	14.0099	4.4783	6.6696	9.2143	4.2027	6.14123
CVS40_1077	7.3723	8.1045	5.2192	6.6342	9.4019	7.34642	8.0561	5.623	6.7258	6.7426	4.4885	6.3272	5.6728	9.1123	5.2082	6.66443	8.3266	9.9729	9.8842	10.0446	9.55707
CVS40_1078	40.034	37.0263	37.0289	38.3114	38.5028	38.1807	37.8095	29.0185	41.2485	36.4547	39.3975	36.7857	27.9492	33.0468	29.7662	30.2541	9.2568	10.5107	9.7397	6.0789	8.89653
CVS40_1079	10.6362	8.9157	7.6999	8.5482	9.9258	9.14516	8.7481	7.0502	9.1985	9.858	6.3275	8.23646	8.3094	10.2382	8.0862	8.87793	7.4962	8.448	9.1273	4.7914	7.46572
CVS40_1080	80.1537	69.6675	61.3159	68.8644	69.8877	69.9778	70.27	65.6018	66.9396	56.6155	56.6923	63.2238	135.878	155.26	134.75	141.963	423.029	254.007	261.043	581.56	379.91
CVS40_1081	0	0.2694	0.1957	0.0376	0.0841	0.11736	0.3644	0.4181	0.1468	0.2162	0.4039	0.30988	2.5649	3.8466	2.158	2.8565	1.8387	3.9314	2.0879	1.8891	2.43677
CVS40_1083	5.9074	7.671	0.9994	2.2895	1.4039	3.65424	11.7681	1.1862	1.4416	2.0385	2.6444	3.81576	15.1912	7.3749	13.9616	12.1759	9.2664	5.8948	2.76	14.084	8.0013
CVS40_1085	18.9334	20.4992	21.17	18.8915	17.7122	19.4413	17.1386	25.9969	21.0714	27.664	24.088	23.1918	11.4632	13.527	9.8586	11.6163	15.4799	17.2359	7.1831	11.7896	12.9221
CVS40_1086	7.3276	1.9322	4.9585	3.359	4.7802	4.4715	4.2082	5.508	4.3314	3.0202	6.287	4.67096	4.4586	7.0655	5.7383	5.75413	7.1838	6.4194	4.5974	4.6336	5.70855
CVS40_1087	19.3126	35.7685	43.5071	29.9083	20.1758	29.7345	26.4729	28.0586	32.5063	29.3883	71.5404	37.5933	24.5938	22.3545	19.5704	22.1729	14.3853	6.5074	5.6518	9.8381	9.09565
CVS40_1088	116.561	194.93	210.526	119.777	102.059	148.771	120.25	179.623	127.065	132.272	300.842	172.01	516.873	580.324	541.93	546.376	766.67	671.529	651.892	571.616	665.427
CVS40_1089	22.6048	20.9913	18.4122	20.1941	16.113	19.6631	18.5968	17.9586	21.3072	16.2059	27.4786	20.3094	25.9643	25.157	25.901	25.6741	21.1997	20.7662	18.97	18.1261	19.7655
CVS40_1090	5.3098	4.5708	3.6512	3.8559	3.9451	4.26656	5.393	6.0452	6.5185	6.5615	3.14	5.53164	2.8948	3.5321	3.1792	3.20203	0.9822	1.5114	2.4265	0.7697	1.42245
CVS40_1091	7.8609	8.8343	7.2658	7.1272	6.8676	7.59116	8.2037	7.3809	8.0335	9.6191	5.1133	7.6701	4.8926	5.7947	5.0596	5.24897	0.116	0.7659	1.6003	0.129	0.6528
CVS40_1092	0	0	0	0	0	0	5.7949	11.3995	13.0077	12.0013	7.0796	9.8566	1.1707	0.2675	0.8652	0.7678	0	1.1114	0.3519	0	0.365825
CVS40_1093	214.085	173.614	170.312	175.758	187.356	184.225	171.374	165.985	163.202	172.997	175.279	169.767	252.416	298.516	293.659	281.53	222.005	288.17	221.487	184.851	229.128
CVS40_1094	0.6356	0.2248	0.2939	0.2353	0.3684	0.3516	0.152	0.1163	0.49	0.5954	0.5899	0.38872	2.0065	2.8085	1.3241	2.04637	4.0817	7.3018	4.0707	4.7774	5.0579
CVS40_1095	0.9673	1.1117	1.0149	0.9531	0.833	0.976	1.3918	1.1369	1.0264	0.8819	1.471	1.1816	1.0858	2.0278	0.9985	1.3707	2.1224	3.436	2.7372	2.2576	2.6383
CVS40_1097	0.2684	0.1713	0.4183	0.244	0.4333	0.30706	0.3554	0.1596	0.4296	0.3136	0.1799	0.28762	1.2084	1.5206	0.8721	1.20037	0.9136	1.678	1.3486	0.8976	1.20945
CVS40_1098	2.3871	2.1873	1.8262	2.298	2.3958	2.21888	2.1982	2.0717	1.8184	2.3839	2.3141	2.15726	5.6014	7.4119	5.5297	6.181	6.6106	10.464	7.2614	7.3386	7.91865
CVS40_1099	6.868	7.2674	7.55	6.9111	7.3688	7.19306	7.5904	8.3003	6.4457	5.4013	3.9168	6.3309	20.01	27.841	21.6688	23.1733	17.0747	15.791	15.8666	12.5261	15.3146
CVS40_1100	3.2991	1.4083	0.8028	0.6352	1.5219	1.53346	1.3677	0.4484	1.8893	1.3566	0.4467	1.10174	14.6509	12.9838	5.6668	11.1005	1.7998	2.7032	2.3253	2.0932	2.23037
CVS40_1101	41.5514	40.1116	30.0104	36.6824	30.7229	35.8157	41.0023	41.2198	28.215	28.4829	28.8623	33.5565	40.6878	55.9378	43.9057	46.8438	58.6297	55.7881	40.3148	53.3233	52.014
CVS40_1102	2.6363	3.2233	1.2365	2.2859	2.6969	2.41578	3.3525	1.9569	2.6233	2.6082	1.0634	2.32086	0.844	1.8631	1.0329	1.24667	1.5111	1.3557	1.403	0.6459	1.22893
CVS40_1103	35.8122	31.4126	36.8675	31.8441	35.4553	34.2783	32.5407	31.673	36.6976	32.9758	25.8478	31.947	26.1004	26.9479	23.6858	25.578	18.2366	20.3259	23.4839	15.9784	19.5062
CVS40_1104	1.0976	1.1414	0.8903	0.4529	0.9002	0.89648	1.5168	1.6784	0.7857	1.1573	0.9909	1.22582	1.0189	1.1029	0.6228	0.914867	0.2785	0.4525	0.7522	0.3095	0.448175
CVS40_1105	3.9426	4.2858	3.0948	3.3981	3.2939	3.60304	5.3696	5.5862	5.7413	6.7286	3.6673	5.4186	2.8329	3.8544	3.654	3.4471	0.9607	1.5403	2.4725	0.2529	1.3066
CVS40_1106	29.9458	36.127	23.6452	29.9025	30.0658	29.9373	28.3821	28.6897	33.4549	35.9164	17.9202	28.8727	11.858	14.6016	12.8283	13.096	4.5103	6.4198	9.9902	3.3488	6.06728
CVS40_1107	9.0458	8.1453	6.0248	5.9717	6.9561	7.22874	9.9439	8.2295	8.7637	9.0783	5.1025	8.22358	10.039	14.9194	11.3341	12.0975	8.0539	10.2676	9.9559	7.9502	9.0569
CVS40_1109	35.729	27.7192	25.9348	33.2218	35.248	31.5706	37.6288	35.131	29.4503	24.0747	17.55	28.767	32.8394	49.9689	34.1169	38.9751	247.27	218.214	106.219	235.42	201.781
CVS40_1110	0.5401	0.6621	0.3247	0.5199	0.1938	0.44812	0.5598	1.0278	0.8119	1.3554	0.7136	0.8937	0.5172	1.3508	0.7411	0.8697	0.2878	0.4286	0.8512	0.2132	0.4452
CVS40_1111	260.442	287.276	199.924	225.552	230.742	240.787	291.309	155.853	213.113	200.21	175.222	207.141	43.269	57.6908	39.6854	46.8817	26.573	34.15	31.621	30.583	30.7318
CVS40_1112	4.4788	6.013	3.8524	2.8999	4.693	4.38742	5.8744	4.2425	4.5183	4.827	4.2011	4.73266	4.4731	5.3435	3.9929	4.60317	2.4641	2.831	2.8926	0.7824	2.24253
CVS40_1114	0.3777	0.3683	0.2064	0.1322	0.1971	0.25634	0.2135	0.245	0.3441	0.2788	0.1479	0.24586	0.1761	0.3488	0.2975	0.274133	0.122	0.1858	0.247	0.0452	0.15
CVS40_1115	0.4752	0.3171	0.5683	0.5017	0.363	0.44506	0.4607	0.4011	0.4225	0.8825	0.0925	0.45186	0.3932	0.5751	0.4649	0.477733	0.1089	0.1825	0.3624	0.1362	0.1975
CVS40_1116	10.7281	8.5032	5.9309	8.1908	9.9549	8.66158	8.0516	4.3997	7.4147	11.8773	2.2315	6.79496	2.2772	0.4337	1.2022	1.30437	0	0.4003	1.1407	0	0.38525
CVS40_1117	3.0193	3.3333	1.8033	2.6918	2.3214	2.63382	3.4376	2.4234	3.6519	3.5568	1.3714	2.88822	0.5493	1.0287	0.3867	0.6549	0.1585	0.338	0.5198	0.0881	0.2761
CVS40_1119	63.9762	70.2752	56.0093	61.8904	64.5324	63.3367	69.8256	50.5132	60.9643	70.4466	36.5456	57.6591	77.4097	81.3754	64.6698	74.485	49.1677	54.265	49.2794	47.2567	49.9922
CVS40_1120	23.4101	27.8658	34.0968	27.9287	31.0482	28.8699	31.5416	29.7311	21.8898	26.3806	32.2769	28.364	49.4938	52.4371	51.4417	51.1242	29.998	20.6293	33.258	31.9349	28.955
CVS40_1121	4.4125	4.8475	4.3564	4.0292	5.3783	4.60478	6.0865	4.7462	4.6335	5.7114	3.1593	4.86738	6.8239	6.8844	5.9045	6.5376	2.6798	3.125	3.7018	1.6652	2.79295
CVS40_1122	4.7841	4.4862	4.2761	3.7007	3.6184	4.1731	4.2299	4.1389	4.2322	4.5185	3.7796	4.17982	5.0038	7.6532	6.3012	6.3194	6.6777	15.1103	7.6155	5.85	8.81338
CVS40_1124	8.6135	8.6445	7.1478	7.7781	7.7307	7.98292	8.1729	7.6182	7.5684	8.7841	7.6525	7.95922	11.3762	11.7474	10.9337	11.3524	7.2834	8.0611	8.8038	7.9985	8.0367
CVS40_1126	12.1717	14.0779	11.3417	10.2247	11.7664	11.9165	12.374	9.1282	10.3917	13.2181	9.1525	10.8529	9.4652	12.2695	8.398	10.0442	4.2	6.628	5.8172	2.9842	4.90735
CVS40_1127	388.135	408.551	399.776	356.313	364.465	383.448	389.259	391.582	411.415	389.849	346.769	385.775	215.944	250.208	195.827	220.66	209.996	207.676	193.422	235.214	211.577
CVS40_1128	1384.45	1433.94	1476.01	1227	1303.16	1364.91	1290.41	1562.67	1543.87	1426.5	1412.84	1447.26	411.607	504.141	328.833	414.86	118.624	132.143	222.464	132.214	151.361
CVS40_1129	13.3858	19.4099	18.2264	20.5214	17.748	17.8583	14.7032	11.992	15.6402	16.371	11.9661	14.1345	0.5647	4.869	3.9299	3.1212	16.5322	32.6546	4.6549	18.7926	18.1586
CVS40_1130	8.4906	6.9904	7.1465	7.8764	8.0425	7.70928	8.1279	7.0135	7.7741	7.5885	6.5184	7.40448	8.8377	9.483	7.9933	8.77133	6.7728	8.3531	6.3788	7.5878	7.27313
CVS40_1131	4.0236	3.8169	3.1998	2.3671	3.3342	3.34832	4.0378	2.8864	3.8003	3.6062	2.8894	3.44402	3.4073	3.7436	3.4937	3.5482	1.0493	2.4882	2.4946	1.1031	1.7838
CVS40_1132	2.0418	2.0598	2.046	2.1403	2.0269	2.06296	2.1632	2.8601	3.041	3.4662	2.6002	2.82614	2.3974	3.6171	2.9982	3.00423	1.3298	1.6941	2.0288	0.9181	1.4927
CVS40_1133	1.164	1.3378	1.0108	1.1206	0.9188	1.1104	0.4826	0.5538	1.1665	1.4605	0.4681	0.8263	1.2738	1.6375	0.7565	1.2226	0.7581	1.4277	1.4358	1.1489	1.19263
CVS40_1134	2.0519	1.7967	1.9302	1.7066	1.9532	1.88772	1.3454	2.3906	2.0284	2.4417	1.3712	1.91546	0.4439	0.7036	0.3629	0.503467	1.0661	1.5408	1.4635	1.0195	1.27248
CVS40_1135	13.3353	17.3001	14.9672	14.5838	14.5619	14.9497	17.6614	20.7716	19.5339	20.1053	12.7054	18.1555	0.3366	0.2715	0.3763	0.328133	0.7884	1.086	0.8728	0.419	0.79155
CVS40_1136	0	0	0	0	0.0581	0.01162	7.3792	12.1884	17.8383	17.4969	10.2256	13.0257	4.1504	9.5481	2.2203	5.30627	0.0479	3.4439	0.7207	0.3727	1.1463
CVS40_1137	1.1658	0.5317	0.7232	0.4988	0.737	0.7313	0.5754	0.5502	0.6491	0.5122	0.4784	0.55306	0.0759	0.282	0.1403	0.166067	0.4766	0.4606	0.6087	0.4749	0.5052
CVS40_1138	0.2143	0.0821	0.1432	0	0.3076	0.14944	4.6648	9.6863	14.2299	13.9999	4.9251	9.5012	5.0575	8.0402	2.4764	5.19137	0.5076	2.8606	0.8812	0.2115	1.11522
CVS40_1139	12.3586	9.9935	14.0709	8.2949	11.7234	11.2883	10.9105	9.3577	10.6214	10.0629	9.9285	10.1762	16.842	18.3439	14.0593	16.4151	5.4048	4.2095	5.2129	4.1502	4.74435
CVS40_1140	1.2348	0.5553	0.1614	0.5168	0.9246	0.67858	0.7234	0.2554	0.538	0.6538	0.6014	0.5544	0.6059	0.4406	0.3489	0.465133	0.7629	0.1162	1.2141	0.4769	0.642525
CVS40_1141	8.2978	8.5378	7.9493	8.7976	6.0651	7.92952	9.094	9.9353	11.9399	8.8142	6.9813	9.35294	0.0288	0.1315	0.1518	0.104033	0.249	0.0607	0.1729	0.166	0.16215
CVS40_1142	8.5902	7.8626	4.1749	11.3396	6.0905	7.61156	7.7836	4.5882	6.3793	4.6698	8.8652	6.45722	6.8078	3.6784	8.5251	6.3371	7.6747	8.016	8.6182	5.28	7.39722
CVS40_1143	2.6106	1.4002	1.9183	1.9267	1.8734	1.94584	2.8861	3.1048	2.2892	2.1195	0.8998	2.25988	0.4464	0.7141	0.4713	0.543933	0.1546	0.1883	0.805	0.0859	0.30845
CVS40_1144	35.6834	31.0367	31.2358	27.0962	33.8619	31.7828	35.2672	31.2348	35.3316	31.8576	33.9964	33.5375	35.8482	43.5719	37.0455	38.8219	22.5638	25.9502	49.3541	18.2575	29.0314
CVS40_1145	10.5816	10.3129	10.0169	10.0458	9.2457	10.0406	12.1792	14.1714	14.1027	14.2847	8.5357	12.6547	9.7875	15.3614	9.6608	11.6032	10.3714	15.8222	10.1251	6.8182	10.7842
CVS40_1146	38.345	43.3753	34.5762	34.7377	35.486	37.304	37.5608	37.7949	37.0271	41.7408	25.2859	35.8819	26.9666	29.8766	29.1474	28.6635	14.795	17.712	16.8831	11.1538	15.136
CVS40_1147	59.7252	55.4411	64.1683	55.9852	61.9964	59.4632	59.2876	60.5036	59.9389	61.2848	53.8807	58.9791	40.8121	46.5022	40.6628	42.659	27.1183	29.4067	32.4227	33.5659	30.6284
CVS40_1148	14.5836	14.7787	14.3124	14.5805	13.0747	14.266	15.4256	18.4591	17.1888	18.6361	15.1515	16.9722	19.6931	24.3041	19.2899	21.0957	18.3456	25.3976	16.7627	15.8738	19.0949
CVS40_1150	0.4389	0.517	0.5057	0.2957	0.2834	0.40814	0.4776	0.4959	0.4811	0.5588	0.6713	0.53694	0.7204	0.9647	0.8319	0.839	0.3508	0.5106	0.4849	0.2924	0.409675
CVS40_1151	21.9379	21.5552	19.0408	20.0778	23.4808	21.2185	21.8403	21.6812	21.8693	22.0644	18.7979	21.2506	17.3402	15.5394	16.9024	16.594	10.8667	11.6699	13.4979	9.0879	11.2806
CVS40_1152	3.8957	3.8194	3.1547	3.7197	3.8168	3.68126	3.774	3.839	4.7607	4.9292	2.6719	3.99496	5.1878	6.3006	5.0985	5.52897	1.9912	2.8909	4.3639	3.0289	3.06873
CVS40_1153	11.649	11.4344	10.8609	9.8495	11.3	11.0188	11.3554	11.3889	11.0147	11.1211	11.021	11.1802	13.5588	14.4808	13.092	13.7105	16.9003	17.5661	18.0921	13.333	16.4729
CVS40_1156	4.0693	3.6375	3.089	3.9569	2.9201	3.53456	4.0897	3.813	3.4499	2.8214	2.6565	3.3661	3.7532	4.6259	3.5175	3.96553	2.5188	2.6689	3.0842	1.501	2.44322
CVS40_1157	33.199	28.8537	29.4594	28.3025	32.0018	30.3633	30.899	21.0188	28.5535	29.8981	14.9447	25.0628	35.7554	36.499	29.1635	33.806	16.2824	22.9688	21.3066	10.2702	17.707
CVS40_1158	29.0534	27.7941	22.4769	22.3544	24.6058	25.2569	25.9513	20.0649	25.0399	27.512	14.999	22.7134	31.0229	31.0797	29.2262	30.4429	14.5815	18.8097	17.9501	11.7315	15.7682
CVS40_1159	6.2207	6.4572	5.6901	5.9471	5.6216	5.98734	6.4384	7.1323	5.7988	6.9157	4.2558	6.1082	4.4578	5.1441	4.3618	4.65457	3.4692	2.9423	3.7852	3.5497	3.4366
CVS40_1160	19.2178	16.2381	16.3089	11.555	14.5842	15.5808	16.0456	14.1733	15.6013	14.3587	14.1551	14.8668	25.1361	30.987	24.4227	26.8486	27.4416	27.9081	20.7909	37.5115	28.413
CVS40_1161	6.0482	6.395	5.1816	3.9883	5.4686	5.41634	6.4252	7.0493	6.175	5.993	5.5767	6.24384	7.7255	10.8482	7.2395	8.6044	3.2766	4.6145	5.6573	3.2832	4.2079
CVS40_1162	1.1715	1.7607	1.806	0.4338	1.067	1.2478	0.3736	0.9646	1.016	1.1973	0.9319	0.89668	1.9416	4.0145	1.0738	2.3433	1.6007	7.5094	3.3347	1.0673	3.37803
CVS40_1164	2.0302	2.9056	2.0727	1.4013	2.0616	2.09428	2.4217	2.6879	2.6872	2.9686	1.8155	2.51618	3.7728	3.8619	1.8257	3.15347	1.0546	1.6996	2.0474	0.7939	1.39888
CVS40_1165	3.6825	3.5739	3.6079	2.5209	2.9068	3.2584	3.223	3.9904	2.6654	2.6274	2.7502	3.05128	4.2819	4.1252	3.4572	3.95477	1.8896	2.5682	3.2805	2.2615	2.49995
CVS40_1166	7.0248	6.9538	7.3986	5.7753	105.584	26.5474	6.3772	6.6471	6.4876	5.9607	5.0813	6.11078	8.4697	9.257	6.7208	8.14917	4.2806	3.8288	6.9571	2.8341	4.47515
CVS40_1167	6.7315	7.2901	6.0317	6.9371	6.851	6.76828	5.9928	5.2859	5.7299	7.2615	6.0796	6.06994	20.2318	30.1238	20.2161	23.5239	48.6505	76.4905	30.4932	41.1836	49.2045
CVS40_1168	28.9471	25.4571	23.8976	25.6465	26.7167	26.133	24.8441	35.0767	30.5607	31.0402	21.9114	28.6866	37.7303	51.7204	42.0059	43.8189	65.9143	70.5337	48.1555	39.5313	56.0337
CVS40_1169	22.5774	25.9479	24.2043	22.663	26.0483	24.2882	22.5819	25.0788	25.3173	24.1708	18.8888	23.2075	13.8531	16.0861	14.8639	14.9344	9.2664	12.0505	10.3191	10.0384	10.4186
CVS40_1170	822.661	838.616	858.28	820.214	780.163	823.987	835.346	927.53	852.326	832.731	842.131	858.013	685.961	668.648	620.202	658.27	483.051	504.864	472.259	549.888	502.516
CVS40_1171	228.591	204.021	223.64	203.235	201.597	212.217	216.091	221.139	241.385	236.37	212.451	225.487	192.966	209.503	184.638	195.702	111.735	137.701	143.689	123.783	129.227
CVS40_1172	7.0541	9.2537	5.7118	8.7114	6.0591	7.35802	14.3268	15.9317	18.4769	20.195	10.4996	15.886	11.9159	23.5558	18.2156	17.8958	8.1	16.4245	11.3522	10.8303	11.6768
CVS40_1173	11.8877	11.961	13.4849	13.7326	15.9345	13.4001	7.5784	13.6046	12.4192	11.7208	14.5734	11.9793	13.2088	10.728	21.8182	15.2517	18.8044	18.3019	18.0289	16.0719	17.8018
CVS40_1174	4.4377	3.909	4.4466	3.1096	3.7586	3.9323	3.5981	3.6262	4.0338	3.7433	3.9541	3.7911	3.0559	3.7513	4.5455	3.78423	3.5926	3.5719	3.7753	2.6816	3.40535
CVS40_1175	4.4745	3.8133	5.0535	4.1797	4.4082	4.38584	4.1463	4.2618	4.3702	4.9748	3.4964	4.2499	4.26	5.5122	4.7237	4.83197	2.4079	3.0983	3.6443	2.3766	2.88178
CVS40_1176	38.82	43.7335	37.3607	39.2487	41.1723	40.067	39.8478	33.395	40.4748	38.0278	33.641	37.0773	36.5893	51.9329	37.421	41.9811	85.1689	82.2898	64.7987	53.1775	71.3587
CVS40_1179	36.6255	25.9655	26.9078	29.5337	28.3549	29.4775	25.2999	28.8743	34.5651	26.2709	28.281	28.6582	26.7736	27.7065	20.3294	24.9365	27.65	26.8475	26.1229	24.8967	26.3793
CVS40_1181	27.5453	28.2434	26.2478	28.0768	31.9752	28.4177	26.0297	24.4094	23.6808	26.0113	20.944	24.215	25.7668	22.4774	11.7012	19.9818	11.7519	17.8272	15.2669	7.9961	13.2105
CVS40_1183	23.4723	20.2164	20.5171	19.6046	20.4872	20.8595	22.717	23.7582	22.9393	21.9321	18.0749	21.8843	27.2697	25.2399	30.5954	27.7017	13.2074	9.8484	14.3733	5.8054	10.8086
CVS40_1184	0.9734	1.0679	0.9311	0.9371	1.1907	1.02004	0.8255	0.9472	1.3303	0.5878	0.4575	0.82966	1.2711	1.9192	1.0544	1.4149	0.7466	0.3831	0.9096	0.1747	0.5535
CVS40_1185	4.0124	3.2868	3.0367	3.9242	3.4459	3.5412	2.6323	4.3151	3.1014	3.3316	3.8806	3.4522	6.0434	7.8312	6.1265	6.66703	4.151	6.3747	6.5373	5.0976	5.54015
CVS40_1186	6.5241	5.2334	5.903	5.5925	5.495	5.7496	6.0845	6.2049	6.7276	6.2283	5.3405	6.11716	7.5734	6.8344	8.0625	7.4901	4.4431	4.7953	5.4572	4.1517	4.71183
CVS40_1188	24.4627	23.2119	16.7136	18.1941	19.1637	20.3492	21.8698	15.5355	20.4031	23.493	10.422	18.3447	24.7229	22.6273	20.3243	22.5582	13.686	15.797	12.5723	10.6567	13.178
CVS40_1189	0.5704	1.0106	0.9049	0.4576	0.6907	0.72684	0.3448	0.3674	0.2977	0.342	0.4505	0.36048	1.6336	2.2567	0.9525	1.61427	3.2292	7.4327	1.3191	2.0876	3.51715
CVS40_1190	32.751	33.0178	38.2865	30.422	27.5222	32.3999	33.3485	32.8009	33.1099	36.5774	29.4602	33.0594	48.0438	51.1921	44.5018	47.9126	22.7078	22.385	28.0533	15.5952	22.1853
CVS40_1191	6357.65	6604.81	6069.21	5771.17	5837.11	6127.99	6798.29	6417.5	6002.88	5513.33	6383.23	6223.04	10994.8	8977.62	9219.42	9730.62	3991.01	5244.23	6274.89	4358.86	4967.25
CVS40_1192	7.4274	6.7194	5.905	5.7067	5.5676	6.26522	5.5295	6.829	6.1592	6.8204	5.9296	6.25354	8.2522	9.6337	7.2398	8.37523	9.559	11.2706	8.9487	5.2657	8.761
CVS40_1193	37.2318	32.8694	35.0142	29.6346	32.9864	33.5473	36.3604	33.6018	32.9177	32.3544	35.519	34.1507	38.554	49.3365	41.5324	43.141	48.1826	53.5351	57.9391	43.0086	50.6664
CVS40_1194	2.3505	3.0616	2.5123	3.0673	2.5301	2.70436	2.6527	3.6653	3.7298	3.3541	2.2056	3.1215	2.7867	4.6538	2.4896	3.31003	1.6236	2.3176	2.3087	1.6497	1.9749
CVS40_1195	67.1038	67.2462	62.9341	70.31	56.5952	64.8379	63.6111	70.5613	69.4533	60.2491	57.4725	64.2695	81.2296	97.1333	86.4292	88.264	40.336	47.3797	51.1	45.8362	46.163
CVS40_1196	2683.69	2471.67	2625.89	2450.48	2372.85	2520.92	2442.13	2382.42	2435.74	2286.18	2333.32	2375.96	2312.33	2419.69	2379.51	2370.51	2539.46	2754.74	2237.75	2570.62	2525.64
CVS40_1197	2.1701	0.6466	0.4832	0.619	0.3461	0.853	0.833	1.4338	0.6041	0.6229	0.7619	0.85114	2.1439	3.7688	2.2636	2.72543	3.0693	4.9578	13.3833	8.7259	7.53407
CVS40_1198	0.2097	0.0603	0.1576	0.0505	0.1129	0.1182	17.6629	35.1111	35.6033	43.5409	19.1591	30.2155	10.7597	22.8062	6.9298	13.4986	0.7451	7.4339	1.4014	0.3623	2.48568
CVS40_1199	3.8991	3.1925	3.3707	3.7045	3.5387	3.5411	3.5657	11.6993	3.6394	4.0911	3.338	5.2667	3.399	3.8241	3.6992	3.64077	2.0143	3.1165	2.3576	1.3079	2.19908
CVS40_1200	11.0332	16.1222	8.3706	11.8352	13.0638	12.085	11.4351	14.9965	14.8087	16.5777	11.0017	13.7639	10.8345	12.1952	8.1954	10.4084	1.6798	2.0469	5.5084	0.3111	2.38655
CVS40_1201	37.4683	35.9512	30.5423	28.385	30.5509	32.5795	36.5911	25.8313	30.5687	28.6926	26.9	29.7167	35.1784	42.1237	32.2681	36.5234	27.2048	32.9394	35.6666	16.9317	28.1856
CVS40_1202	32.2895	30.2356	33.2804	31.2245	32.4009	31.8862	29.0305	29.9584	30.0934	32.5182	25.3523	29.3906	47.7458	49.5397	48.9363	48.7406	42.3239	39.8377	38.0881	34.605	38.7137
CVS40_1204	34.7055	27.6713	27.8565	25.9622	28.9127	29.0216	27.0522	25.6683	30.886	28.7774	25.0468	27.4861	39.0557	51.6619	36.5368	42.4181	38.4315	59.8973	48.3071	39.3204	46.4891
CVS40_1205	0.6488	0.5965	0.4984	0.3956	0.8381	0.59548	5.6934	9.4141	14.1965	15.9228	4.771	9.99956	5.17	9.6344	3.8421	6.2155	0.4034	3.9086	2.6898	1.1527	2.03863
CVS40_1206	4.4665	4.8493	3.8033	3.467	3.8006	4.07734	4.5377	3.8004	4.3347	4.085	3.499	4.05136	4.5644	5.5466	4.5323	4.8811	2.0226	2.6748	2.8671	1.6553	2.30495
CVS40_1207	162.195	161.238	129.481	129.608	138.445	144.193	168.67	81.4267	119.232	98.1399	112.318	115.957	15.7653	25.2582	18.3041	19.7759	64.3258	86.0471	62.055	69.2474	70.4188
CVS40_1209	6.6769	6.2374	6.5115	5.9464	6.9949	6.47342	8.0303	7.1766	7.3802	7.234	6.1229	7.1888	9.5244	10.4644	7.8515	9.2801	6.8811	9.6987	8.8816	4.1232	7.39615
CVS40_1210	21.9993	14.5343	10.5598	11.4133	9.784	13.6581	11.4686	7.3635	11.3866	18.0847	13.6221	12.3851	14.191	17.7595	7.7057	13.2187	10.6464	14.256	12.7281	12.8718	12.6256
CVS40_1211	19.347	17.5757	17.2122	14.6533	27.0649	19.1706	16.4026	20.641	13.5437	16.3402	28.195	19.0245	33.678	35.0631	42.7622	37.1678	30.3216	54.3059	29.8661	31.6264	36.53
CVS40_1213	0.1596	0.0917	0	0	0	0.05026	3.3918	5.6008	8.5991	7.0695	2.201	5.37244	0.8189	4.8657	0.6917	2.12543	0.1418	0.2591	0.082	0.3151	0.1995
CVS40_1214	25.5755	16.5529	20.9049	21.3073	21.4878	21.1657	18.2751	23.175	29.1864	29.4877	21.5371	24.3323	21.2414	33.086	23.5171	25.9482	17.0236	23.2653	24.7645	31.9844	24.2595
CVS40_1215	29.9187	29.3445	27.1852	25.9668	24.1787	27.3188	28.0538	26.1561	26.1768	28.6494	23.595	26.5262	35.2917	38.7832	33.1895	35.7548	47.1324	31.9032	47.9808	42.0213	42.2594
CVS40_1217	226.844	132.702	185.361	145.286	174.791	172.997	158.478	159.767	190.799	126.687	212.795	169.706	202.251	166.421	98.4374	155.703	107.624	174.052	157.003	108.881	136.89
CVS40_1218	0.4983	0.6585	0.5242	0.5276	0.6704	0.5758	0.8262	0.2667	0.3433	0.6619	0.3005	0.47972	0.3067	0.7885	0.4318	0.509	0.7301	0.4853	0.9219	1.3032	0.860125
CVS40_1219	3.4117	3.5194	2.5348	2.7396	2.4363	2.92836	4.9849	4.1565	5.8375	6.8358	2.6962	4.90218	4.9687	5.3262	3.5515	4.61547	0.739	1.5669	1.3343	0.4435	1.02093
CVS40_1220	1.3841	1.1289	1.1408	1.0101	1.4418	1.22114	1.4577	1.4337	1.5661	1.6807	0.7695	1.38154	1.3513	1.9105	1.0399	1.4339	0.4362	0.6765	1.3768	0.661	0.787625
CVS40_1221	1.0447	1.1554	0.7111	1.0627	1.0609	1.00696	1.2258	0.9612	0.9877	0.9384	1.0871	1.04004	1.2741	2.0104	1.1957	1.4934	0.5602	0.6613	1.4386	0.3307	0.7477
CVS40_1222	13.0914	15.713	12.0707	14.7264	12.3731	13.5949	14.3504	12.3246	12.5452	12.7905	11.7564	12.7534	9.1725	10.4469	9.9676	9.86233	6.2644	7.0994	6.2359	5.3575	6.2393
CVS40_1223	13.6337	15.3978	7.0933	10.3231	12.1918	11.7279	11.8477	6.4547	10.1817	12.772	3.5923	8.96968	10.1679	17.6118	10.7639	12.8479	7.4978	9.7322	10.7529	5.8483	8.4578
CVS40_1224	162.81	168.165	176.798	184.041	192.159	176.795	205.005	182.283	173.052	185.641	201.496	189.495	198.606	212.856	196.121	202.528	218.965	235.977	222.464	168.764	211.543
CVS40_1225	103.607	140.998	73.0085	143.38	118.689	115.936	74.8955	96.2637	114.421	99.0529	139.433	104.813	170.689	95.0625	184.837	150.196	134.401	146.124	165.625	159.184	151.334
CVS40_1226	2.5751	3.3389	2.051	1.8433	2.1322	2.3881	2.3267	3.6122	3.2258	2.4854	1.3086	2.59174	2.3032	2.1673	1.7881	2.0862	1.1728	2.1436	2.1718	0.7168	1.55125
CVS40_1227	11.0763	7.0318	9.6188	9.952	11.0142	9.73862	10.6052	6.7748	9.911	11.4454	5.5451	8.8563	3.1386	4.9466	4.5708	4.21867	1.2179	1.7124	2.0602	1.2494	1.55997
CVS40_1228	64.2027	60.7719	59.793	55.9355	60.856	60.3118	62.2978	53.8746	56.9648	61.725	57.2018	58.4128	78.6499	83.1285	78.4168	80.0651	72.8791	91.8226	75.3943	100.51	85.1515
CVS40_1229	218.099	221.247	214.802	197.701	204.447	211.259	223.378	245.623	232.78	250.432	179.63	226.369	82.1951	83.216	79.2616	81.5576	52.878	41.889	58.1596	60.5419	53.3671
CVS40_1230	69.5888	77.548	56.3328	63.9658	67.8637	67.0598	66.8536	54.6995	66.2756	65.5311	42.2916	59.1303	39.0388	47.253	29.583	38.6249	35.0874	52.4625	34.5311	25.3755	36.8641
CVS40_1231	2428.32	2329.6	2494.86	2438.21	2419.99	2422.2	2426.88	2424.34	2331.11	2403.72	2397.69	2396.75	2536.13	2657.62	2605.26	2599.67	2943.62	2949.39	3021.03	3228.8	3035.71
CVS40_1232	37.9222	30.9633	32.1773	31.5283	30.4427	32.6068	35.5982	27.486	31.8303	30.8169	32.2934	31.605	57.9669	77.3869	57.8835	64.4124	90.3777	79.5911	104.339	113.105	96.853
CVS40_1233	66.0247	71.8385	61.8195	62.6741	68.2727	66.1259	61.0259	56.8333	59.0494	60.9944	56.7553	58.9317	102.941	136.594	140.402	126.646	107.421	78.7724	105.636	86.8514	94.6703
CVS40_1234	0.974	2.137	1.5526	0.8097	1.6679	1.42824	2.1106	1.211	1.6638	1.2743	1.2208	1.4961	1.1809	0.8823	0.6714	0.911533	1.4154	0.7666	0.6371	0.4806	0.824925
CVS40_1235	7.873	8.1402	7.6202	7.1308	8.3682	7.82648	9.8122	8.4237	8.5193	8.1072	6.14	8.20048	10.046	10.2219	8.834	9.70063	8.1825	8.3674	8.9191	5.4728	7.73545
CVS40_1236	12.4031	12.4891	10.2322	11.2658	10.8702	11.4521	10.5368	10.9626	11.5187	11.9059	9.2085	10.8265	14.139	15.1229	13.0194	14.0938	6.0594	7.6526	10.5428	7.0908	7.8364
CVS40_1237	28.0297	26.8891	27.7874	25.1505	31.2081	27.813	31.5945	26.6798	25.7458	29.9912	22.3948	27.2812	32.8756	32.2409	26.4867	30.5344	25.7898	25.8655	30.6265	18.9262	25.302
CVS40_1238	1.2708	1.2415	0.764	0.6729	1.1627	1.02238	0.8561	2.0404	1.2736	2.1808	1.1499	1.50016	0.2608	0.5959	0.3442	0.4003	0.0564	0.2751	0.4572	0	0.197175
CVS40_1239	41.4483	36.5376	35.3727	28.5029	37.1128	35.7949	31.5397	29.1016	34.6922	36.1268	22.6198	30.816	75.9509	62.0171	55.0858	64.3513	78.1404	49.6168	101.313	46.213	68.8209
CVS40_1240	1.961	1.481	1.9649	1.1326	2.5932	1.82654	2.3227	3.1984	2.3863	3.1015	1.7381	2.5494	2.5867	3.9409	2.7918	3.10647	5.3241	7.2153	5.3558	5.6404	5.8839
CVS40_1241	28.7688	30.53	28.5506	27.6417	24.6784	28.0339	28.4458	27.2672	28.0993	28.1286	23.1761	27.0234	27.7062	35.2764	29.8499	30.9442	45.5198	50.8751	40.7873	33.2899	42.618
CVS40_1242	199.97	196.787	173.331	180.269	197.346	189.541	175.332	188.846	174.523	180.257	169.406	177.673	238.453	305.498	220.627	254.859	564.15	584.809	435.771	611.397	549.032
CVS40_1243	1.1168	1.0501	1.0173	1.3683	0.765	1.0635	1.2627	2.1734	3.0523	2.81	0.9623	2.05214	1.4582	4.2846	1.5396	2.42747	3.1557	4.175	2.0871	2.505	2.9807
CVS40_1244	31.8275	26.6029	26.2865	22.8402	26.6806	26.8475	22.9909	23.5146	28.9969	19.5405	21.692	23.347	20.087	21.8216	21.4173	21.1086	17.7307	25.363	20.422	22.4652	21.4952
CVS40_1245	159.499	198.344	192.8	179.542	197.801	185.597	165.309	197.724	229.936	199.943	204.167	199.416	114.505	156.807	110.841	127.384	100.806	132.425	83.0572	94.1208	102.602
CVS40_1246	6.9847	6.6624	6.4201	6.0735	6.7442	6.57698	5.8048	6.0002	5.5147	6.8402	5.0987	5.85172	9.4019	11.4327	9.3365	10.057	6.4644	8.2781	8.2994	6.3453	7.3468
CVS40_1247	51.5596	44.6633	41.2806	41.6968	44.2437	44.6888	43.2831	42.4526	42.1431	41.5322	42.1878	42.3198	78.3419	83.1029	63.6625	75.0358	89.284	76.7322	79.8096	80.4871	81.5782
CVS40_1248	17.7877	16.825	16.6143	18.9421	18.243	17.6824	21.2092	18.347	20.5081	21.9588	17.2272	19.8501	21.8563	26.8193	23.9291	24.2016	11.2772	13.6282	17.4746	8.7004	12.7701
CVS40_1249	3.4109	3.13	2.0666	3.029	3.0453	2.93636	3.6174	3.9308	3.5773	4.7716	1.9823	3.57588	4.6388	4.6186	4.1531	4.47017	2.0665	3.0045	3.3157	1.2527	2.40985
CVS40_1250	79.5177	72.1529	73.2175	66.0165	66.5254	71.486	74.8545	78.2285	86.0699	73.0387	77.8383	78.006	66.2143	72.529	66.8773	68.5402	30.7699	37.2124	41.0345	25.9038	33.7302
CVS40_1251	12.5977	14.1149	16.2146	11.8737	13.7304	13.7063	14.8048	17.0514	15.3851	16.2232	15.6251	15.8179	11.8432	16.9311	12.4473	13.7405	8.1922	11.1804	9.1022	7.6475	9.03058
CVS40_1252	66.4579	91.1997	78.5542	62.0048	84.6567	76.5747	80.3643	77.0822	88.7845	95.364	75.4706	83.4131	54.04	67.3583	43.2701	54.8895	42.2309	62.4352	49.5502	36.4755	47.673
CVS40_1253	6.7858	6.1893	4.854	4.6695	5.9133	5.68238	6.0631	4.9967	5.6777	5.6592	4.35	5.34934	9.0975	11.9847	9.2262	10.1028	10.9619	11.346	9.5006	9.198	10.2516
CVS40_1255	50.5107	48.3861	48.8852	49.5803	48.8596	49.2444	46.8827	47.3377	47.5055	43.4303	50.9083	47.2129	69.2923	72.8691	60.2034	67.4549	55.1111	59.2976	57.5026	42.6871	53.6496
CVS40_1256	1.3644	1.9444	1.5858	1.8651	1.9679	1.74552	1.3292	1.9796	1.3673	1.5709	0.917	1.4328	1.7357	1.9513	2.01	1.899	1.5994	1.6537	2.2999	1.8852	1.85955
CVS40_1259	8.5207	8.1641	7.777	6.044	7.5626	7.61368	8.7939	7.8652	8.3369	8.275	6.482	7.9506	9.705	11.3768	9.9424	10.3414	8.0559	9.3893	10.2579	4.8865	8.1474
CVS40_1260	0.117	0.3736	0.1955	0.0626	0.3639	0.22252	0.2156	0.2629	0.2932	0.2591	0.1345	0.23306	0.3069	0.2592	0.1831	0.249733	0.2194	0.2533	0.3743	0.231	0.2695
CVS40_1262	10.0484	9.3072	8.5783	8.3369	8.3967	8.9335	7.3312	7.7837	9.4822	9.5513	6.6082	8.15132	12.5475	17.786	15.2531	15.1955	13.8559	14.6661	19.2302	8.4169	14.0423
CVS40_1263	0.32	0.809	0.4489	0.2464	0.5511	0.47508	0.2653	0.4566	0.6413	0.2125	0.0551	0.32616	2.1666	1.9505	1.2478	1.7883	3.1827	4.7785	2.6311	1.1369	2.9323
CVS40_1264	75.0826	67.9516	74.3114	75.5948	67.4958	72.0872	132.558	79.6451	96.7905	83.5787	75.1608	93.5467	98.6159	114.441	97.8422	103.633	181.603	160.368	148.113	139.124	157.302
CVS40_1267	28.1304	31.0367	21.2611	23.8306	22.6664	25.385	21.1583	17.9705	24.1641	25.093	23.8251	22.4422	33.8082	37.1231	29.4271	33.4528	54.8195	49.056	52.5419	26.971	45.8471
CVS40_1268	3.6531	3.3393	2.3471	2.6915	3.3313	3.07246	3.6105	2.3294	3.3276	3.7023	1.6405	2.92206	4.5149	6.3507	4.7237	5.19643	2.4919	3.2144	5.3634	1.8347	3.2261
CVS40_1271	7.6083	7.4949	7.6236	6.7608	8.8195	7.66142	7.7121	8.9492	8.1694	10.4597	5.3315	8.12438	9.6929	10.3894	8.4227	9.50167	5.9402	4.9764	6.4454	3.6308	5.2482
CVS40_1272	10.1505	11.1707	9.6853	9.4605	9.4479	9.98298	10.4923	9.2222	11.0292	10.1051	7.4709	9.66394	11.7399	15.2452	12.5703	13.1851	9.3495	9.4405	8.9667	10.4436	9.55007
CVS40_1273	13.67	12.5462	9.5753	6.9852	12.9709	11.1495	10.3406	8.4371	9.8608	9.0734	7.1739	8.97716	17.1821	18	12.9129	16.0317	76.5249	45.1168	44.384	128.686	73.6779
CVS40_1276	18.441	17.4228	16.5054	15.2886	16.6357	16.8587	18.0584	15.7271	16.8121	16.9289	14.0531	16.3159	21.1752	22.7724	18.6252	20.8576	9.0339	16.4057	13.8621	6.7039	11.5014
CVS40_1279	5.4992	7.0538	4.1819	4.774	3.4882	4.99942	7.9896	4.4965	6.1508	6.8494	2.2425	5.54576	5.4405	5.0653	6.7548	5.75353	3.7065	4.1978	7.318	3.1984	4.60518
CVS40_1280	30.1558	32.4796	18.7044	21.8694	25.7025	25.7823	28.9955	15.439	25.7877	27.6426	8.4919	21.2713	25.3001	31.3806	23.3767	26.6858	10.4139	15.4328	16.7522	5.3074	11.9766
CVS40_1281	523.754	603.705	342.164	393.568	369.46	446.53	582.58	235.431	403.589	289.577	361.233	374.482	55.1941	30.1118	47.5441	44.2833	28.9571	13.4565	30.9948	20.7652	23.5434
CVS40_1282	3.1522	3.2934	2.4202	3.468	2.4677	2.9603	2.8427	2.1909	3.8462	3.8978	1.8697	2.92946	2.646	3.2634	2.4833	2.79757	1.5997	0.9747	2.651	0.0808	1.32655
CVS40_1283	9.8515	9.0875	9.4817	7.3	10.2553	9.1952	10.8149	12.3331	10.1489	13.9923	6.9813	10.8541	7.5804	10.7891	8.2142	8.86123	9.2672	8.6973	10.7257	5.8212	8.62785
CVS40_1284	5.7767	4.4182	4.382	2.7609	4.3132	4.3302	3.879	5.4672	3.975	5.7649	4.5397	4.72516	3.5476	6.2236	3.6355	4.4689	2.1135	6.7798	3.0943	1.6863	3.41847
CVS40_1285	1.9439	2.144	1.508	1.8562	1.6368	1.81778	1.9009	2.778	2.3566	2.3257	1.2563	2.1235	1.544	2.5361	2.3094	2.12983	1.6707	1.6117	1.9336	0.6963	1.47808
CVS40_1286	205.301	220.532	237.079	220.299	280.868	232.816	167.252	366.172	258.665	408.283	230.066	286.088	15.9221	1.8502	7.4082	8.3935	1.0512	0.5693	1.3519	0.5192	0.8729
CVS40_1287	12.6827	13.3925	10.5333	11.5229	12.2532	12.0769	12.102	8.5923	10.3404	11.8487	7.9322	10.1631	11.0614	14.4501	9.4564	11.656	7.5982	14.2481	8.7777	4.0266	8.66265
CVS40_1288	1.3173	0.9462	1.155	0.6773	1.0796	1.03508	1.086	1.3531	1.0314	2.2705	0.7224	1.29268	0.3379	0.8073	0.2108	0.452	0.2526	0.4212	0.1693	0.1773	0.2551
CVS40_1289	5.1521	2.4932	3.5949	3.1124	2.6045	3.39142	2.7239	4.2173	3.5537	4.8265	2.8759	3.63946	1.8404	5.9665	2.2369	3.34793	7.7064	12.2121	2.2083	1.4617	5.89712
CVS40_1290	25.7459	29.6787	17.7603	24.1869	24.9555	24.4655	27.5151	15.0792	22.301	25.8397	12.1298	20.573	25.8833	28.6047	22.7315	25.7398	12.8688	17.8653	17.4208	8.8363	14.2478
CVS40_1291	4.8042	5.6468	4.1574	3.889	7.9918	5.29784	5.7713	5.3241	4.2401	4.5935	2.5404	4.49388	2.3524	4.9919	4.7309	4.02507	2.9091	2.4814	5.0503	2.4786	3.22985
CVS40_1292	21.7907	21.0302	20.6602	18.7206	17.4307	19.9265	21.0474	21.1083	19.2371	20.6824	15.6858	19.5522	23.2153	25.0967	18.9406	22.4175	14.8277	17.3175	17.4809	8.5226	14.5372
CVS40_1293	8.1791	7.7188	7.6404	7.8738	8.2075	7.92392	7.2135	7.6449	8.8022	10.2578	4.6415	7.71198	5.4351	6.2104	5.8106	5.8187	3.3859	4.5336	5.1719	2.7346	3.9565
CVS40_1294	18.948	17.4214	16.3179	16.4166	18.9073	17.6022	18.7359	15.8355	19.8872	20.0139	15.5337	18.0012	13.2401	15.4889	14.534	14.421	18.5562	20.7825	16.739	17.6905	18.442
CVS40_1295	12.6713	10.445	8.0695	8.661	10.3349	10.0363	10.3206	8.859	9.1624	10.0858	4.3317	8.5519	13.1519	17.0364	13.1231	14.4371	12.8562	12.334	24.2478	8.6566	14.5236
CVS40_1296	52.098	55.8661	48.3966	52.9145	51.7389	52.2028	56.0045	49.4211	57.5914	49.1816	53.8463	53.209	85.7434	84.2504	83.4759	84.4899	69.2654	64.6862	90.446	97.101	80.3747
CVS40_1297	3.9337	9.4904	3.5182	7.3234	3.9543	5.644	8.0193	3.5958	10.1408	4.2831	3.67	5.9418	11.6406	4.3448	12.8891	9.62483	0.9239	0.8796	2.3057	1.123	1.30805
CVS40_1298	40.7859	40.3761	37.8029	45.6881	41.1081	41.1522	37.7562	30.2067	40.9904	41.05	43.5334	38.7073	63.7179	55.0941	72.0948	63.6356	50.2996	43.1351	54.2139	77.8568	56.3764
CVS40_1299	2.6841	2.4552	2.3053	2.0038	1.8868	2.26704	2.2709	1.8241	1.441	2.5471	1.6993	1.95648	1.7422	2.376	1.4241	1.84743	0.9243	2.2526	2.1959	3.5142	2.22175
CVS40_1300	730.091	646.923	655.978	559.871	633.271	645.227	567.793	555.54	534.125	488.075	569.446	542.996	1129.93	1101.06	975.74	1068.91	1602.93	1589.51	1529.92	1396.44	1529.7
CVS40_1302	578.564	487.615	515.671	451.559	533.08	513.298	466.061	488.233	426.799	379.89	435.533	439.303	717.276	676.827	629.909	674.67	954.455	994.545	962.979	951.258	965.809
CVS40_1303	52.2581	55.2027	63.2079	63.901	59.1352	58.741	54.8027	50.5055	55.0055	65.0454	72.5666	59.5851	56.6814	56.0665	74.6955	62.4811	54.3749	45.3989	54.4566	54.4264	52.1642
CVS40_1305	9.2834	9.1577	7.4493	8.0377	8.7205	8.52972	9.0684	9.6579	9.3131	10.299	7.0306	9.0738	9.1333	10.0338	10.0768	9.74797	5.2651	6.1888	6.3484	5.4373	5.8099
CVS40_1306	15.2529	14.1964	12.1267	11.7468	14.0497	13.4745	13.4761	12.8173	13.4379	14.7829	10.5366	13.0102	16.7263	15.2722	14.0035	15.334	9.1049	11.1217	12.1056	6.5647	9.72423
CVS40_1307	1.1171	2.157	0.3582	1.0324	0.5772	1.04838	1.2042	0.8503	1.3995	1.3358	0.5006	1.05808	0.7794	1.3096	1.4522	1.1804	0.6747	0.8221	0.5052	0.441	0.61075
CVS40_1309	2.5635	1.0667	2.3029	1.7658	1.3083	1.80144	1.8781	2.5494	3.239	2.9849	2.3614	2.60256	2.0859	2.3575	2.8726	2.43867	1.0206	0.6457	0.477	0.9815	0.7812
CVS40_1310	9.442	6.466	6.4708	6.2638	4.7921	6.68694	6.0845	8.1458	10.3573	8.8828	8.4737	8.38882	8.4323	6.4234	7.6312	7.49563	2.4766	2.0648	3.0675	3.2834	2.72308
CVS40_1312	30.5323	29.474	25.6567	24.8436	23.2576	26.7528	26.1192	24.2563	27.6742	23.7426	20.6029	24.479	38.7003	37.8289	27.1239	34.551	21.4489	28.1031	23.9942	21.0864	23.6581
CVS40_1314	0.7282	8.4392	4.6822	2.1615	4.3766	4.07754	3.8996	5.4852	7.2981	3.6953	1.5688	4.3894	20.8575	37.9899	26.4263	28.4246	19.5102	34.8728	19.1499	25.2761	24.7022
CVS40_1316	6.6097	5.5707	6.1814	5.1509	5.1496	5.73246	4.8932	5.1658	6.9394	6.4117	5.8584	5.8537	14.2729	13.8736	12.7513	13.6326	3.4102	3.7468	7.5057	3.4793	4.5355
CVS40_1318	17.4495	19.4576	17.4326	16.8481	16.6584	17.5692	17.4931	16.4911	17.8907	16.9039	14.8129	16.7183	22.165	24.3525	18.0018	21.5064	14.4824	13.7694	18.4164	13.8907	15.1397
CVS40_1319	18.8878	20.0692	20.3542	14.6376	17.262	18.2422	21.4226	23.0286	19.4942	23.0154	17.4021	20.8726	11.0906	13.5081	10.1656	11.5881	6.541	8.3561	5.7388	3.8691	6.12625
CVS40_1320	76.4299	68.3581	64.7818	53.4655	66.7721	65.9615	76.7372	60.0197	68.8166	71.4667	59.8355	67.3751	67.9443	80.9261	72.4243	73.7649	68.0137	74.5596	60.9316	55.4708	64.7439
CVS40_1322	1.0993	1.0696	0.8515	0.805	1.0381	0.9727	1.6705	2.2057	3.1597	2.7999	1.5168	2.27052	1.6467	2.8383	1.7679	2.0843	1.2398	1.6494	1.7191	0.6656	1.31848
CVS40_1324	0.1019	0.8198	0.6127	0.5886	0.7678	0.57816	0.9506	0.3636	1.2766	1.3539	1.5807	1.10508	1.9865	6.0927	4.9675	4.3489	2.2626	3.6393	2.5139	1.8104	2.55655
CVS40_1325	3.2334	4.3355	1.56	4.7267	2.3203	3.23518	2.6686	5.0562	3.9755	6.8945	5.8307	4.8851	7.0033	15.2325	5.5782	9.27133	7.445	10.7568	11.8787	4.1369	8.55435
CVS40_1326	1.392	0.9599	0.279	1.3401	1.5733	1.10886	1.587	2.1522	1.4822	3.2364	2.0992	2.1114	4.6415	6.6091	5.353	5.53453	3.5234	5.1972	7.7265	2.8165	4.8159
CVS40_1327	25.5571	24.4033	18.9964	20.7583	21.5978	22.2626	26.0178	16.4812	22.5177	22.8992	15.7977	20.7427	23.724	25.1579	22.003	23.6283	11.1473	15.2497	14.88	8.5687	12.4614
CVS40_1328	60.2449	61.4747	60.2653	51.0072	62.4599	59.0904	58.4684	66.4936	66.1226	67.6474	55.9983	62.9461	33.3612	33.6874	35.9882	34.3456	19.6107	24.5511	23.837	19.1568	21.7889
CVS40_1329	31.8625	31.1477	34.8304	35.8206	31.534	33.039	31.0209	29.7461	29.8624	28.4925	32.3916	30.3027	32.8666	28.5604	32.0108	31.1459	28.7386	26.8131	29.2615	27.2121	28.0063
CVS40_1332	79.9171	81.3361	48.6534	53.3463	60.1797	64.6865	77.7632	47.3765	62.7075	52.9379	58.3966	59.8363	432.06	492.928	384.352	436.447	13.4186	22.7071	33.2497	7.6554	19.2577
CVS40_1333	5.1758	5.4854	5.621	5.5196	4.7706	5.31448	5.1074	4.6813	5.5132	5.6616	3.4185	4.8764	5.4374	7.739	4.4987	5.8917	2.2571	2.6497	3.4087	1.04	2.33887
CVS40_1335	47.6011	47.9107	38.7923	39.4466	45.22	43.7941	54.7609	36.2043	43.5184	38.8186	33.4446	41.3494	30.9333	26.8975	28.7045	28.8451	23.2469	25.8792	18.5681	16.9682	21.1656
CVS40_1336	36.2792	43.849	25.23	33.6758	36.3096	35.0687	52.7904	28.9172	43.7619	39.8995	36.5215	40.3781	8.5781	7.8864	6.2982	7.58757	4.5663	3.9521	4.5934	7.6357	5.18687
CVS40_1337	310.322	296.094	249.785	226.24	199.838	256.456	201.016	240.913	224.097	204.781	209.485	216.058	323.962	125.022	491.175	313.386	334.502	389.646	307.837	311.446	335.858
CVS40_1338	142.358	134.659	125.624	130.195	129.635	132.494	127.229	118.973	124.406	130.201	117.043	123.571	148.884	156.249	146.894	150.675	151.638	147.067	140.73	160.065	149.875
CVS40_1339	147.28	133.797	135.298	136.757	133.617	137.35	155.232	149.252	156.356	144.465	138.453	148.752	165.073	177.446	151.181	164.567	116.492	122.793	110.799	126.773	119.214
CVS40_1340	10.7196	10.4245	13.4265	5.0605	15.1999	10.9662	7.1575	12.749	3.228	9.4715	2.2205	6.9653	1.7977	8.5791	11.1652	7.18067	0.5492	11.6007	0.5297	1.6277	3.57682
CVS40_1341	263.318	279.907	267.151	242.524	254.136	261.407	255.167	279.091	300.07	291.367	213.946	267.928	120.967	121.847	100.717	114.51	61.7083	60.7753	71.4198	43.5508	59.3635
CVS40_1342	4711.38	4535.59	4726.21	4645.39	4593.68	4642.45	4214.66	4611.55	4330.2	4386.41	4638.17	4436.2	4220.58	4562.87	4582.74	4455.4	4800.71	5172.36	4523.29	5035.32	4882.92
CVS40_1343	1.8681	1.4821	1.1352	0.6381	1.1676	1.25822	0.687	1.118	0.6643	0.894	0.5712	0.7869	1.1871	1.6672	1.6972	1.51717	1.1239	2.2043	0.8672	0.6661	1.21538
CVS40_1346	0.0251	0.0576	0.0251	0.0483	0.054	0.04202	0.2599	0.1491	0.2513	0.0555	0.0216	0.14748	0.1029	0.4703	0.0272	0.200133	2.4718	0.1357	0.232	0.0495	0.72225
CVS40_1347	32.9623	30.1247	29.2754	27.2363	26.7358	29.2669	28.3915	31.9658	29.4676	31.8579	29.0069	30.1379	28.0364	34.1238	30.0975	30.7526	27.559	34.4555	27.9776	22.5925	28.1461
CVS40_1348	22.0638	17.8296	24.3536	20.2445	18.0595	20.5102	23.8799	20.5006	22.7451	21.8828	21.0925	22.0202	25.1124	26.2023	30.311	27.2086	29.6478	34.9455	48.4879	21.7766	33.7144
CVS40_1349	53.1201	54.57	48.6924	48.5658	46.8767	50.365	49.9801	53.7352	52.6962	52.568	51.2091	52.0377	57.6198	62.5338	56.8986	59.0174	32.9444	35.3267	47.2039	29.363	36.2095
CVS40_1350	3.1481	3.5333	2.5137	2.9596	2.6474	2.96042	3.2373	3.7149	3.574	4.0572	2.4797	3.41262	3.1037	3.7194	3.3036	3.37557	1.7037	1.8898	3.2612	0.5826	1.85932
CVS40_1351	2694.05	2795.19	3009.17	2862.83	2715.29	2815.31	2631.91	2759.55	2596.27	2513.82	2890.92	2678.49	2843.42	2701.55	2650.9	2731.95	2847.57	2854.7	2909.95	3056.56	2917.19
CVS40_1352	34.07	35.4304	28.3161	28.9706	31.2411	31.6056	30.0492	31.4629	33.9063	37.0763	21.8216	30.8633	15.9397	15.9905	14.4443	15.4582	9.8053	10.0947	9.588	8.8141	9.57553
CVS40_1353	0	0	0.0687	0.066	0	0.02694	3.4809	6.9289	8.9297	8.8025	3.3076	6.28992	2.0393	5.2228	1.0394	2.76717	0.1826	1.261	0.6341	0.5412	0.654725
CVS40_1354	22.6236	28.2619	27.7764	24.2753	24.9295	25.5733	26.1353	23.9287	27.1085	24.552	25.968	25.5385	27.1558	31.0293	24.6035	27.5962	19.9333	17.9026	22.0593	18.9753	19.7176
CVS40_1355	68.5297	65.5323	62.881	62.6042	65.9729	65.104	68.4969	57.7536	136.592	63.0381	58.0024	76.7767	90.7545	97.2157	93.9707	93.9803	85.7484	88.5548	88.625	58.4454	80.3434
CVS40_1356	35.6357	36.8814	28.2406	30.2852	33.024	32.8134	33.7117	26.1907	29.0284	32.1173	20.784	28.3664	39.9979	42.124	34.1686	38.7635	41.588	50.7669	51.5574	24.0982	42.0026
CVS40_1357	30.7193	33.0314	32.9028	30.6417	33.6266	32.1844	31.4425	31.003	32.7861	33.2414	28.3261	31.3598	28.1692	26.3276	25.6057	26.7008	17.8181	22.3506	22.4419	15.862	19.6181
CVS40_1358	18.1776	14.1376	17.1151	15.387	16.4458	16.2526	16.7284	15.9345	15.7043	11.2768	15.1239	14.9536	19.5337	23.4222	19.1813	20.7124	27.3468	21.7915	19.9729	31.938	25.2623
CVS40_1359	29.8297	34.085	32.4094	30.4404	29.2537	31.2036	34.9861	24.9485	27.5729	31.3091	25.1411	28.7915	3.1099	6.7435	3.6193	4.4909	3.7015	4.2868	4.0362	4.5556	4.14503
CVS40_1360	182.624	151.683	72.5756	86.4553	110.038	120.675	231.723	36.0128	78.1083	50.7055	88.1913	96.9482	0.3768	1.2649	0.4476	0.696433	0.6728	0.7205	1.1799	0.9516	0.8812
CVS40_1362	15.7219	13.4586	13.6993	13.2318	13.6128	13.9449	13.8228	13.8526	13.1562	14.0766	9.4061	12.8629	16.8652	22.4776	15.2629	18.2019	22.491	20.4612	24.3801	15.4295	20.6904
CVS40_1363	19.1042	18.5277	15.6803	16.1175	15.8542	17.0568	16.5666	15.4034	17.0342	17.4765	11.8997	15.6761	20.8498	26.7381	24.4373	24.0084	34.2754	33.184	35.249	21.4808	31.0473
CVS40_1364	10.31	12.0511	10.9178	9.3612	10.0257	10.5332	11.8998	9.9627	11.7413	13.4898	10.4997	11.5187	12.9817	17.855	13.8333	14.89	11.0813	12.1083	11.6812	7.5162	10.5968
CVS40_1365	3.6284	3.3424	3.3582	3.3063	3.8758	3.50222	3.7319	5.2706	5.1699	3.6184	3.0312	4.1644	3.7794	5.0653	3.9604	4.26837	1.5743	1.4987	2.1922	1.5582	1.70585
CVS40_1367	83.1895	80.0764	64.2605	71.7475	72.3459	74.324	76.9444	64.4219	73.3027	76.2962	51.2983	68.4527	126.425	131.631	114.879	124.312	22.7822	34.7797	52.1394	14.3043	31.0014
CVS40_1368	40.575	41.9227	39.3105	34.5333	37.8901	38.8463	40.939	40.3467	45.4428	45.1446	36.2959	41.6338	49.2785	52.685	43.2245	48.396	18.1368	22.9001	26.4461	16.7746	21.0644
CVS40_1369	57.4414	58.7662	45.5799	53.0594	51.3461	53.2386	55.9778	33.039	46.5851	44.1119	30.3287	42.0085	46.5555	41.6488	36.5662	41.5902	7.372	12.2169	13.0827	13.3268	11.4996
CVS40_1370	5.9577	4.9062	4.9121	5.216	5.3272	5.26384	5.3239	4.9097	6.2292	5.4014	4.1839	5.20962	7.2193	8.1941	6.7839	7.3991	5.4786	5.7621	6.5096	4.7921	5.6356
CVS40_1371	34.1904	26.8241	27.765	28.2871	27.2393	28.8612	29.1336	34.7736	30.8344	30.4356	28.1449	30.6644	33.9572	39.3985	28.9111	34.0889	16.9124	19.3869	21.8571	14.5906	18.1867
CVS40_1372	14.407	12.8047	12.7037	11.9275	12.4579	12.8602	14.9816	16.2206	16.3634	15.9504	14.7324	15.6497	20.6934	21.9562	17.4269	20.0255	16.0364	16.7865	18.2147	14.4565	16.3735
CVS40_1373	1.8226	1.1506	1.2604	1.0132	1.8237	1.4141	1.6761	1.5265	1.4149	1.3642	0.8848	1.3733	2.3703	3.6714	2.5582	2.86663	0.4104	1.1946	2.0581	0.8108	1.11848
CVS40_1375	11.0491	10.6467	3.7805	4.2157	5.6203	7.06246	16.3045	4.5672	3.7979	2.5733	2.8158	6.01174	0.3802	0.4739	0.7663	0.540133	0.1197	0.3281	0.3463	0.8977	0.42295
CVS40_1376	50.4535	62.9843	55.4945	65.6531	57.3044	58.378	44.4176	68.1435	67.3445	71.3316	38.6296	57.9734	0.2975	0.5439	0.0628	0.3014	0.0515	0.0628	0	0	0.028575
CVS40_1377	1.0143	1.3114	1.064	0.8086	0.9382	1.0273	2.2667	5.2775	5.3008	4.7198	4.179	4.34876	1.1544	1.8765	0.5494	1.19343	0.2815	0.8747	0.391	0.3128	0.465
CVS40_1378	19.23	17.9822	20.0703	18.7585	17.3239	18.673	18.7035	21.3483	18.3177	17.0745	17.2603	18.5409	21.6988	25.1316	23.2221	23.3508	24.5235	32.2374	22.7918	26.5905	26.5358
CVS40_1379	35.3474	34.376	39.4016	33.1354	34.1145	35.275	34.7136	36.2091	38.117	42.0349	34.0541	37.0257	31.3638	36.1928	34.2926	33.9497	35.1917	41.1077	41.8477	33.2863	37.8584
CVS40_1380	54.2885	55.4767	53.1057	50.3387	53.5641	53.3547	56.3447	51.0633	57.5865	62.3156	37.6303	52.9881	20.624	14.1691	18.6529	17.8153	4.4239	3.6668	4.9642	6.2392	4.82353
CVS40_1382	15.3816	14.1041	12.93	12.7744	14.5521	13.9484	15.0457	14.8326	15.9149	15.575	11.3346	14.5406	13.3413	14.1916	12.0506	13.1945	5.4052	6.4424	8.6658	2.9542	5.8669
CVS40_1383	22.9555	20.0456	20.5841	16.9706	18.4543	19.802	19.9262	19.511	19.0718	19.0092	15.7621	18.6561	16.2123	14.3219	16.9057	15.8133	3.8858	3.7236	3.5978	4.419	3.90655
CVS40_1384	0.8106	1.0002	0.7406	0.7	0.9624	0.84276	0.9637	1.0917	0.7019	0.8843	0.3287	0.79406	0.5871	0.7547	0.6586	0.6668	0.4447	0.645	1.1028	0.3883	0.6452
CVS40_1385	66.547	71.2305	72.0647	68.8275	69.2176	69.5775	74.2765	90.2143	88.6108	84.0268	65.4749	80.5207	41.581	48.6529	40.7403	43.6581	19.8381	29.0722	34.4402	23.6751	26.7564
CVS40_1386	116.156	98.3329	110.149	97.7904	102.006	104.887	101.385	98.9153	105.268	98.2819	101.952	101.16	84.7665	106.686	89.5836	93.6787	117.25	109.636	98.8577	130.536	114.07
CVS40_1387	54.0458	54.3203	53.2539	51.0945	51.3782	52.8185	52.2508	52.3899	51.7687	49.467	47.9512	50.7655	70.1479	71.4323	61.6114	67.7305	55.4796	67.9717	56.7384	39.3482	54.8845
CVS40_1388	13.623	13.4113	12.8191	13.0371	14.2317	13.4244	14.5354	13.1462	13.3776	13.3045	10.6784	13.0084	14.9652	19.0138	15.5107	16.4966	7.7251	10.1375	13.2325	5.1247	9.05495
CVS40_1389	43.9264	44.6455	49.5263	33.6821	36.6335	41.6828	48.4164	36.7512	39.0453	40.2165	37.4575	40.3774	47.9274	39.4049	37.2799	41.5374	13.7388	15.6252	16.804	9.7642	13.9831
CVS40_1390	72.3168	91.7672	79.0539	94.5724	76.9566	82.9334	76.3863	70.0513	75.0325	63.6771	72.7967	71.5888	83.4738	85.0816	85.4617	84.6724	96.9335	121.911	72.1975	69.1116	90.0383
CVS40_1391	54.0104	62.2226	61.3178	65.7424	57.3913	60.1369	53.0623	57.3381	59.7983	54.9089	51.987	55.4189	49.6403	52.9667	55.6931	52.7667	37.6665	50.2068	32.9182	30.9678	37.9398
CVS40_1392	53.4478	73.7122	59.1929	63.326	68.3851	63.6128	60.4183	56.669	68.1473	50.2613	60.7136	59.2419	85.8715	82.1897	90.2435	86.1016	22.6768	20.5136	41.1922	24.3898	27.1931
CVS40_1393	44.7842	42.4433	40.7244	39.8788	40.6123	41.6886	43.7719	37.9043	40.8951	39.8983	39.5855	40.411	51.9232	59.7046	51.6851	54.4376	45.6869	52.8106	50.9993	45.2564	48.6883
CVS40_1395	13.0038	12.775	12.9586	12.5183	13.0769	12.8665	13.7729	12.7538	11.0683	13.6474	11.9425	12.637	18.4952	20.5486	15.5141	18.186	13.3523	14.0727	17.2114	12.3774	14.2535
CVS40_1396	12.7508	12.0292	11.6177	9.9924	9.6791	11.2138	12.0166	9.3189	12.3873	13.0924	8.6208	11.0872	18.1247	16.9477	15.754	16.9421	12.2999	13.2982	14.9489	8.5326	12.2699
CVS40_1397	32.7752	26.5739	26.2071	21.2614	24.5893	26.2814	29.7786	21.5787	23.5837	84.2387	19.5111	35.7382	72.489	82.5327	60.0297	71.6838	33.4842	41.9503	48.806	24.3923	37.1582
CVS40_1398	21.4929	21.2142	26.2488	24.2444	25.6389	23.7678	19.9696	27.6067	27.1144	31.1298	21.7458	25.5133	19.8717	24.2476	18.0777	20.7323	16.5729	18.6623	19.0252	15.3733	17.4084
CVS40_1399	23.3009	24.8568	23.5874	25.3068	25.2097	24.4523	22.9732	29.9859	24.9232	28.3767	18.0711	24.866	19.002	22.6931	17.6683	19.7878	12.7877	15.3236	15.4143	9.7298	13.3139
CVS40_1402	147.662	124.62	162.156	125.632	118.743	135.763	120.901	126.995	122.748	119.826	127.021	123.498	131.99	129.845	114.719	125.518	126.89	152.816	148.573	152.377	145.164
CVS40_1403	14.1685	10.7844	10.9115	8.7939	11.1431	11.1603	12.1349	10.3078	11.5121	12.5296	10.1556	11.328	11.2435	13.1001	11.206	11.8499	12.4208	14.2056	15.2548	9.5175	12.8497
CVS40_1404	47.9655	48.569	40.7936	42.2517	44.8746	44.8909	46.8828	39.3553	42.5253	45.1178	32.2377	41.2238	80.9027	82.5058	66.084	76.4975	33.7314	40.9266	54.5386	18.6629	36.9649
CVS40_1406	10.7062	11.7277	11.0295	10.8862	11.9923	11.2684	12.015	11.7979	12.2382	13.3532	9.8889	11.8586	8.5298	14.7277	7.9731	10.4102	16.0303	21.4887	12.0879	13.0269	15.6585
CVS40_1407	138.997	142.556	126.809	102.459	107.439	123.652	150.097	117.135	142.118	95.8497	94.5672	119.953	1.0865	0.6208	0.1434	0.6169	0.3527	0	0.1361	0.1307	0.154875
CVS40_1408	0.628	0.2707	0.472	0.3023	0.169	0.3684	0.895	0.6536	0.1967	0.1738	0.6088	0.50558	0.4027	1.7486	0.3402	0.8305	1.4641	2.2089	2.8242	2.5569	2.26353
CVS40_1409	14.8519	19.5458	17.7706	16.9607	16.9896	17.2237	13.7027	21.2308	18.4227	17.9904	13.0743	16.8842	14.2216	16.0453	12.3342	14.2004	10.8366	13.4884	12.5719	9.3125	11.5524
CVS40_1411	8.5447	6.4383	2.4869	2.8671	5.9918	5.26576	5.7693	1.6445	2.4873	2.7477	3.3914	3.20804	4.8744	4.1564	4.3399	4.4569	2.1097	6.1775	3.2071	1.4347	3.23225
CVS40_1415	0.6626	0.3207	0.9086	0.3693	0.5256	0.55736	0.5422	0.3733	0.5243	0.9267	0.6912	0.61154	0.7514	0.9403	0.68	0.790567	0.6814	1.019	0.7886	0.5852	0.76855
CVS40_1416	195.943	207.124	307.959	265.015	261.759	247.56	150.809	490.955	342.609	461.305	225.917	334.319	1.3671	2.6555	1.8764	1.96633	0.7692	0.5047	0.4794	0.1315	0.4712
CVS40_1417	23.0186	24.6496	16.9717	17.7234	18.8478	20.2422	21.064	15.4692	17.4833	19.4167	11.9544	17.0775	28.5658	33.95	24.3069	28.9409	21.2925	25.2733	26.3514	12.9478	21.4662
CVS40_1418	27.5174	6.6622	7.2781	12.6399	42.1742	19.2544	15.9247	5.5652	10.8488	7.1137	13.9025	10.671	17.3403	66.8917	38.8106	41.0142	73.8114	110.273	57.5022	11.5806	63.2919
CVS40_1419	1.0948	1.6586	0.7978	0.6707	0.9642	1.03722	0.7221	1.2429	1.2468	1.157	0.3431	0.94238	0.3063	0.6417	0.6469	0.531633	0.9281	1.6695	0.4604	0.6385	0.924125
CVS40_1420	0	0	0	0	0.0852	0.01704	9.6853	15.3524	19.8414	22.6208	8.2575	15.1515	6.825	13.8331	2.5736	7.7439	0.211	4.7137	0.6512	0.2345	1.4526
CVS40_1422	4.2493	5.8047	3.9217	4.1265	4.2128	4.463	4.7131	4.1671	4.7161	5.2822	3.212	4.4181	5.1818	6.773	3.9569	5.3039	1.9531	2.9447	2.9884	0.8645	2.18768
CVS40_1423	0.6837	0.7857	0.628	0.6582	1.1039	0.7719	0.6495	0.8809	1.4988	0.6938	1.1292	0.97044	0.7014	0.5343	1.0492	0.761633	0.6072	0.3083	0.937	0.6185	0.61775
CVS40_1424	0	0.0956	0	0.0401	0.0896	0.04506	3.6657	9.3037	10.4252	9.9046	7.5299	8.16582	2.8176	5.1219	1.1719	3.03713	0.0739	2.1164	0.2994	0.0821	0.64295
CVS40_1425	0.1309	0.0669	0.1457	0.154	0.1409	0.12768	0.0452	0.0692	0.2186	0.161	0.4637	0.19154	0.1194	0.3069	0.4726	0.299633	0.1162	0.299	0.1196	0.1579	0.173175
CVS40_1426	4.4366	5.3206	4.3682	4.828	4.6509	4.72086	7.8369	10.3694	11.0671	12.5572	7.347	9.83552	10.0534	12.2563	6.8953	9.735	1.9529	4.342	4.3223	1.7515	3.09218
CVS40_1427	39	38.5071	42.2121	37.2215	37.6999	38.9281	40.1429	43.647	41.2728	42.4607	38.1884	41.1424	39.4854	54.7277	35.3745	43.1959	17.219	29.3457	33.3372	17.1518	24.2634
CVS40_1428	2.685	2.7892	1.8626	4.5731	3.0013	2.98224	0.2676	0.1842	0.4528	0.6288	0.6674	0.44016	1.6952	2.3002	1.8458	1.94707	0.1834	0.1676	0.1061	0	0.114275
CVS40_1429	0	0.1428	0	0	0	0.02856	10.5602	25.1226	31.1316	32.466	28.6962	25.5953	8.6688	12.3817	4.711	8.58717	0.3311	5.6477	1.7881	0.2453	2.00305
CVS40_1430	3.3376	4.0321	2.9167	2.7364	3.2251	3.24958	3.2468	3.1167	3.4432	3.8369	2.0081	3.13034	1.7953	2.5117	1.7014	2.0028	1.0462	1.0808	1.9917	0.4381	1.1392
CVS40_1431	14.1286	10.302	10.0939	9.903	11.4864	11.1828	12.2986	9.6962	10.2665	9.1679	6.768	9.63944	12.5247	15.4121	13.4089	13.7819	7.0889	7.2523	10.837	5.9823	7.79012
CVS40_1432	10.526	8.4799	7.2011	7.3201	8.185	8.34242	7.7407	7.2322	7.5188	8.531	5.0262	7.20978	9.7691	11.1229	8.5547	9.81557	5.3004	5.6895	5.5315	2.4831	4.75113
CVS40_1433	25.1244	24.8375	21.3526	20.9582	22.3074	22.916	24.4765	19.4984	20.9824	20.8029	17.782	20.7084	41.3955	39.7496	33.8465	38.3305	10.4475	16.3598	25.4965	8.0907	15.0986
CVS40_1434	19.6333	16.21	17.0724	15.7503	18.2183	17.3769	16.0215	16.9087	21.3438	21.8614	16.1407	18.4552	32.5297	36.773	33.4901	34.2643	13.6285	12.0888	17.5131	14.589	14.4549
CVS40_1435	7.4847	5.8607	6.0163	5.9384	6.8613	6.43228	7.9704	7.092	9.3761	9.789	7.7964	8.40478	11.1809	15.331	9.0877	11.8665	11.5413	13.8855	10.0605	10.9185	11.6014
CVS40_1436	51.8011	49.7352	64.3498	57.1459	55.5161	55.7096	52.3208	52.7682	52.8404	50.689	43.2243	50.3685	75.9225	66.158	86.5738	76.2181	24.3455	31.9988	26.6226	28.1356	27.7756
CVS40_1437	3.6719	3.5576	4.2354	3.9252	3.1251	3.70304	3.8056	4.8494	4.3591	4.0416	3.0721	4.02556	3.6796	4.9552	4.3475	4.32743	7.8492	5.6601	3.5328	5.6046	5.66167
CVS40_1438	206.763	192.195	201.645	174.228	188.284	192.623	169.28	185.234	183.847	184.665	187.693	182.144	306.583	305.367	275.948	295.966	400.731	347.299	329.534	438.93	379.123
CVS40_1439	42.6941	40.3443	40.8986	37.0691	38.1273	39.8267	41.5265	37.1047	38.3317	41.4213	34.2001	38.5169	51.0651	49.8127	44.9203	48.5994	51.7669	48.1972	54.6038	38.6667	48.3087
CVS40_1440	5.5554	5.0583	5.1349	4.5406	4.7789	5.01362	4.9922	4.4749	4.4629	5.2305	4.469	4.7259	6.6391	7.3425	6.4179	6.79983	4.0523	4.6714	6.1295	4.1541	4.75183
CVS40_1441	16.452	15.4265	13.4293	13.5794	13.4381	14.4651	15.6664	15.612	17.2492	16.5657	13.9134	15.8013	17.2976	22.4673	18.5064	19.4238	23.5246	28.0144	20.8002	23.5464	23.9714
CVS40_1442	19.1619	15.7565	15.9099	17.495	19.6649	17.5976	20.0581	17.1774	18.2528	20.4733	16.9519	18.5827	20.0191	21.2675	19.2717	20.1861	13.45	15.6993	16.0584	14.0034	14.8028
CVS40_1443	9.1699	7.3939	7.1757	6.8939	7.2697	7.58062	9.3833	7.3398	7.7676	8.2185	8.5542	8.25268	9.7365	11.0912	8.9872	9.9383	6.6702	7.1828	7.72	9.7976	7.84265
CVS40_1444	44.3628	42.7013	38.8849	44.4855	38.2016	41.7272	45.6743	50.5051	44.6582	53.0984	33.736	45.5344	22.437	33.5425	24.8031	26.9275	16.8247	32.7124	26.9697	17.2605	23.4418
CVS40_1445	11.0055	10.5625	9.5186	11.4124	8.5626	10.2123	10.766	8.3126	11.5856	10.5384	6.8382	9.60816	9.0725	10.8193	10.0601	9.98397	13.4607	14.9816	21.5528	9.6426	14.9094
CVS40_1446	59.9379	54.3835	35.5359	53.6188	42.8023	49.2557	55.5613	56.7793	48.5295	60.1298	39.8759	52.1752	36.6736	50.7616	36.7838	41.4063	53.9987	83.5648	57.0857	33.2973	56.9866
CVS40_1447	1.629	1.7737	1.1871	0.7954	1.5605	1.38914	1.543	1.3534	1.572	1.8294	0.9605	1.45166	0.9836	1.2153	1.0132	1.0707	1.0245	1.164	0.9854	0.7231	0.97425
CVS40_1449	0.2501	0.3593	0.2506	0.2809	0.4487	0.31792	0.3672	0.2479	0.2089	0.3461	0.2155	0.27712	0.1711	0.3909	0.4741	0.345367	0.2406	0.1128	0.1285	0.1029	0.1462
CVS40_1450	36.1191	39.2616	32.0241	24.7899	33.8088	33.2007	38.9562	17.8956	27.4698	21.704	22.0588	25.6169	32.9776	25.133	25.5425	27.8844	11.6794	10.0616	11.9457	11.3497	11.2591
CVS40_1451	8.9436	11.0442	9.772	9.9378	9.3196	9.80344	10.3541	8.5433	10.2502	8.9009	8.2808	9.26586	13.9589	15.8942	13.6044	14.4858	8.6189	6.2809	9.2418	9.015	8.28915
CVS40_1452	18.6102	19.2112	18.3871	15.8414	18.7125	18.1525	18.9031	15.3298	17.9618	17.6427	16.0049	17.1685	33.0035	36.2306	28.6494	32.6278	14.5815	13.0648	21.6108	17.0481	16.5763
CVS40_1453	8.8139	9.7134	8.5897	6.8576	8.1877	8.43246	6.8825	9.2619	8.6969	7.0846	7.9073	7.96664	5.2027	5.2371	5.0353	5.15837	3.9675	3.1359	4.1575	3.8133	3.76855
CVS40_1454	14.7706	16.207	16.2246	14.8094	16.829	15.7681	14.4133	15.7771	18.0844	17.3094	12.5601	15.6289	13.1812	13.9505	11.7736	12.9684	6.757	7.2384	8.8803	5.3912	7.06672
CVS40_1455	209.003	160.137	195.395	151.634	178.907	179.015	208.717	173.435	184.307	172.263	183.022	184.349	214.66	228.006	224.076	222.247	172.581	173.027	181.056	159.699	171.591
CVS40_1456	67.4587	68.3906	76.15	64.1873	61.7381	67.5849	68.1596	68.7569	64.7472	57.2946	71.0488	66.0014	90.0731	91.7657	86.2762	89.3717	66.3937	58.1205	58.1511	56.4809	59.7865
CVS40_1457	5.3534	4.6695	4.1236	4.5156	4.3922	4.61086	4.8616	5.7032	6.6407	6.9887	5.3645	5.91174	8.6232	10.2416	8.1034	8.9894	5.5287	6.3218	7.4384	4.5953	5.97105
CVS40_1459	31.7345	22.7655	21.3592	25.4691	21.0635	24.4784	27.5982	26.4522	25.4152	26.8248	23.3301	25.9241	26.1592	29.4486	24.5754	26.7277	18.292	22.7346	24.7286	19.1108	21.2165
CVS40_1460	1.2128	1.6726	1.3773	1.0897	0.7833	1.22714	1.0894	1.1539	1.0129	0.8952	1.4632	1.12292	5.5578	5.4975	4.8171	5.2908	1.0053	2.0125	4.8203	0.4788	2.07923
CVS40_1461	21.2294	15.5817	14.7999	12.1602	15.0681	15.7679	14.0516	13.5549	13.8633	13.7409	10.0303	13.0482	11.4217	12.0689	12.7041	12.0649	10.5528	13.9564	11.2392	6.9626	10.6777
CVS40_1462	63.931	67.7544	70.9438	55.8041	60.7784	63.8423	67.9794	57.1025	72.455	60.5041	47.8081	61.1698	49.4722	44.4634	39.1194	44.3517	24.4287	19.1622	28.3531	30.1421	25.5215
CVS40_1463	2.1723	1.4185	1.1378	1.6634	1.0628	1.49096	1.5862	1.644	0.9277	2.5143	0.9785	1.53014	3.343	3.4726	8.0753	4.96363	4.4723	32.2168	5.2776	4.4342	11.6002
CVS40_1464	7.6403	9.7197	9.1001	8.419	8.6895	8.71372	11.8529	10.1153	11.8584	10.6399	9.648	10.8229	12.4727	19.378	15.0949	15.6485	22.3619	19.9686	22.6707	11.1452	19.0366
CVS40_1465	17.245	15.2775	9.2999	11.9897	10.6348	12.8894	10.8604	10.8245	13.2768	17.8328	7.069	11.9727	8.1706	14.0391	13.1022	11.7706	10.6357	19.8288	15.6331	7.151	13.3122
CVS40_1466	4.7755	4.7502	3.358	3.8444	4.1483	4.17528	4.7468	5.1813	4.7578	4.8233	2.5268	4.4072	1.9483	2.9137	1.9058	2.25593	0.6201	1.7831	2.6122	0.4961	1.37787
CVS40_1467	52.0411	52.7036	35.4919	42.351	48.5414	46.2258	40.2213	38.1445	43.8125	46.8311	27.4117	39.2842	74.0943	76.9217	66.0858	72.3673	16.0784	18.4129	26.692	8.4354	17.4047
CVS40_1469	25.4895	25.0849	31.5906	21.5953	23.8203	25.5161	33.3301	24.1257	28.3865	25.2833	28.1038	27.8459	25.4514	27.986	24.2452	25.8942	12.2049	16.2664	18.4621	11.195	14.5321
CVS40_1470	0.216	0.3724	0.433	0.104	0.1163	0.24834	3.4706	14.0033	13.8025	15.3078	12.5664	11.8301	5.6521	11.0171	2.6913	6.4535	0.6715	4.2084	0.9993	0.5331	1.60308
CVS40_1471	7.0757	7.4218	5.4181	5.3541	5.521	6.15814	5.7003	5.1079	5.4964	5.7812	4.8193	5.38102	11.3171	12.3518	10.0411	11.2367	8.1226	12.1046	10.3219	6.2212	9.19257
CVS40_1472	3.4808	3.9394	3.2748	3.0439	3.7754	3.50286	2.8916	2.1805	2.796	2.6476	2.4271	2.58856	2.6171	5.0151	3.6554	3.76253	8.6369	12.7673	7.0192	5.4024	8.45645
CVS40_1473	13.6895	12.8693	13.5639	13.9576	13.6378	13.5436	11.8103	16.0916	12.271	15.4241	12.9499	13.7094	7.7744	7.1126	8.1739	7.68697	8.9882	11.6352	7.9199	7.63	9.04332
CVS40_1475	0.6138	0	0.369	0	0	0.19656	0.1272	0	0	0	0.5289	0.13122	1.5112	8.0585	1.7286	3.7661	7.6311	9.5645	17.7904	4.2404	9.8066
CVS40_1476	1.4853	0	1.4883	0.9099	1.0174	0.98018	1.3994	0.8029	0.8457	1.1959	1.2799	1.10476	3.0477	17.412	4.973	8.47757	17.8677	21.7725	34.9751	14.5262	22.2854
CVS40_1478	8.8994	7.0538	7.3799	9.8966	10.4051	8.72696	9.5417	14.5989	11.7251	12.4009	8.0655	11.2664	16.057	40.1125	15.7899	23.9865	4.0881	8.6346	19.5568	4.2404	9.12997
CVS40_1479	0.5063	0	0	0.9749	0.9084	0.47792	0.8747	0.4015	0.2114	0.3737	0.1454	0.40134	1.2121	7.5188	3.291	4.0073	10.3429	16.6216	15.0934	5.9971	12.0137
CVS40_1480	15.0649	14.3641	16.9961	16.9732	15.8555	15.8508	16.8859	16.4569	20.4096	16.0609	13.5588	16.6744	18.8906	42.6471	21.8793	27.8057	9.2168	25.3604	24.3169	5.0664	15.9901
CVS40_1481	2.2603	1.9751	1.1605	1.2948	1.6689	1.67192	1.7231	2.0661	1.8487	1.8613	1.4809	1.79602	5.2704	9.7449	5.9693	6.99487	5.4913	8.5511	6.9891	5.1808	6.55307
CVS40_1483	25.9392	31.6493	17.4463	32.8383	21.0363	25.7819	27.8047	21.5526	28.2656	25.9641	21.8932	25.096	49.0327	81.8533	46.5738	59.1533	45.4425	66.3327	49.4896	52.6059	53.4677
CVS40_1484	92.0274	81.961	67.1236	80.1364	65.1921	77.2881	85.1895	74.8371	71.6007	85.6304	37.7308	70.9977	80.5632	175.657	74.2684	110.163	53.0898	84.9791	83.0045	21.9957	60.7673
CVS40_1485	2.599	1.7069	1.7114	3.0024	1.5986	2.12366	3.3864	4.2392	2.4186	2.8774	2.4956	3.08344	2.5141	7.9218	3.0567	4.49753	4.5505	7.7147	10.228	4.3975	6.72267
CVS40_1486	2.373	2.343	1.4054	1.9311	2.2471	2.05992	2.4679	3.0841	2.9114	3.2772	1.7005	2.68822	2.4011	3.1642	2.2967	2.62067	1.1515	2.2327	1.6931	0.2012	1.31963
CVS40_1487	214.764	220.024	203.634	226.749	211.064	215.247	215.98	205.949	198.177	223.253	207.666	210.205	105.637	146.246	99.3406	117.074	265.623	311.577	231.616	307.818	279.158
CVS40_1488	31.8712	31.3151	30.9757	30.4588	28.7602	30.6762	32.3818	27.535	30.6991	33.713	30.6518	30.9961	60.3483	66.7882	51.4103	59.5156	62.4472	57.723	47.9004	40.551	52.1554
CVS40_1489	2.1604	1.528	1.3599	1.5732	1.4609	1.61648	2.6123	1.5812	2.5329	1.8092	1.6707	2.04126	3.1542	3.5068	2.6703	3.11043	6.2972	5.6951	4.2135	7.135	5.8352
CVS40_1490	3.0934	2.8982	3.9756	3.0912	3.1487	3.24142	3.6068	5.6184	5.3493	5.1929	4.0129	4.75606	2.9494	2.5621	3.0777	2.86307	2.6875	2.6199	2.6612	5.1272	3.27395
CVS40_1492	40.4129	37.2113	42.2219	31.3822	40.0442	38.2545	44.0653	45.1477	40.8175	35.6185	38.7775	40.8853	43.3444	39.3101	43.4682	42.0409	48.337	40.2598	59.6673	41.6665	47.4826
CVS40_1493	11.397	10.8065	10.1697	11.2718	10.7447	10.8779	10.5997	9.6326	11.5417	11.0761	7.5074	10.0715	8.7439	10.5528	10.1372	9.8113	11.5267	15.6975	10.0772	8.6207	11.4805
CVS40_1494	5.3762	5.9811	5.2003	5.3687	6.4196	5.66918	7.4294	6.2576	6.8964	7.0949	5.8435	6.70436	16.2972	8.3866	13.6352	12.773	12.3504	12.3343	7.9723	5.5468	9.55095
CVS40_1495	3.1356	2.8495	2.4843	2.5272	2.7472	2.74876	2.9475	2.4283	3.1972	2.9064	1.571	2.61008	3.4415	2.7355	2.0538	2.7436	0.7124	1.7361	3.1481	0.9356	1.63305
CVS40_1496	13.4125	13.2254	10.5455	11.5945	11.8663	12.1288	12.122	10.8942	11.942	11.7832	9.6833	11.2849	16.1059	17.4956	14.5688	16.0568	12.9377	15.6631	13.639	11.5276	13.4419
CVS40_1499	5.2786	4.572	5.5192	4.9343	4.6938	4.99958	5.4709	4.0033	6.3251	5.5053	5.142	5.28932	4.4738	3.9461	4.475	4.2983	1.6306	2.0697	2.8308	1.2836	1.95368
CVS40_1501	1.7554	1.6885	1.7207	1.8919	1.7047	1.75224	1.8589	2.292	2.2468	2.7039	1.562	2.13272	2.075	3.4894	1.8808	2.48173	0.305	0.6608	0.8826	0.3201	0.542125
CVS40_1502	17.4033	17.2426	12.2842	14.3602	13.9343	15.0449	16.4379	18.9647	16.2168	14.6168	13.9626	16.0398	13.1055	20.9045	19.9663	17.9921	16.3697	16.4216	16.831	14.1307	15.9383
CVS40_1503	23.5871	22.2764	19.253	20.1262	21.5395	21.3564	21.5175	18.6439	21.8635	22.3748	17.0788	20.2957	24.4901	28.944	22.4644	25.2995	35.6863	37.8412	39.9328	30.4077	35.967
CVS40_1505	3.56	3.2685	3.0371	2.8559	3.1776	3.17982	3.408	2.9339	3.0866	3.1648	2.9041	3.09948	4.0693	4.4476	3.9323	4.14973	5.0722	4.7383	6.6876	4.4859	5.246
CVS40_1506	2.1457	1.6355	1.7738	1.6251	1.6609	1.7682	1.7268	2.1841	2.5693	2.8402	1.9877	2.26162	1.842	2.5191	2.003	2.12137	2.1971	2.5747	2.0985	3.0396	2.47748
CVS40_1507	5.8633	6.0941	4.4702	4.3192	4.4179	5.03294	5.5485	6.1547	7.4089	7.3099	2.9656	5.87752	4.2109	6.0966	4.2802	4.86257	3.8262	4.9107	5.0572	3.598	4.34802
CVS40_1508	24.7113	22.8538	27.2686	20.3473	23.9056	23.8173	20.7948	26.0944	24.4066	24.8848	19.523	23.1407	12.3326	14.5632	12.537	13.1443	9.9215	9.6718	10.8399	8.6003	9.75837
CVS40_1509	17.0729	17.6174	15.5325	15.4614	15.3414	16.2051	17.5386	15.0559	16.9103	16.3037	14.5266	16.067	20.4097	25.7944	20.7095	22.3045	15.4303	17.2879	18.7881	13.5995	16.2765
CVS40_1511	10.8531	11.0793	9.5956	10.5709	9.552	10.3302	10.4545	10.554	12.2363	9.6833	8.4722	10.2801	12.7069	16.6898	13.762	14.3862	17.9168	12.9197	21.2615	13.5474	16.4113
CVS40_1512	3.5224	2.9042	2.839	3.6858	2.9673	3.18374	2.4603	5.2821	4.5085	3.5606	2.9694	3.75618	0.2357	0.3591	0.9124	0.5024	0.136	1.1602	0.3935	0.4535	0.5358
CVS40_1513	2.2248	2.4105	2.2882	1.453	1.9834	2.07198	2.5598	1.9466	2.2837	3.0383	1.4611	2.2579	1.0759	1.2524	1.2528	1.1937	0.3134	0.3606	0.4533	0.5224	0.412425
CVS40_1514	33.5515	31.8524	35.8261	31.0268	36.3124	33.7138	35.9911	31.4773	38.7194	41.0878	33.0245	36.06	19.4333	24.3139	18.6492	20.7988	21.1907	25.6628	23.3937	26.1947	24.1105
CVS40_1515	6.6285	11.2861	5.9039	5.9084	6.6064	7.26666	9.4144	11.3871	9.5338	6.795	7.4044	8.90694	5.5412	7.4829	7.1803	6.7348	5.4508	4.5166	5.0469	5.8153	5.2074
CVS40_1516	10.7595	10.5581	9.2051	6.5395	10.4038	9.4932	10.7262	10.8444	11.7081	10.7512	9.4878	10.7035	12.2784	17.1029	14.2478	14.543	8.928	10.5091	11.5749	9.2245	10.0591
CVS40_1518	19.6196	20.8315	20.5065	19.6741	18.1753	19.7614	20.1298	19.9142	19.1749	19.9424	15.9837	19.029	26.3469	42.8279	34.7493	34.6414	35.8001	39.5054	46.244	42.7071	41.0641
CVS40_1519	232.149	213.559	205.849	197.765	206.383	211.141	193.491	185.077	200.404	161.739	194.039	186.95	409.332	503.709	392.183	435.075	622.337	548.084	777.63	767.097	678.787
CVS40_1520	1.8905	1.7293	1.4948	1.4238	1.8204	1.67176	1.6328	1.2542	1.4741	1.5662	1.2523	1.43592	2.4608	2.6309	2.2568	2.4495	0.9651	1.3987	1.6061	0.7426	1.17813
CVS40_1521	0.1647	0.2403	0.1777	0.1708	0.1296	0.17662	0.2035	0.2034	0.2222	0.2314	0.1801	0.20812	0.208	0.2154	0.1853	0.2029	0.1125	0.192	0.1172	0.0875	0.1273
CVS40_1522	5.1595	10.2194	3.19	10.5679	6.3809	7.10354	16.9526	14.231	15.1271	10.6952	13.3383	14.0688	9.7985	9.6519	12.3671	10.6058	9.1644	19.8396	9.8169	7.3677	11.5472
CVS40_1523	29.6798	26.336	19.0274	21.5785	22.9532	23.915	25.5332	21.0411	22.8032	24.7869	14.7326	21.7794	39.5825	42.3169	34.9895	38.963	27.2466	38.0691	40.4056	15.1042	30.2064
CVS40_1525	0.3379	0.4009	0.3823	0.3778	0.4693	0.39364	0.4067	0.4408	0.4916	0.4224	0.4697	0.44624	0.5592	0.8434	0.6849	0.695833	0.3582	0.4601	0.4482	0.269	0.383875
CVS40_1526	17.8195	15.8582	13.352	15.9398	13.4945	15.2928	18.7546	15.9416	16.2481	16.4985	20.2815	17.5449	20.5066	21.6755	18.235	20.139	12.3944	12.2872	17.7489	9.5331	12.9909
CVS40_1527	7.643	8.0919	8.5867	7.9373	7.4291	7.9376	7.7293	6.721	7.5435	8.0514	4.7899	6.96702	11.4056	12.4352	8.5802	10.807	5.8828	5.9151	8.7607	3.4746	6.0083
CVS40_1528	125.776	122.487	131.184	112.567	116.201	121.643	115.72	112.935	117.4	112.274	114.975	114.661	104.876	109.124	97.0455	103.682	109.84	128.13	111.774	90.4711	110.054
CVS40_1529	319.271	283.604	269.76	283.672	288.246	288.911	300.22	273.666	285.298	282.066	266.498	281.549	437.455	504.045	429.035	456.845	224.235	248.166	324.497	236.213	258.278
CVS40_1530	448.823	450.577	479.873	437.084	463.904	456.052	432.273	502.142	458.085	470.763	435.958	459.844	293.751	330.005	271.916	298.557	216.273	263.109	223.281	200.916	225.895
CVS40_1531	4.7275	3.5726	6.3593	5.7355	6.204	5.31978	4.1614	7.625	5.0298	5.9509	4.0738	5.36818	0.1329	0.3037	0.5612	0.3326	2.4731	2.5931	1.4645	1.7258	2.06413
CVS40_1532	0.1845	0.4242	0.7397	0.7106	0.5959	0.53098	0.1913	0.6584	0.2312	0.4086	0.159	0.3297	3.4081	22.9324	6.5969	10.9791	72.6062	50.7274	21.435	46.4466	47.8038
CVS40_1535	2.7912	3.3683	5.1742	0.7389	0.7511	2.56474	8.3171	1.1619	0.6993	3.8628	3.9086	3.58994	21.1913	50.9641	41.4228	37.8594	70.7732	518.949	27.3994	34.2985	162.855
CVS40_1536	6.9488	7.6657	6.6834	7.025	7.88	7.24058	7.3224	5.528	7.5112	7.3845	3.7851	6.30624	6.2947	8.4731	5.6139	6.7939	3.6326	5.5583	6.5215	1.5827	4.32378
CVS40_1537	134.695	108.819	127.456	134.866	117.697	124.707	117.325	113.001	131.176	113.979	118.825	118.861	210.68	285.183	278.082	257.982	439.046	401.872	356.775	324.413	380.526
CVS40_1538	16.9712	14.3794	13.5298	15.2245	14.0897	14.8389	17.2042	17.4338	16.8631	13.8976	13.3791	15.7556	16.3526	16.6521	15.7447	16.2498	9.7915	11.395	11.2051	9.9034	10.5738
CVS40_1539	23.6159	27.0158	26.8405	27.1548	24.3609	25.7976	26.4025	27.4365	31.6383	26.6299	20.5388	26.5292	33.3148	46.3979	32.6875	37.4667	17.6721	20.3509	27.1961	17.5893	20.7021
CVS40_1540	199.358	185.355	140.414	174.137	175.791	175.011	179.383	134.111	167.296	159.806	128.904	153.9	242.372	271.319	235.595	249.762	278.858	290.679	250.338	260.507	270.095
CVS40_1541	0.688	0.5931	0.6032	0.6623	0.7869	0.6667	0.6685	1.1763	0.8619	1.6663	1.334	1.1414	2.25	3.5288	1.7235	2.50077	0.4965	1.5822	2.8288	0.6366	1.38603
CVS40_1542	398.358	322.461	358.889	326.732	346.5	350.588	318.259	327.81	344.967	351.197	314.76	331.399	396.212	474.131	395.808	422.05	496.561	534.554	507.594	393.173	482.97
CVS40_1543	5209.46	4810.16	5445.22	5264.72	5078.02	5161.52	5072.69	5378.18	5040.91	5350.73	5026.75	5173.85	5062.9	5358.09	5482.05	5301.01	5870.03	6011.58	5533.33	6676.63	6022.89
CVS40_1544	10.3691	8.5122	6.2797	8.1172	6.6232	7.98028	8.9753	7.4534	8.4217	7.0645	6.6769	7.71836	10.2875	14.1594	12.4664	12.3044	15.8878	14.5508	12.8835	10.2341	13.389
CVS40_1545	16.1444	16.8678	15.4906	18.5558	13.7969	16.1711	21.9043	16.757	19.2437	16.3573	11.7198	17.1964	15.2585	17.2056	13.3546	15.2729	13.6428	17.789	14.2813	11.2023	14.2288
CVS40_1546	19.2637	15.9322	14.973	13.8651	16.8596	16.1787	14.3676	22.2682	16.4638	18.1382	19.2374	18.095	18.6555	17.5176	21.6472	19.2734	22.7044	29.03	23.8719	19.3683	23.7436
CVS40_1547	27.0052	26.0921	25.3352	26.0607	28.9259	26.6838	27.4401	24.2456	27.1964	26.1608	23.0429	25.6172	34.0895	34.5292	31.1171	33.2453	28.9801	32.878	34.6295	33.7744	32.5655
CVS40_1548	22.6774	19.0995	19.4274	20.8309	20.6832	20.5437	24.0417	18.5294	21.0351	24.7234	20.8843	21.8428	34.2776	36.5288	33.1908	34.6657	15.5278	20.7946	27.0463	17.0857	20.1136
CVS40_1549	51.0462	49.918	42.2386	41.2181	46.1862	46.1214	47.48	41.1892	43.4421	47.7576	31.8927	42.3523	52.5824	54.4551	50.4415	52.493	36.3814	40.8439	37.478	29.5793	36.0707
CVS40_1550	11.8943	11.1552	10.5409	9.5868	10.2363	10.6827	10.0306	9.5085	10.2965	11.2118	8.219	9.85328	13.642	16.4101	12.6108	14.221	6.7516	10.2004	10.6688	4.2915	7.97807
CVS40_1551	47.9075	48.4839	39.6721	36.3517	39.1684	42.3167	44.2762	41.5532	41.9526	40.962	35.8927	40.9273	64.413	68.9506	54.7873	62.717	34.6203	43.6722	61.397	37.5711	44.3152
CVS40_1552	2.885	3.4787	2.3695	2.9594	3.6145	3.06142	3.2842	3.2624	3.7918	3.4035	3.0566	3.3597	2.8628	3.3821	3.33	3.19163	1.1341	2.5079	2.7709	1.2137	1.90665
CVS40_1553	34.2475	32.1653	35.5465	30.6055	36.5336	33.8197	35.9403	32.1906	32.0613	37.0328	21.5257	31.7501	28.8396	27.0534	30.5826	28.8252	21.9122	25.8374	24.9191	14.1749	21.7109
CVS40_1554	62.2321	61.2739	64.322	58.1432	55.754	60.345	61.2871	55.4348	62.985	65.6777	55.2075	60.1184	74.6835	82.2967	65.6992	74.2265	63.9749	71.3168	71.8328	71.2845	69.6022
CVS40_1555	1.2814	1.8028	2.5458	1.3824	1.4744	1.69736	1.5342	1.4714	2.0204	2.6172	1.0281	1.73426	0.9973	0.5439	0.9094	0.816867	0.5101	0.5977	0.4088	0.9376	0.61355
CVS40_1556	18.8681	16.548	11.747	13.8367	14.0543	15.0108	16.105	11.7885	14.6965	15.6624	8.5415	13.3588	16.2435	16.5943	12.463	15.1003	14.694	15.0193	15.0326	11.5377	14.0709
CVS40_1557	1264.88	999.486	797.467	979.848	880.066	984.35	989.59	925.236	951	888.28	917.165	934.254	1013.94	888.724	829.431	910.698	935.292	981.922	827.482	1071.12	953.954
CVS40_1558	98.8492	109.273	26.4469	156.472	78.1006	93.8284	91.4655	106.533	97.9146	74.2374	135.323	101.095	178.052	135.234	198.81	170.699	171.415	128.7	136.381	157.508	148.501
CVS40_1559	1.7672	2.5449	1.7068	2.3776	1.5126	1.98182	2.3171	1.6207	2.2938	1.7915	1.2843	1.86148	3.4951	3.4695	4.0362	3.66693	5.8809	4.8618	4.7054	2.921	4.59227
CVS40_1560	228.087	232.385	210.053	206.62	207.034	216.836	230.808	226.209	225.43	204.286	220.573	221.461	247.412	272.341	222.659	247.471	249.843	285.205	281.125	228.953	261.281
CVS40_1561	312.915	310.767	150.848	270.537	217.96	252.605	289.286	266.279	301.648	239.973	181.432	255.724	82.2881	74.2489	65.6964	74.0778	34.2858	35.6638	29.2391	28.691	31.9699
CVS40_1563	13.8188	15.0822	15.3993	12.2983	15.1128	14.3423	11.2414	13.8023	14.6173	13.3736	9.2376	12.4544	4.7367	4.9304	4.9668	4.87797	1.0953	1.6084	3.5104	1.1548	1.84223
CVS40_1564	0	0	0.0646	0.1242	0.0694	0.05164	18.3844	29.5349	36.2807	45.4184	18.2871	29.5811	10.1913	20.3409	4.4019	11.6447	0.3437	6.9107	2.3205	1.0186	2.64838
CVS40_1565	135.413	188.961	136.848	197.304	213.399	174.385	165.595	155.989	174.073	190.02	214.716	180.079	244.463	188.741	275.355	236.186	320.143	256.258	259.561	371.943	301.976
CVS40_1566	1.5725	1.5813	1.1161	1.4192	1.0931	1.35644	1.426	1.8312	1.6005	1.7772	1.0163	1.53024	0.5042	0.9217	0.2484	0.5581	0.1164	0.2127	0.3031	0.0647	0.174225
CVS40_1568	178.755	173.407	214.77	180.488	173.71	184.226	175.251	194.915	173.649	157.479	167.648	173.788	198.265	227.852	221.712	215.943	266.184	355.323	288.021	213.199	280.682
CVS40_1569	0.9194	0.9379	0.7608	0.7807	0.7728	0.83432	0.8833	0.817	0.7441	0.9664	0.6276	0.80768	0.8903	0.993	0.9344	0.939233	0.6147	0.8608	0.9822	0.5302	0.746975
CVS40_1573	42.0596	33.2712	32.4394	35.9047	29.2027	34.5755	35.2172	32.7116	38.3433	31.9321	28.0359	33.248	72.0837	116.429	81.8464	90.1196	192.565	228.741	181.014	199.322	200.411
CVS40_1574	14.0537	14.9016	8.7631	9.5918	12.5047	11.963	11.905	10.0389	10.7921	11.8982	7.0863	10.3441	19.3735	28.7679	20.1723	22.7712	41.3079	53.8666	30.2327	25.5514	37.7396
CVS40_1575	27.4185	24.0693	26.3003	22.0842	24.7674	24.9279	25.4185	24.1701	26.3216	21.7371	24.6958	24.4686	19.6488	25.6012	20.8203	22.0234	14.0108	14.2397	17.0655	16.8625	15.5446
CVS40_1576	43.1444	42.1263	33.2918	35.5343	39.0577	38.6309	41.4291	29.9321	34.6227	34.0079	25.5166	33.1017	35.1656	32.2274	30.9972	32.7967	34.7145	40.8243	31.6873	32.7014	34.9819
CVS40_1577	91.0904	87.1466	106.796	80.2516	86.9196	90.4409	97.4704	90.1815	98.7845	102.861	78.2012	93.4997	105.968	118.907	112.376	112.417	119.413	131.942	119.831	106.091	119.319
CVS40_1578	116.55	98.5136	117.181	86.9001	101.002	104.029	108.587	96.0584	100.373	111.994	99.4529	103.293	97.7418	114.121	119.388	110.417	122.76	127.95	111.303	123.434	121.362
CVS40_1579	10.207	9.8371	11.1449	10.2666	9.3117	10.1535	9.298	10.8873	8.6581	9.2735	9.5056	9.5245	10.6598	10.1414	10.5608	10.454	6.7479	8.2226	9.0331	4.6983	7.17547
CVS40_1580	28.9628	28.6138	28.4176	28.7996	25.5564	28.07	30.2259	34.5055	31.4402	29.1756	26.6449	30.3984	20.9084	28.4807	22.7825	24.0572	24.5185	20.8594	47.0029	17.9343	27.5788
CVS40_1581	2.4343	2.341	2.6508	2.1641	2.4331	2.40466	2.1368	3.8257	3.0962	3.7814	2.9753	3.16308	3.8355	4.5427	3.4307	3.9363	0.8604	1.4651	2.5149	0.76	1.4001
CVS40_1582	1.3156	1.0743	0.5204	0.7332	0.9317	0.91504	2.9783	4.4059	3.6866	3.4498	3.968	3.69772	4.6177	6.3722	4.4629	5.15093	1.2914	4.7584	5.6584	1.1277	3.20898
CVS40_1583	99.8675	94.6789	91.7513	96.5298	89.2303	94.4116	94.8257	112.543	98.2539	102.683	88.6335	99.3878	193.83	189.647	176.597	186.691	59.4674	88.2335	86.4594	66.4157	75.144
CVS40_1584	25.9564	30.1704	22.3636	21.2014	24.6587	24.8701	23.2335	24.5559	24.1406	22.859	17.7075	22.4993	27.9416	22.13	25.1348	25.0688	13.4471	13.7257	15.5633	13.1004	13.9591
CVS40_1586	11.6579	12.7563	10.6552	10.7546	11.3905	11.4429	12.6186	10.5309	11.4162	10.6048	10.4025	11.1146	10.3792	12.1023	10.2975	10.9263	8.5069	7.2764	9.4736	6.82	8.01923
CVS40_1587	3.6149	4.236	4.0483	3.3434	3.1281	3.67414	3.82	3.962	5.1499	2.982	5.0695	4.19668	3.3451	4.0715	4.3764	3.931	1.8885	1.7642	2.9871	1.4691	2.02723
CVS40_1588	18.5987	19.5165	16.965	16.1528	18.3332	17.9132	18.8048	14.6062	18.2338	17.01	15.6786	16.8667	104.326	18.3669	15.2743	45.9891	109.609	9.1886	13.0911	6.1355	34.5061
CVS40_1589	489.218	534.174	670.084	724.142	609.361	605.396	405.756	729.277	772.393	793.7	640.172	668.26	5.7876	11.2423	5.4996	7.50983	9.5575	3.9447	9.8573	6.7241	7.5209
CVS40_1590	12.0769	10.6026	12.4373	10.6572	14.2633	12.0075	16.8629	18.3529	17.6503	13.3706	15.6104	16.3694	19.9622	20.6467	14.5356	18.3815	13.109	11.2543	25.6891	12.913	15.7414
CVS40_1593	18.2801	17.3098	20.0817	14.6745	15.4929	17.1678	14.2882	17.696	16.0526	15.7335	14.9674	15.7475	16.8231	21.3586	18.8806	19.0208	16.2347	21.0971	27.4667	11.7484	19.1367
CVS40_1594	2.1466	1.2733	1.9427	2.5997	1.5652	1.9055	3.086	2.4706	1.9083	3.2965	2.0288	2.55804	3.339	3.4094	3.5254	3.4246	3.4438	3.6718	6.121	1.8453	3.77047
CVS40_1595	3.7592	2.8215	3.6131	2.6588	3.551	3.28072	2.942	3.2848	2.8832	3.6523	4.165	3.38546	2.3613	3.2378	1.9114	2.5035	0.9539	2.2417	2.208	0.9086	1.57805
CVS40_1596	2.7354	3.1104	2.6826	2.3252	2.9131	2.75334	2.8652	2.8034	3.3538	3.6406	2.307	2.994	1.1644	2.4562	1.1033	1.57463	4.1868	7.7156	6.1917	3.2455	5.3349
CVS40_1597	2.7879	3.6823	2.3766	2.2632	2.1947	2.66094	3.5363	3.6126	4.8216	4.7911	2.6534	3.883	2.8603	4.4878	3.2228	3.52363	1.8293	3.1972	4.3412	1.7249	2.77315
CVS40_1598	3.6007	4.1382	3.2969	3.1077	2.8734	3.40338	5.0187	5.316	4.4329	5.4985	2.7283	4.59888	3.0572	5.5311	3.5642	4.05083	1.1578	1.7468	4.1477	1.2255	2.06945
CVS40_1599	73.7226	60.6765	59.4146	48.9924	62.46	61.0532	67.2062	52.0418	60.377	59.8546	57.5173	59.3994	153.55	161.327	141.341	152.073	180.933	238.488	171.6	199.198	197.555
CVS40_1600	31.1399	29.7383	28.6555	25.0755	27.3709	28.396	28.6801	27.4427	29.7115	27.7873	27.3952	28.2034	34.6931	37.3884	36.8594	36.3136	43.208	45.0345	38.4677	46.0206	43.1827
CVS40_1603	0.7579	0.6307	0.7594	0.4025	0.4782	0.60574	1.0293	0.5595	0.5566	1.0416	0.5855	0.7545	0.6167	0.5515	0.6794	0.615867	0.9516	0.9333	0.9402	1.3671	1.04805
CVS40_1604	1.1066	0.4542	1.1484	0.7989	1.5739	1.0164	0.5734	1.41	1.9803	1.5751	0.9195	1.29166	1.1353	1.1582	1.1558	1.14977	6.0368	38.7479	4.9558	11.4676	15.302
CVS40_1605	5.6855	6.1491	4.0181	5.2689	5.6029	5.3449	6.0199	3.4407	4.2118	4.5756	3.2534	4.30028	3.1286	3.7189	2.795	3.21417	2.0039	2.744	2.4914	1.6868	2.23152
CVS40_1607	2.5121	2.8871	1.5732	1.9145	2.2534	2.22806	3.363	1.9918	1.7046	1.3906	2.2549	2.14098	3.866	2.6995	3.9684	3.5113	2.324	2.0389	1.829	1.1364	1.83207
CVS40_1608	3.0739	3.8982	3.7173	3.4353	3.8411	3.59316	2.8929	2.7313	3.7179	3.7943	2.4053	3.10834	2.3924	4.639	2.8322	3.28787	2.6985	2.4089	3.2685	1.7785	2.5386
CVS40_1609	2.9967	4.3942	4.1418	3.1833	4.338	3.8108	3.9627	5.4076	5.6958	3.7754	3.0276	4.37382	2.9685	4.2399	4.4775	3.8953	2.2026	2.1248	1.9119	1.5299	1.9423
CVS40_1610	146.647	149.332	170.121	156.302	152.251	154.931	146.368	163.352	165.682	165.297	151.548	158.45	120.022	124.817	117.012	120.617	111.661	127.32	115.469	111.53	116.495
CVS40_1612	9.5735	8.7563	9.9525	9.7537	10.4766	9.70252	13.2296	16.0351	18.4889	17.0468	13.5433	15.6687	9.9038	13.3741	10.0246	11.1008	4.9242	10.1445	8.7333	4.3307	7.03317
CVS40_1613	2.9695	2.3485	2.0917	2.2501	2.1679	2.36554	2.5292	2.5526	2.836	2.1158	1.9635	2.39942	2.021	2.6023	1.9268	2.18337	1.6842	1.8773	1.6924	1.3639	1.65445
CVS40_1614	114.886	142.496	120.667	139.264	141.188	131.7	133.233	149.18	138.515	154.554	137.324	142.561	108.588	129.722	103.104	113.805	187.749	166.284	261.15	176.321	197.876
CVS40_1615	2.6328	2.6368	1.6206	3.2225	2.1862	2.45978	2.7677	3.176	1.9318	3.2063	1.8474	2.58584	1.9294	1.7196	1.3038	1.65093	3.641	1.4653	4.8712	3.8607	3.45955
CVS40_1616	2.9381	3.0244	2.88	2.4718	1.9388	2.65062	2.4494	3.1601	3.5366	3.7054	2.4438	3.05906	1.5858	2.3362	1.4391	1.78703	1.0664	1.1889	1.3524	1.2608	1.21713
CVS40_1617	19.7389	16.5737	16.6582	10.8385	15.4195	15.8458	12.8607	17.0939	20.5259	14.7987	14.1608	15.888	17.2529	25.7235	15.206	19.3941	14.9773	16.8505	21.0278	15.6517	17.1268
CVS40_1618	56.3903	48.453	51.7831	41.8477	48.9875	49.4923	43.8962	49.736	51.9614	41.5669	42.273	45.8867	55.2131	76.0709	50.4561	60.58	43.7829	46.0975	60.9079	36.4331	46.8053
CVS40_1619	53.0394	48.0761	49.2067	43.8199	49.7003	48.7685	41.5643	42.3083	48.9756	50.2484	35.6272	43.7448	42.8717	67.2679	37.9708	49.3701	39.8852	48.7094	51.1142	27.0654	41.6936
CVS40_1620	17.5675	17.85	12.4501	12.7767	14.7021	15.0693	19.9634	10.4996	15.0623	13.5915	8.7859	13.5805	7.4869	5.68	6.4076	6.52483	3.2999	3.7154	3.8803	2.8898	3.44635
CVS40_1621	2.3323	2.3983	1.968	1.7725	2.2462	2.14346	1.6539	3.7957	3.8443	4.3488	1.7982	3.08818	3.6522	3.8853	2.7923	3.44327	0.218	0.2657	1.0094	0.2423	0.43385
CVS40_1622	146.086	137.253	156.38	170.836	160.061	154.123	154.27	158.807	174.976	194.351	214.803	179.441	183.654	173.761	221.751	193.055	144.49	175.907	178.244	141.713	160.089
CVS40_1623	2.6826	2.0273	6.628	2.9009	1.693	3.18636	1.5997	1.923	2.7897	7.6162	5.6304	3.9118	0.1131	0.5687	0.1274	0.269733	0.1567	0.6363	0.1209	0.1378	0.262925
CVS40_1625	0.1013	0.1552	0.0812	0.039	0.0436	0.08406	0.042	0.1205	0.1438	0.0598	0.0815	0.08952	0.0485	0.0712	0.0878	0.0691667	0.06	0.1096	0.1596	0.0333	0.090625
CVS40_1626	0	0	0	0	0	0	8.9747	30.3721	29.0494	24.5359	22.6387	23.1142	4.969	13.7645	3.8156	7.51637	0.2607	5.8767	1.6594	0.7243	2.13028
CVS40_1628	2.1935	2.9513	1.7154	1.2017	2.2651	2.0654	2.7354	1.5483	1.8319	2.2902	1.5214	1.98544	6.8793	13.8187	6.0077	8.9019	2.2173	3.8791	7.3504	1.0209	3.61693
CVS40_1629	2.4213	2.6692	2.0053	2.4261	1.7021	2.2448	1.7413	2.5271	2.1356	1.778	1.831	2.0026	0.0507	0.6372	0.2944	0.327433	0.9216	1.2567	0.4317	0.7803	0.847575
CVS40_1631	4.1481	3.6831	3.5563	3.3878	17.0541	6.36588	4.4079	4.2388	4.5586	5.3385	3.1745	4.34366	4.6245	5.9162	4.542	5.02757	1.6491	2.0258	3.7404	1.3154	2.18268
CVS40_1632	5.3437	4.7166	4.3799	4.4446	4.2104	4.61904	5.2282	4.9571	5.034	5.005	4.1904	4.88294	6.4637	7.2354	5.8984	6.5325	4.3424	4.7073	5.3389	3.2119	4.40013
CVS40_1635	4.5593	3.5701	2.8616	2.074	2.9122	3.19544	3.0637	2.1451	1.7574	2.7735	2.3746	2.42286	21.435	29.72	18.6155	23.2568	26.4754	40.069	25.7495	23.4889	28.9457
CVS40_1636	106.42	101.725	103.261	91.9905	109.139	102.507	98.9457	93.1499	100.196	101.074	85.5163	95.7763	108.261	136.122	110.27	118.218	213.978	202.161	169.224	245.731	207.774
CVS40_1637	51.385	48.6749	57.6423	54.3998	55.3107	53.4825	41.663	62.915	55.7028	61.7462	45.1217	53.4297	38.0509	47.4523	37.8424	41.1152	53.6044	53.1701	42.2621	45.0285	48.5163
CVS40_1642	4.5156	4.6301	6.4322	5.3699	5.5278	5.29512	5.2766	6.3709	5.9895	7.2049	6.1039	6.18916	9.3111	6.2279	9.2075	8.24883	2.9095	1.4373	4.0499	5.156	3.38817
CVS40_1643	22.1924	24.2762	21.2994	21.3639	20.8659	21.9996	19.5368	16.3768	17.2498	18.0572	20.2758	18.2993	25.5117	21.001	18.1021	21.5383	14.2477	14.6124	14.8409	12.5351	14.059
CVS40_1644	5.4146	6.3785	6.714	5.6034	6.1925	6.0606	6.5939	6.0371	5.6807	6.9687	4.7825	6.01258	6.7356	8.0931	5.2054	6.67803	4.2677	5.0539	5.2872	3.6741	4.57073
CVS40_1648	23.6624	18.2145	16.6939	16.7854	18.1259	18.6964	18.9995	15.86	16.9298	19.8792	11.4401	16.6217	32.5505	32.8689	25.0758	30.1651	33.8336	34.9742	34.0655	20.3084	30.7954
CVS40_1649	0.488	0.3739	0.2096	0.3356	0.1751	0.31644	0.4576	0.2211	0.4367	0.2058	0.1001	0.28426	0.2384	0.2724	0.4783	0.3297	0.0619	0.2012	0.1433	0.0229	0.107325
CVS40_1651	4.9204	3.1563	5.1597	2.4234	3.9415	3.92026	6.6414	4.0827	9.6042	4.9408	4.8317	6.02016	2.7002	2.0122	1.7353	2.14923	2.0325	1.486	4.7047	2.0329	2.56402
CVS40_1652	11.3865	13.897	13.1764	12.8045	12.4734	12.7476	13.5245	13.9016	13.3804	15.0048	11.0711	13.3765	17.4198	20.0227	15.9363	17.7929	10.6942	28.7887	11.5486	16.0618	16.7733
CVS40_1653	11.5737	11.0447	10.7868	8.9399	9.3496	10.3389	10.7023	13.4625	12.0676	12.8646	10.033	11.826	11.9452	14.2719	12.9874	13.0682	9.1092	21.0499	9.0469	15.9375	13.7859
CVS40_1654	5.5242	5.662	5.8076	4.6903	5.0689	5.3506	5.2374	5.536	5.9446	5.5344	4.1048	5.27144	6.9126	8.3658	6.4745	7.25097	3.6836	5.3118	5.8271	3.7362	4.63968
CVS40_1655	37.2515	34.5296	34.2378	33.562	34.7698	34.8701	34.0636	32.479	33.3946	28.9848	32.2128	32.227	40.3566	40.5144	33.6738	38.1816	31.0012	30.3995	43.3328	26.0109	32.6861
CVS40_1656	31.1572	20.3494	21.0425	20.8108	20.3885	22.7497	25.0015	16.0384	23.857	25.1113	23.1824	22.6381	32.9517	43.8067	38.8057	38.5214	97.0313	124.698	51.0014	82.1624	88.7232
CVS40_1657	0.1677	10.0243	7.3952	6.4589	9.7496	6.75914	8.6922	0.399	4.6227	2.0427	6.3598	4.42328	0.1721	0.1966	0.3634	0.244033	2.2345	1.6337	0.1724	0	1.01015
CVS40_1658	4.1005	5.4512	4.1548	3.0784	3.6232	4.08162	5.011	4.0943	4.9642	4.0485	2.571	4.1378	2.386	2.8161	2.6684	2.6235	1.9296	1.6889	2.186	2.3105	2.02875
CVS40_1661	17.2715	16.7571	12.5572	12.9147	12.2355	14.3472	16.0273	11.847	13.9378	13.6965	9.6569	13.0331	23.654	28.1581	22.712	24.8414	14.9109	19.4736	24.4414	10.9416	17.4419
CVS40_1663	197.63	186.483	198.764	164.805	171.333	183.803	189.607	137.855	178.153	139.687	204.836	170.028	204.855	186.885	164.51	185.417	148.863	153.355	161.074	155.359	154.663
CVS40_1665	54.4228	50.4821	29.8458	30.7155	35.473	40.1878	57.1134	24.1723	28.6932	31.0329	19.5042	32.1032	16.1257	20.4149	17.7917	18.1108	7.7852	8.4665	9.18	5.6284	7.76502
CVS40_1668	106.292	96.7518	99.7237	99.6898	101.856	100.863	104.716	92.6699	104.466	91.6077	100.345	98.7608	102.328	141.66	114.828	119.605	187.583	187.117	170.693	155.231	175.156
CVS40_1669	18.4385	17.7184	17.0432	14.7474	15.5804	16.7056	18.0325	17.891	18.9669	18.9388	17.5548	18.2768	20.0005	22.1297	20.1492	20.7598	13.36	15.8401	15.6128	12.3782	14.2978
CVS40_1671	24.6736	22.2175	19.4475	18.5728	20.6429	21.1109	22.5451	17.8719	22.2428	21.1471	21.4275	21.0469	34.6591	35.3677	30.1411	33.3893	12.902	11.9367	24.5714	10.8486	15.0647
CVS40_1672	1.703	4.7534	7.1915	10.5393	6.1541	6.06826	8.6992	8.3911	12.3433	13.8716	7.3377	10.1286	0.4992	0.5704	0.2635	0.444367	0.2161	0.3949	0.2501	0.8404	0.425375
CVS40_1673	12.2078	12.4511	14.5624	10.353	11.4339	12.2016	13.9944	12.0362	12.413	8.8348	12.3642	11.9285	18.1093	19.7012	17.6319	18.4808	11.1235	14.1835	13.9062	13.6398	13.2133
CVS40_1674	41.5154	42.8492	36.3487	34.1453	30.8038	37.1325	42.6099	44.5811	45.6953	41.2772	38.0326	42.4392	66.7844	68.2779	64.6184	66.5602	42.0607	44.0554	49.5087	54.6997	47.5811
CVS40_1675	45.2746	42.7991	48.7865	45.7886	42.6166	45.0531	48.3908	50.0331	52.9349	48.6957	49.5975	49.9304	38.0569	37.7264	37.9492	37.9108	32.6477	35.6375	45.5739	26.051	34.9775
CVS40_1676	0.8947	0.8568	0.747	1.2919	0.9095	0.93998	1.3393	1.1822	1.5566	1.3757	0.8566	1.26208	1.1218	1.2819	1.5075	1.30373	1.2801	1.9902	1.5327	1.4226	1.5564
CVS40_1678	951.78	929.978	970.962	871.664	869.551	918.787	899.57	952.918	879.418	858.656	903.675	898.848	1063.49	1027.82	1031.4	1040.9	788.853	1011.89	967.385	724.594	873.181
CVS40_1679	11.6683	12.4147	11.7939	10.1045	11.1337	11.423	11.6708	11.938	11.7446	13.2567	8.7376	11.4695	16.5715	18.6963	17.6622	17.6433	11.5845	13.3993	13.0934	10.41	12.1218
CVS40_1680	10.6566	9.8563	9.8899	9.9901	9.6136	10.0013	12.4122	11.5273	14.0489	13.287	9.9483	12.2447	8.9028	9.6968	9.8945	9.49803	6.5348	9.7477	7.5372	4.0819	6.9754
CVS40_1681	1.2619	0.9282	2.3772	1.5064	1.5213	1.519	1.4648	3.1817	1.7705	1.2295	1.3484	1.79898	4.0394	1.7161	5.4132	3.7229	4.2139	3.1137	3.7357	4.2347	3.8245
CVS40_1682	1.2565	1.4802	0.724	0.9072	0.9468	1.06294	0.9116	0.6351	1.1019	1.4955	0.5143	0.93168	1.7081	2.0623	1.8035	1.85797	3.5989	2.7536	5.4246	3.3175	3.77365
CVS40_1683	0.6896	0.6012	0.6195	0.5952	0.6655	0.6342	1.3062	1.103	0.5958	1.3953	0.6967	1.0194	1.0247	2.1186	0.9788	1.37403	2.6398	5.6614	3.9107	2.4174	3.65733
CVS40_1684	3.8192	3.9441	2.9025	3.1083	4.1507	3.58496	3.6524	2.9843	3.1665	4.1671	2.4962	3.2933	2.2337	2.9849	2.6981	2.6389	2.0482	2.1964	1.7827	1.4932	1.88013
CVS40_1686	2.7844	2.6217	1.6135	2.5513	3.0332	2.52082	2.9901	2.1146	3.404	3.0827	1.0407	2.52642	2.0995	2.4383	1.7443	2.09403	0.0298	0.1815	0.862	0.1656	0.309725
CVS40_1687	38.2329	31.9363	33.7755	27.9279	31.6224	32.699	32.1974	32.6703	35.3618	19.4717	29.0256	29.7454	48.8372	49.4947	45.9462	48.0927	29.2408	31.8191	38.3936	26.8227	31.5691
CVS40_1688	9.5678	9.6633	8.093	7.5758	8.9167	8.76332	10.1739	8.1772	7.9386	8.4375	5.5679	8.05902	4.6319	5.8752	6.1916	5.56623	3.1635	5.9615	3.5336	2.2484	3.72675
CVS40_1689	63.2065	58.1139	80.3822	80.0575	78.3048	72.013	58.8343	62.4071	63.6423	76.4909	71.1149	66.4979	57.0982	38.5864	67.6062	54.4303	40.8121	32.7812	38.0821	41.8246	38.375
CVS40_1690	16.3043	12.6629	12.9925	10.7812	13.4774	13.2437	12.7578	11.2896	12.705	13.2852	9.6963	11.9468	12.5282	14.9792	13.5467	13.6847	24.9762	24.9588	20.7409	27.1158	24.4479
CVS40_1691	0.7716	0.1108	0.9664	1.207	0.4153	0.69422	1.6993	4.7029	3.9871	2.7762	2.4102	3.11514	1.4843	1.3568	1.2537	1.36493	2.8266	4.3837	1.6853	6.6634	3.88975
CVS40_1692	1.286	2.4632	2.3623	2.6822	1.8456	2.12786	1.9992	3.0588	1.6109	3.322	4.2479	2.84776	2.6387	1.5075	7.4293	3.8585	7.0428	7.1902	6.3887	13.1153	8.43425
CVS40_1693	10.1695	10.4651	7.7171	9.0525	10.351	9.55104	10.2753	8.6029	8.4219	8.1026	6.3433	8.3492	13.1837	13.6676	10.6933	12.5149	9.2961	11.1435	12.4649	11.003	10.9769
CVS40_1694	99.5893	57.6262	59.9556	65.2474	54.8923	67.4622	50.8275	46.3598	59.3933	48.7929	109.722	63.019	111.535	112.594	95.2596	106.463	75.4957	114.122	135.65	70.8352	99.0258
CVS40_1696	6.1639	2.427	4.0032	2.8021	3.3788	3.755	2.3957	2.0363	1.6444	2.4643	3.2214	2.35242	96.4984	126.522	108.933	110.651	87.6384	350.976	92.367	90.3821	155.341
CVS40_1697	2.3497	2.7374	3.0962	2.8197	2.7371	2.74802	2.7689	3.0242	2.8225	3.1359	2.524	2.8551	1.2879	0.9433	1.4295	1.22023	0.4002	0.836	0.5955	0.4448	0.569125
CVS40_1699	59.4341	53.91	53.6531	49.3178	49.7215	53.2073	59.8351	51.1722	56.9703	55.5501	51.0106	54.9077	84.1314	95.0945	77.213	85.4796	75.2459	94.1949	74.9116	70.5202	78.7181
CVS40_1700	15.1873	17.2279	14.5756	15.2374	15.3392	15.5135	15.2806	13.195	13.8984	15.777	10.4953	13.7293	26.2054	25.4923	22.5406	24.7461	8.0578	8.2178	16.8778	6.2295	9.84572
CVS40_1701	91.6986	84.407	76.4972	72.1287	74.7028	79.8869	87.1496	69.771	72.6683	69.788	65.5948	72.9943	93.4597	101.191	81.0486	91.8996	28.9178	43.12	59.9363	25.4792	39.3633
CVS40_1702	145.417	139.618	165.737	147.114	139.705	147.518	142.871	158.468	160.116	147.608	141.54	150.121	103.962	93.7213	101.836	99.8396	86.633	97.8217	84.4576	94.3296	90.8105
CVS40_1703	33.6917	37.53	29.0073	28.7414	31.3838	32.0708	39.8076	38.1897	39.8034	43.2977	27.157	37.6511	13.4277	15.7076	12.9982	14.0445	11.0251	13.9954	17.3687	10.4364	13.2064
CVS40_1704	15.1421	15.3066	14.3973	12.236	15.704	14.5572	16.7819	14.328	13.7765	14.8063	11.7149	14.2815	19.0504	17.4919	16.2827	17.6083	10.3558	12.3797	14.8825	9.1088	11.6817
CVS40_1705	35.0379	34.7295	30.3558	35.0554	33.1857	33.6729	35.9177	31.9356	39.0047	34.8105	32.6322	34.8601	32.2585	36.4115	28.5071	32.3924	11.3463	10.3487	13.3679	9.5893	11.1631
CVS40_1706	13.8349	12.9036	10.4816	10.9855	11.5899	11.9591	14.625	11.018	10.8752	11.0038	9.9129	11.487	13.0611	14.0251	12.029	13.0384	6.8654	9.6605	10.2792	6.1462	8.23783
CVS40_1708	9.4844	10.1588	6.5512	6.6666	7.0144	7.97508	8.6485	5.7295	6.2505	7.0955	4.4849	6.44178	11.0104	11.4212	8.8062	10.4126	2.2347	2.6533	6.0792	1.7406	3.17695
CVS40_1709	6.6497	6.2068	5.5259	5.5069	5.8869	5.95524	6.063	5.0278	5.4008	5.7598	4.4634	5.34296	6.8302	8.1438	6.7412	7.2384	3.5786	4.4101	5.1674	3.6913	4.21185
CVS40_1710	5.5804	5.8409	5.8912	4.8924	5.685	5.57798	7.746	7.1109	6.4913	5.5162	5.8392	6.54072	8.0767	6.4251	10.1468	8.2162	8.496	8.5194	8.8088	8.6551	8.61983
CVS40_1711	646.41	627.467	671.622	671.933	648.732	653.233	682.544	780.848	688.228	717.553	652.944	704.423	466.315	474.874	397.469	446.219	308.36	364.305	339.558	332.536	336.19
CVS40_1713	15.52	13.6897	11.4967	12.1919	12.3313	13.0459	12.1638	10.9373	13.8244	13.4784	10.8531	12.2514	22.3567	25.2582	18.7282	22.1144	18.326	25.6104	21.1921	16.0441	20.2932
CVS40_1714	52.0358	50.9294	43.699	43.4152	45.538	47.1235	49.2486	40.4364	44.9131	47.4239	30.6514	42.5347	60.2694	65.5814	50.4149	58.7552	45.2731	55.73	48.8705	32.7375	45.6528
CVS40_1716	5.928	10.2194	10.5598	6.9748	10.2803	8.79246	20.821	50.9181	49.9194	42.2948	27.8118	38.353	18.2456	32.8165	12.8428	21.3016	4.6797	19.2456	8.8013	5.5258	9.5631
CVS40_1717	338.993	334.838	350.084	350.084	314.581	337.716	349.726	374.448	335.857	340.809	344.479	349.064	299.84	300.297	267.918	289.351	251.827	270.892	247.553	285.502	263.944
CVS40_1718	16.3372	16.3405	16.5046	15.8564	17.0079	16.4093	15.3753	17.1648	16.0971	16.8102	12.9686	15.6832	17.9448	15.913	16.3603	16.7394	8.1004	12.4544	11.2778	5.269	9.2754
CVS40_1719	99.9164	99.9622	93.8895	80.5961	85.612	91.9952	105.265	92.0782	94.0733	91.9412	88.3596	94.3435	252.566	161.348	184.129	199.348	152.613	167.067	142.557	143.688	151.481
CVS40_1720	17.8465	24.1998	21.9993	20.8882	24.047	21.7962	24.0855	28.4019	20.4265	27.5763	24.3406	24.9662	18.5733	20.47	20.0274	19.6902	20.4107	17.2292	19.2678	17.8677	18.6939
CVS40_1721	166.321	182.018	150.383	162.963	175.158	167.369	205.238	156.701	176.467	172.445	139.82	170.134	99.6543	99.86	96.0568	98.5237	99.5263	81.33	91.6518	92.1386	91.1617
CVS40_1723	0.131	0.3388	1.1815	0.3784	0.2468	0.4553	0.3395	0.3701	0.4924	0.4351	0.1693	0.36128	0.8233	1.4399	0.5145	0.9259	0.6836	0.6026	0.4377	0.3879	0.52795
CVS40_1725	0.3521	0.4451	0.5292	0.3389	0.1895	0.37096	0.2919	0.4187	0.1764	0.1559	0.5461	0.3178	0.8669	1.4446	0.9153	1.0756	0.469	0.3429	0.7962	0.4865	0.52365
CVS40_1726	38.0445	34.0775	36.567	32.4084	27.0061	33.6207	37.35	39.7129	27.658	44.7966	42.454	38.3943	91.9172	118.237	116.666	108.94	67.5753	84.1695	78.7258	88.8756	79.8366
CVS40_1727	0.6834	1.2217	1.9781	1.4619	1.3077	1.33056	1.9674	1.1739	1.5219	2.1856	1.5703	1.68382	0.4674	0	0.1645	0.210633	0	0.0822	0.1561	0	0.059575
CVS40_1728	8.7915	7.1197	8.0287	5.6422	6.1091	7.13824	8.8042	8.0294	7.7604	7.2281	5.9137	7.54716	6.6601	7.7841	6.831	7.09173	6.8195	10.2367	7.8165	4.5033	7.344
CVS40_1729	50.5581	46.5184	43.9825	40.976	44.5653	45.3201	46.6783	40.5624	44.6296	45.894	30.5625	41.6654	35.214	44.5812	32.8196	37.5383	41.0368	53.4137	38.3074	24.4234	39.2953
CVS40_1730	13.5652	11.7509	12.191	9.6313	11.746	11.7769	11.795	10.8884	12.0481	11.9405	11.1167	11.5577	12.7788	16.2413	14.3061	14.4421	18.664	16.2689	17.9594	15.1114	17.0009
CVS40_1732	2.9767	2.4436	1.8513	2.0468	2.6517	2.39402	2.6444	2.5462	2.3145	2.289	1.7564	2.3101	2.1062	3.0598	2.7162	2.6274	2.0315	2.3486	3.1953	1.2012	2.19415
CVS40_1733	3.3014	3.0244	2.541	2.3491	2.5365	2.75048	2.5538	2.5891	3.0268	3.0194	2.5047	2.73876	1.3745	1.7809	1.3216	1.49233	0.8605	1.3333	1.4877	0.8382	1.12993
CVS40_1734	79.141	73.8553	60.1651	71.6186	76.801	72.3162	73.0382	58.7313	60.321	61.4175	64.4624	63.5941	93.2155	84.8112	81.4133	86.48	35.5331	48.8771	40.6435	31.8572	39.2277
CVS40_1735	0.8967	0.9117	0.7949	1.0625	1.0766	0.94848	0.7864	0.4922	0.8641	0.9546	0.5647	0.7324	0.5308	1.213	0.7846	0.8428	0.245	0.1866	0.3191	0.3744	0.281275
CVS40_1736	82.0838	73.4948	70.4507	65.604	67.8668	71.9	76.5438	75.1303	77.2497	71.9811	62.4909	72.6792	58.9328	58.943	53.7546	57.2101	95.7761	106.697	79.8303	97.9804	95.0708
CVS40_1737	0.5842	1.3429	0.5854	0.6874	0.9084	0.82166	0.6728	0.7721	0.4066	0.7187	0.4475	0.60354	0.7326	2.3591	1.1251	1.4056	0.3459	0.4215	1.0009	0.0641	0.4581
CVS40_1738	8.3997	7.8195	7.3646	6.3678	7.0297	7.39626	7.944	6.3436	7.4183	8.3231	5.8811	7.18202	11.4617	11.2256	9.5993	10.7622	7.2174	5.7041	6.9719	5.368	6.31535
CVS40_1739	2.3027	2.848	2.3425	2.2617	2.3654	2.42406	2.5683	2.3633	2.7968	2.7564	2.3066	2.55828	3.118	3.2339	3.2414	3.19777	2.3253	3.2763	2.7874	2.1689	2.63948
CVS40_1741	3.6801	2.9035	2.9227	2.8877	3.1079	3.10038	3.5137	3.2298	3.1278	3.5044	2.8143	3.238	6.2887	6.6724	6.3642	6.44177	2.0966	2.9709	3.4239	1.8979	2.59733
CVS40_1742	15.7903	15.4788	12.151	15.1014	14.1083	14.526	16.7933	13.563	17.3889	16.3963	13.5624	15.5408	20.012	19.4184	20.5702	20.0002	9.624	10.4986	12.2524	8.6073	10.2456
CVS40_1743	8.1753	7.6083	7.6124	7.0447	6.3316	7.35446	7.3572	7.731	9.5669	9.7575	6.0827	8.09906	9.3286	11.7579	10.6486	10.5784	7.2429	9.581	7.071	6.1206	7.50387
CVS40_1744	26.1724	21.1925	28.1325	24.5082	24.7145	24.944	19.4812	38.06	23.8447	42.147	20.0931	28.7252	19.2845	35.9816	22.5518	25.9393	14.1577	26.65	29.47	11.272	20.3874
CVS40_1745	13.5601	12.5116	10.0441	10.3508	11.0786	11.509	12.7628	10.9642	12.7732	13.8138	9.0012	11.863	12.3488	15.728	11.4915	13.1894	16.46	17.2881	13.9381	13.9605	15.4117
CVS40_1746	4.5209	4.6951	3.1191	3.1486	3.5749	3.81172	4.4892	2.403	3.5435	3.656	1.6921	3.15676	4.5216	5.5959	3.9943	4.70393	3.5216	4.7216	4.6599	2.3806	3.82092
CVS40_1747	1.181	1.5383	1.3411	0.9095	0.5932	1.11262	0.8976	1.4046	1.5781	1.2203	1.0855	1.23722	1.1309	2.8612	1.2793	1.75713	1.6082	2.4709	2.3469	1.6319	2.01448
CVS40_1749	12.1797	12.551	8.9132	9.6962	10.223	10.7126	13.2191	12.0441	13.4404	16.0298	9.9531	12.9373	10.3337	13.0911	9.8432	11.0893	9.7474	9.1525	7.7647	8.0771	8.68543
CVS40_1751	18.8737	21.1502	20.6699	17.6335	19.1639	19.4982	19.7829	19.7999	21.3379	20.09	19.5462	20.1114	19.671	22.9284	17.6167	20.072	13.2651	14.9598	17.5962	12.0385	14.4649
CVS40_1752	33.1927	32.6626	34.8356	31.5749	31.6565	32.7845	32.2938	38.0573	35.9246	35.2022	33.1481	34.9252	30.3818	34.9062	27.4072	30.8984	20.5917	25.4293	21.6443	23.2322	22.7244
CVS40_1753	20.548	17.4566	18.0814	18.3908	17.3051	18.3564	17.1503	21.8683	18.8533	19.3268	15.172	18.4741	22.1459	22.8597	17.4266	20.8107	17.8119	22.6537	23.7926	19.2037	20.8655
CVS40_1754	81.72	70.7868	56.4722	59.4378	61.8018	66.0437	71.502	58.3502	59.7587	49.6939	48.3489	57.5307	139.753	168.595	129.131	145.826	134.338	189.018	174.565	127.391	156.328
CVS40_1755	21.991	19.7055	20.1724	18.2413	18.8398	19.79	21.4296	18.2699	20.2555	17.7351	17.8983	19.1177	23.5638	27.5194	20.5462	23.8765	20.9814	23.5547	20.7316	13.6975	19.7413
CVS40_1759	6.5053	4.9978	3.95	4.884	4.9282	5.05306	3.3162	3.7423	4.6725	4.6971	2.8334	3.8523	2.5209	2.9013	2.5276	2.64993	1.8996	2.1809	2.2713	0.7677	1.77988
CVS40_1763	14.6124	13.2863	13.9005	17.0939	13.24	14.4266	15.2405	15.2888	17.7258	16.7921	12.9107	15.5916	14.1378	17.347	14.2257	15.2368	12.0739	16.9144	11.6926	12.414	13.2737
CVS40_1764	75.8069	76.5283	68.4566	66.9921	74.1361	72.384	75.2293	71.8345	67.638	73.8582	65.8158	70.8752	100.11	111.529	88.1545	99.931	87.7941	91.3112	100.462	63.5218	85.7723
CVS40_1766	35.0194	28.9851	29.7618	25.3388	25.0209	28.8252	37.5153	24.1221	27.2636	27.5012	22.4201	27.7645	38.0717	37.6248	30.0758	35.2574	23.0391	43.94	25.1813	15.8198	26.995
CVS40_1767	7.8369	6.0538	9.0628	8.509	7.191	7.7307	8.4153	10.6957	8.9483	8.8186	7.7939	8.93436	8.5412	8.7956	5.9842	7.77367	9.4702	8.1752	9.5872	3.9308	7.79085
CVS40_1768	2.2218	2.4679	2.5372	2.5451	2.3515	2.4247	2.4828	2.9377	2.2702	2.9271	2.0536	2.53428	2.5087	2.6774	2.0303	2.40547	1.4772	1.9612	2.1944	1.2128	1.7114
CVS40_1769	3.2717	2.1575	2.714	3.2529	2.8289	2.845	4.6417	4.3057	4.7704	5.9677	2.8887	4.51484	3.2191	3.6468	3.8055	3.55713	1.8101	1.8284	3.0873	1.4293	2.03877
CVS40_1770	0.2654	0	0.0665	0.1916	0.0714	0.11898	0.1719	0.1184	0.2078	0.2204	0.1144	0.16658	0.2723	2.0224	0.7187	1.00447	0.1768	0.3231	2.8986	0.1637	0.89055
CVS40_1772	17.0701	14.8334	13.6443	11.246	13.6291	14.0846	15.3059	14.1558	13.0083	14.3706	10.4678	13.4617	29.6493	30.3184	26.0783	28.682	8.896	8.0572	11.2274	7.0099	8.79763
CVS40_1774	94.4658	98.0221	98.7497	83.7995	80.7103	91.1495	98.8188	75.4975	95.6626	54.8324	90.99	83.1603	72.35	46.2717	60.0491	59.5569	13.2291	23.5341	19.7687	20.0368	19.1422
CVS40_1775	26.782	32.8171	27.6253	27.9054	25.1822	28.0624	35.0643	31.7116	35.9677	31.8748	17.7503	30.4737	20.6079	23.0396	21.7584	21.802	11.8577	9.8884	10.809	4.7036	9.31467
CVS40_1776	0	0	0	0.0726	0	0.01452	5.7072	14.2645	16.7258	16.5358	7.9304	12.2327	1.5478	5.0406	1.8794	2.8226	0	1.551	0.4652	0.4467	0.615725
CVS40_1780	50.8368	50.6497	44.1594	40.9265	41.8301	45.6805	48.965	39.4882	40.2431	34.9032	33.049	39.3297	56.3032	59.4909	52.8953	56.2298	6.9664	7.938	20.28	7.151	10.5838
CVS40_1783	2.5611	1.3736	1.5397	2.9312	2.0216	2.08544	2.3299	2.4029	3.0657	2.7409	1.9127	2.49042	2.4232	3.6362	3.2058	3.0884	1.2636	1.8169	2.8372	1.9099	1.9569
CVS40_1784	39.0678	27.343	27.9797	34.2341	30.7307	31.8711	34.2615	32.0183	37.6466	34.6577	25.1414	32.7451	23.1242	28.7713	20.4816	24.1257	18.0155	26.4243	31.7909	32.5035	27.1836
CVS40_1785	13.7764	14.8163	23.3025	19.954	17.0964	17.7891	6.637	28.2093	18.8412	21.4091	9.4391	16.9071	7.9531	7.0626	6.3891	7.13493	6.6974	11.3526	4.2871	5.3224	6.91488
CVS40_1786	147.126	111.824	137.648	134.372	150.833	136.361	135.76	100.019	161.501	133.136	111.501	128.383	82.7094	65.513	77.5845	75.269	55.8471	77.353	54.0498	57.9127	61.2906
CVS40_1787	5476.94	4947.63	5268.4	5627.82	5105.23	5285.2	5098.14	5004.7	5306.69	5337.01	5201.08	5189.52	5786.85	5445.65	5605.1	5612.53	6003.67	5869.65	5740.84	6296.39	5977.64
CVS40_1788	12.2382	10.3695	8.2587	10.0983	10.4848	10.2899	12.1016	8.5399	9.8556	9.8162	7.6404	9.59074	11.3708	16.1402	13.6288	13.7133	6.8485	8.5816	8.7606	6.8406	7.75783
CVS40_1789	0	0.3929	0	0	0.368	0.15218	6.7315	10.1638	17.9854	23.4643	2.3566	12.1403	5.9621	7.614	3.3326	5.63623	0	5.919	1.7568	0.3374	2.0033
CVS40_1790	14.2303	16.7264	15.5552	12.765	15.1434	14.8841	10.7263	10.5776	10.3312	12.8902	8.7789	10.6608	13.7702	12.7012	12.0865	12.8526	10.1966	10.8499	7.6459	8.7782	9.36765
CVS40_1791	3.0922	4.0277	2.8919	3.1752	2.219	3.0812	2.457	2.8195	2.3242	3.4234	1.4211	2.48904	2.3265	4.4708	2.233	3.0101	1.4646	2.3424	1.907	0.9156	1.6574
CVS40_1792	1.1338	1.7769	2.6853	1.1907	2.219	1.80114	1.6024	2.3291	1.033	1.3694	1.3323	1.53324	0.5287	1.45	1.1165	1.03173	1.0985	1.0039	0.4238	0.7121	0.809575
CVS40_1793	27.7159	29.7635	31.2275	27.4055	25.9185	28.4062	24.891	29.3831	24.5082	26.4501	29.0168	26.8498	22.967	26.4636	18.951	22.7939	13.3098	20.6972	19.0783	10.2117	15.8242
CVS40_1794	14.138	18.2569	14.0869	16.9745	17.441	16.1795	15.9701	13.9806	14.2284	15.4766	14.3049	14.7921	16.8682	21.4159	17.1216	18.4686	10.1577	10.2287	14.2056	5.5659	10.0395
CVS40_1795	1952.85	1719.82	1792.96	1896.42	1826.22	1837.65	1796.58	1771.96	1715.51	1825.65	1799.83	1781.91	1733.95	1741.65	1674.66	1716.75	1828.88	1734.26	1790.98	2123.71	1869.46
CVS40_1796	58.2401	80.0224	74.9844	63.1915	60.7633	67.4403	66.0942	71.4906	78.868	69.1618	64.9066	70.1042	38.4716	44.1499	38.5046	40.3754	15.5315	30.3692	20.9021	11.0789	19.4704
CVS40_1797	45.0086	35.9992	38.7194	38.3262	35.6855	38.7478	38.1529	38.2103	41.7141	34.9216	33.6138	37.3225	44.7504	53.7075	43.2056	47.2212	49.332	66.5281	42.6526	52.3683	52.7203
CVS40_1798	2.4411	2.8056	1.8345	2.6438	3.5309	2.65118	2.2138	1.2702	3.058	2.1114	2.3665	2.20398	3.835	2.504	2.727	3.022	0.813	1.8988	2.1955	0.527	1.35858
CVS40_1799	3.8061	3.3328	3.5414	2.4427	2.5362	3.13184	3.3812	2.1555	3.7462	2.4079	2.2646	2.79108	2.2314	3.2933	2.7486	2.75777	0.4024	0.7846	2.9807	0.7155	1.2208
CVS40_1801	62.9858	60.3149	43.7664	49.8832	50.8866	53.5674	71.0676	35.682	49.9146	42.7514	35.1513	46.9134	3.4956	4.1052	2.9731	3.52463	5.8418	6.76	3.794	8.3604	6.18905
CVS40_1802	18.087	14.2803	13.0529	13.4085	14.8308	14.7319	17.7073	14.7181	14.875	15.7533	12.9524	15.2012	24.1594	29.3676	21.3834	24.9701	10.8126	12.4165	18.7972	10.2362	13.0656
CVS40_1803	16.3899	16.2385	13.5421	15.5651	15.6583	15.4788	17.0633	15.0213	17.8845	18.9073	12.9378	16.3628	13.1346	17.6871	13.4686	14.7634	7.9654	10.823	13.0076	5.6751	9.36777
CVS40_1804	1981.37	1817.04	1951.67	1642.36	1736.54	1825.8	1720.48	1816.57	1857.08	1626.75	1964.08	1796.99	1419.94	1478.76	1466.3	1455	1600.3	1628.55	1605.52	1613.61	1612
CVS40_1805	1.6588	3.4316	2.3935	2.1717	1.8569	2.3025	1.9255	1.7361	2.7429	1.9834	0.8577	1.84912	1.6338	2.7225	1.6531	2.00313	0.825	0.9335	0.5456	0.262	0.641525
CVS40_1806	23.4127	21.1603	19.3896	24.1892	32.2103	24.0724	27.46	23.3053	20.9166	24.9489	18.9088	23.1079	91.9143	15.9847	61.1592	56.3527	13.1248	14.6456	8.6652	10.2344	11.6675
CVS40_1808	155.052	119.265	115.687	150.724	117.743	131.694	122.648	74.7004	102.249	77.7685	114.002	98.2736	140.243	130.902	129.502	133.549	124.364	167.961	151.266	115.15	139.685
CVS40_1809	66.4018	67.1043	77.4674	65.8677	67.4154	68.8513	58.3509	76.2492	69.6841	79.256	53.39	67.386	4.8365	4.5001	5.9819	5.10617	2.0335	2.1135	0.9691	2.5258	1.91047
CVS40_1811	72.1472	88.5208	90.4578	85.7971	79.8215	83.3489	70.2303	96.6441	75.3112	98.1293	59.9967	80.0623	7.2638	5.8587	6.767	6.62983	2.5891	2.0944	1.7879	1.354	1.95635
CVS40_1812	17.6382	18.592	14.6932	15.1712	16.0929	16.4375	18.0643	17.4397	17.6176	17.65	14.5023	17.0548	24.0924	28.8442	23.5719	25.5028	9.3385	14.3159	15.2602	7.803	11.6794
CVS40_1813	20.5419	18.9015	18.0825	15.093	19.3559	18.395	18.9688	16.2871	16.1132	18.3498	16.9294	17.3297	25.474	25.4316	23.7767	24.8941	15.6859	13.8506	17.7599	16.9901	16.0716
CVS40_1814	22.7258	23.0082	20.3212	19.7822	19.3116	21.0298	22.9369	21.3471	23.9759	23.969	18.7405	22.1939	30.1398	32.0501	26.5246	29.5715	24.541	27.0107	23.3677	15.4065	22.5815
CVS40_1815	2.4767	2.3924	1.5834	2.2964	1.7991	2.1096	2.3622	2.0058	2.6267	2.6915	1.6367	2.26458	3.5386	5.3793	4.4274	4.44843	5.1278	6.0839	4.8415	5.6537	5.42673
CVS40_1819	0	0	0	0	0	0	3.087	5.904	6.882	6.9616	4.7341	5.51374	1.7656	3.6469	0.9321	2.11487	0.1176	1.6475	0.3402	0	0.526325
CVS40_1820	3.8376	6.2073	7.5482	6.1572	4.4367	5.6374	7.0709	8.9591	4.6293	6.609	5.3891	6.53148	1.7499	2.8326	2.4634	2.34863	0	0.4614	2.1914	0.2806	0.73335
CVS40_1823	9.1353	8.1506	11.2012	10.7614	9.9626	9.84222	10.0909	12.7231	13.4014	10.38	9.4258	11.2042	2.4664	3.9455	0.651	2.3543	1.3878	1.8211	2.8417	0.9491	1.74992
CVS40_1824	1.3266	1.4157	1.2818	2.326	2.4989	1.7698	1.3258	2.6483	1.4838	1.9408	2.5312	1.98598	0.2916	0.4443	0.2566	0.330833	0.3787	0.0513	1.0227	0.3273	0.445
CVS40_1826	26.061	15.8439	14.7598	19.5432	24.2914	20.0999	20.2577	17.1818	18.9257	22.9985	17.3312	19.339	36.8125	58.9995	37.231	44.3477	42.0131	109.338	61.0482	48.0884	65.1218
CVS40_1832	12.0766	13.0088	10.3595	9.2663	9.4016	10.8226	13.394	9.5929	11.5557	9.818	9.1011	10.6923	17.5107	29.7776	16.2195	21.1693	25.8041	41.426	25.7426	25.4221	29.5987
CVS40_1833	20.5366	18.5596	18.3117	20.1183	19.8658	19.4784	20.4408	18.5604	18.5298	21.5346	14.6565	18.7444	12.484	14.5299	12.642	13.2186	24.0639	22.0288	21.3881	27.3234	23.701
CVS40_1834	54.6886	33.2035	41.9553	36.1164	36.8793	40.5686	42.7213	30.7303	34.5603	27.4804	29.8047	33.0594	66.545	70.3128	30.8544	55.9041	11.5641	23.2947	13.0913	11.6869	14.9093
CVS40_1835	30.4964	30.6827	29.0659	27.7763	52.9972	34.2037	32.6714	64.2962	33.5081	59.7961	38.5786	45.7701	27.4428	36.6538	26.3054	30.134	20.5182	20.1685	23.589	17.5326	20.4521
CVS40_1836	1.3342	1.2963	1.0337	1.2314	1.1696	1.21304	1.3971	1.2105	1.2062	1.4467	1.043	1.2607	1.3547	1.5802	1.3112	1.41537	0.8917	0.908	1.6542	0.8553	1.0773
CVS40_1837	0.4764	0.5475	0.4339	0.3335	0.4312	0.4445	0.5162	0.7726	0.651	0.6233	0.4105	0.59472	0.1333	0.2031	0.1407	0.159033	0.2885	0.3398	0.4229	0.4167	0.366975
CVS40_1838	0.873	0.5518	0.6123	0.5883	1.2686	0.7788	0.9953	1.3498	0.2187	0.9665	0.978	0.90166	0.8957	1.177	1.0875	1.0534	0.8916	1.7951	1.1217	0.3447	1.03828
CVS40_1841	71.6833	66.8911	69.7167	61.0461	67.5421	67.3759	68.8549	63.66	62.9561	66.9024	50.7436	62.6234	78.0659	79.615	70.0329	75.9046	74.2812	73.5654	81.536	53.4046	70.6968
CVS40_1845	1.0842	0.3008	0.6368	0.2519	0.2012	0.49498	0.0775	0.2223	0.1873	0.4139	0.1289	0.20598	0.3069	4.1198	0.81	1.74557	28.156	3.9245	25.2089	61.5113	29.7002
CVS40_1849	40.689	35.3589	39.9992	34.7208	34.6772	37.089	40.9502	39.0153	40.5843	29.8981	35.8046	37.2505	56.4816	57.0486	47.2661	53.5988	29.4161	38.8847	48.8094	31.886	37.249
CVS40_1850	15.0283	14.817	15.6701	14.4673	15.848	15.1661	17.8686	14.5164	17.3927	14.6112	14.9881	15.8754	18.3143	20.7478	14.7091	17.9237	10.298	12.3009	13.4085	12.9504	12.2394
CVS40_1852	148.956	166.879	140.609	152.285	137.09	149.164	163.148	170.997	142.976	166.681	113.114	151.383	8.0573	2.9593	4.09	5.03553	2.6251	1.1441	2.0846	1.7462	1.9
CVS40_1856	337.007	448.878	149.163	595.567	752.894	456.702	436.025	282.422	365.696	596.973	744.866	485.197	462.305	268.703	445.322	392.11	606.724	320.99	593.7	686.387	551.95
CVS40_1860	177.995	148.496	143.221	143.63	151.926	153.054	128.192	195.367	202.23	185.17	159.94	174.18	64.4437	115.789	95.1933	91.8086	0.3975	0.6459	0.1534	0.1473	0.336025
CVS40_1861	61.5911	79.5908	81.0579	64.8086	58.6345	69.1366	88.3432	72.3183	79.4985	70.059	65.9145	75.2267	5.4463	8.3448	3.79	5.86037	0.5893	0.2611	1.1161	0.2382	0.551175
CVS40_1862	0	0.149	0	0	0.1395	0.0577	25.1228	44.8618	60.0815	63.7187	24.9093	43.7388	14.3629	35.4066	8.8461	19.5385	0.4605	9.1182	3.1977	0.8956	3.418
CVS40_1867	9.4211	8.5752	6.6428	7.8137	7.4276	7.97608	8.1511	6.2506	7.1759	7.2629	5.034	6.7749	13.4092	12.9504	11.0518	12.4705	1.7462	2.8029	4.5407	1.5612	2.66275
CVS40_1868	56.5225	55.6225	54.5125	75.2704	48.6726	58.1201	41.6172	28.4297	31.4203	40.2842	36.4287	35.636	110.543	131.557	98.346	113.482	129.051	135.972	119.101	116.803	125.232
CVS40_1869	6.6285	7.9003	4.9199	8.0354	4.4924	6.3953	7.8878	9.0513	13.2243	13.0464	9.52	10.546	12.8456	23.5998	15.9562	17.4672	32.7048	64.2947	29.2721	30.5306	39.2005
CVS40_1870	56.0877	54.141	45.4574	47.4139	54.0974	51.4395	87.1614	33.0739	46.0856	54.8255	83.7874	60.9868	76.0374	170.468	90.2994	112.268	335.948	347.652	239.284	282.41	301.324
CVS40_1871	3.1771	4.9554	2.9561	2.1846	4.6412	3.58288	4.2336	0.8097	3.1271	1.005	1.9556	2.2262	4.8893	18.3565	4.179	9.1416	6.8524	10.5602	2.7991	5.1515	6.3408
CVS40_1872	3.7324	2.271	0.22	7.1862	5.1992	3.72176	8.4194	2.8723	0.275	1.4584	0	2.60502	5.4061	24.1941	3.0918	10.8973	3.3148	26.3736	4.9648	1.5169	9.04252
CVS40_1873	116.929	73.5207	34.3692	42.5405	83.9584	70.2636	63.1749	34.9539	29.2605	32.3054	38.8053	39.7	1121.49	968.414	757.461	949.122	1204.78	2480.17	2074.57	1563.7	1830.81
CVS40_1874	2.1002	0.8777	0.7015	1.164	1.5756	1.2838	0.8575	0.1514	0.3189	1.1273	0.329	0.55682	1.5018	2.0144	1.103	1.53973	1.3	1.6529	1.7662	1.1934	1.47812
CVS40_1876	29.476	28.1224	25.4308	25.538	23.5626	26.426	29.2019	21.4719	25.6573	27.0426	17.3319	24.1411	18.3448	19.6911	14.3447	17.4602	12.0303	14.2606	11.4285	9.562	11.8203
CVS40_1877	0.185	0.4252	0.278	0.1781	0.1991	0.25308	5.7511	13.639	10.7745	11.1606	9.3244	10.1299	2.1823	6.8304	1.8033	3.60533	0.1643	2.5021	0.7605	0.2738	0.925175
CVS40_1878	5.989	3.8187	3.7815	3.9884	4.9011	4.49574	4.1239	3.9517	5.2928	4.269	3.4995	4.22738	5.7657	6.4439	5.821	6.0102	4.0438	3.1075	4.4694	4.3726	3.99832
CVS40_1879	6.9754	5.7923	6.1564	6.2023	6.138	6.25288	5.964	6.0095	5.8091	6.6009	5.7198	6.02066	8.5957	9.6086	7.8374	8.68057	5.6988	5.9181	7.1164	3.3333	5.51665
CVS40_1880	1.033	1.7638	0.8576	1.307	0.5401	1.1003	1.2541	0.9126	0.8134	0.6208	0.941	0.90838	1.5443	1.7646	2.7814	2.0301	2.3328	3.6411	1.6989	3.379	2.76295
CVS40_1881	0	0	0	0	0.0794	0.01588	1.0706	3.5101	3.5124	3.7577	2.2254	2.81524	0.757	2.4219	0.5595	1.24613	0	1.1977	0.3034	0	0.375275
CVS40_1882	9.0228	6.744	6.512	8.3822	7.8104	7.69428	6.7356	7.5041	7.0347	7.4745	5.8178	6.91334	12.2995	13.6841	8.8169	11.6002	6.3321	8.467	9.9877	4.2347	7.25537
CVS40_1883	24.2211	25.2773	24.8279	17.4207	26.0716	23.5637	23.6607	23.5087	29.9933	28.3569	23.7509	25.8541	27.135	31.0055	19.6025	25.9143	10.8791	19.5837	23.4655	11.5408	16.3673
CVS40_1884	10.4244	11.4336	7.9176	7.6525	8.7103	9.22768	11.9882	9.4541	7.394	8.3792	3.1584	8.07478	5.1766	4.6874	4.5375	4.8005	2.1983	2.9877	3.327	1.5973	2.52758
CVS40_1885	21.5806	21.2784	24.1055	18.9585	21.833	21.5512	20.6555	19.6352	17.1364	19.1922	19.816	19.2871	19.3581	21.4281	23.76	21.5154	25.0309	22.2058	17.3336	22.6964	21.8167
CVS40_1886	22.9289	25.0636	21.6477	24.5255	30.8234	24.9978	26.5102	21.3309	26.1701	27.3031	34.8627	27.2354	42.3435	22.8178	30.4672	31.8762	24.1646	29.666	24.9298	21.9264	25.1717
CVS40_1887	4.2118	4.9118	2.7308	4.3527	4.4669	4.1348	4.1085	2.2836	2.9485	4.5259	3.3626	3.44582	5.0202	1.8153	3.6902	3.50857	1.3752	1.4746	2.6103	1.9562	1.85407
CVS40_1888	0	0	0.0966	0	0.1038	0.04008	1.8992	6.997	3.5038	4.5915	3.3244	4.06318	3.0675	4.6357	0.4179	2.70703	0.257	2.0875	0.2974	0.476	0.779475
CVS40_1889	3.8114	3.0449	3.8657	3.0874	3.8524	3.53236	3.8057	3.3168	3.5518	3.2934	3.8051	3.55456	4.9118	5.6669	4.0279	4.86887	3.7565	3.5211	3.4877	3.6242	3.59737
CVS40_1890	21.7086	19.7195	17.6411	18.5282	17.1037	18.9402	19.0974	17.5227	18.9241	17.7571	16.3283	17.9259	25.1805	27.1107	24.0407	25.444	18.3189	19.6582	21.5086	15.6093	18.7737
CVS40_1891	16.9516	21.4642	16.5814	19.4624	16.4694	18.1858	21.7142	18.6771	21.2814	21.8548	16.0305	19.9116	23.49	25.1632	19.078	22.5771	26.1343	40.621	18.8951	22.3804	27.0077
CVS40_1892	18.3609	18.9295	17.6225	15.8025	17.6933	17.6817	17.609	15.855	17.9188	17.8067	13.3359	16.5051	23.8389	24.8808	21.1943	23.3047	18.5055	20.4921	20.1794	13.5069	18.171
CVS40_1893	118.559	112.708	113.152	105.045	109.814	111.855	106.115	109.844	117.258	114.731	108.851	111.36	90.4769	95.4038	88.7894	91.5567	77.9953	90.7634	89.969	81.4057	85.0333
CVS40_1894	2.2585	1.5897	1.2777	1.2692	5.9207	2.46316	1.5904	4.5754	1.4079	1.7946	0.8567	2.045	1.5743	2.4577	2.2592	2.09707	3.0135	5.5199	3.9654	1.8132	3.578
CVS40_1895	35.2768	34.3424	29.0234	30.3474	31.8666	32.1713	37.2966	35.4973	35.7432	32.6996	28.6405	33.9754	41.6214	32.8205	35.7217	36.7212	12.8697	13.6986	17.6857	6.4515	12.6764
CVS40_1896	34.5738	35.4728	33.0744	32.569	32.6464	33.6673	33.3987	32.5423	31.3346	31.9359	30.5033	31.943	58.8088	68.1152	50.5752	59.1664	64.9971	67.3836	61.3754	48.0335	60.4474
CVS40_1897	3.2844	2.8596	1.7951	2.0121	2.839	2.55804	2.5273	2.9001	2.8053	2.4793	2.0584	2.55408	3.4718	4.2004	3.1804	3.61753	0.9281	1.1848	2.5064	1.0806	1.42498
CVS40_1898	5.6788	6.1606	5.185	5.0325	6.6553	5.74244	15.1266	4.3868	3.9891	5.6408	3.956	6.61986	56.928	19.4118	23.686	33.3419	8.1543	157.315	7.2827	6.862	44.9034
CVS40_1901	15.4179	12.4694	16.3073	11.8876	14.3677	14.09	12.7984	13.5828	14.128	13.0392	10.6411	12.8379	16.3308	21.0869	17.2425	18.2201	10.65	12.8229	11.7391	13.3855	12.1494
CVS40_1902	13.3379	13.4366	12.5398	12.84	11.3437	12.6996	15.3598	12.3378	15.0583	11.8498	11.0679	13.1347	13.0084	17.3734	17.4804	15.9541	8.0433	10.1574	7.6165	5.8508	7.917
CVS40_1903	16.6514	16.6531	15.2411	13.0242	15.0799	15.3299	16.8431	14.948	13.9397	16.0421	9.658	14.2862	20.0405	23.7437	17.864	20.5494	11.66	9.7897	14.3179	10.1136	11.4703
CVS40_1904	180.035	159.617	123.701	156.601	148.802	153.751	159.27	151.411	133.708	147.355	141.843	146.717	211.095	234.422	225.666	223.727	171.882	187.178	184.393	214.499	189.488
CVS40_1905	111.263	105.788	91.8363	92.493	99.8453	100.245	97.6947	102.56	95.3472	103.308	98.2972	99.4414	149.605	170.76	147.892	156.086	103.063	121.692	122.655	103.649	112.765
CVS40_1906	11.0812	10.4907	11.1036	9.7704	11.7354	10.8363	11.2996	8.1078	9.4196	9.5828	9.2079	9.52354	13.6086	9.6681	11.8238	11.7002	5.737	7.0875	8.687	5.1913	6.6757
CVS40_1907	101.674	106.805	90.8387	110.502	102.287	102.421	96.4406	94.0739	94.063	103.417	105.262	98.6512	108.183	129.441	133.487	123.704	89.4996	107.633	129.558	95.5041	105.549
CVS40_1909	0.6079	0.5928	0.7383	0.8335	0.4957	0.65364	0.6873	0.6353	0.6231	0.9177	0.7778	0.72824	0.8127	1.1229	1.0775	1.00437	0.6708	0.4984	0.7763	0.9091	0.71365
CVS40_1910	41.2994	48.8199	35.5432	43.9733	35.3171	40.9906	29.4669	36.618	28.9486	38.5256	25.1095	31.7337	19.2158	19.3899	17.9896	18.8651	10.0821	9.4783	10.4222	8.046	9.50715
CVS40_1911	23.0277	20.939	17.5242	19.7163	18.2116	19.8838	20.0641	19.889	17.982	16.0696	17.1732	18.2356	31.19	33.0501	28.2819	30.8407	21.7323	27.9849	24.9145	23.1498	24.4454
CVS40_1912	21.0682	21.0543	19.1206	19.6698	17.6839	19.7194	19.5302	18.1972	20.4411	19.6486	14.9786	18.5591	24.4841	26.1511	21.9612	24.1988	12.6997	15.7673	17.8993	10.1931	14.1398
CVS40_1913	9.613	10.666	7.1789	7.6827	8.5903	8.74618	8.804	9.4555	10.3004	8.6013	6.6427	8.76078	6.8232	10.7733	7.4006	8.33237	2.631	2.7807	5.4998	1.0443	2.98895
CVS40_1914	45.0422	46.8793	40.7711	41.4012	45.9887	44.0165	44.5107	40.9379	44.433	45.0925	36.4001	42.2748	80.4928	87.6272	70.9275	79.6825	27.778	41.6563	57.8775	21.124	37.109
CVS40_1915	10.3716	12.0698	8.1048	8.4773	9.8299	9.77068	12.0339	11.1713	8.9068	9.3161	9.5558	10.1968	16.8647	24.3172	17.5942	19.592	13.9035	18.0714	11.8005	18.4773	15.5632
CVS40_1916	45.3612	44.7672	36.8484	35.5811	41.3253	40.7766	37.1465	40.924	35.4666	37.4759	27.9896	35.8005	44.1129	69.6628	38.0153	50.597	55.2616	79.9306	95.5541	31.0755	65.4554
CVS40_1917	26.8415	25.0175	17.3837	22.8458	21.6691	22.7515	24.257	20.6331	16.6073	26.2741	19.181	21.3905	38.6208	37.6062	38.6493	38.2921	55.8163	55.4387	41.7211	53.3073	51.5709
CVS40_1918	171.292	186.604	158.261	165.54	162.645	168.868	159.545	149.342	163.469	163.777	108.351	148.897	241.053	243.844	229.023	237.973	144.124	181.67	142.278	153.828	155.475
CVS40_1919	829.151	852.111	722.452	745.616	688.399	767.546	899.752	1028.54	869.641	794.684	731.295	864.783	1254.37	1646.09	1240.28	1380.25	1556.89	1472.37	1808.14	1166.54	1500.98
CVS40_1920	58.0658	43.2184	40.7279	39.6609	39.5845	44.2515	54.7359	28.9387	50.2249	44.3879	26.9245	41.0424	62.4099	78.4433	58.7056	66.5196	33.6425	49.9715	44.6212	27.2904	38.8814
CVS40_1921	50.6135	49.3715	38.4256	37.1152	43.6678	43.8387	56.1161	39.7646	36.8692	41.6236	30.5263	40.98	57.6404	66.3174	54.7869	59.5816	37.2682	46.5681	38.5819	29.2161	37.9086
CVS40_1923	3.8239	3.0523	3.3019	2.9	3.547	3.32502	3.326	3.802	4.3128	3.4985	2.6912	3.5261	2.3716	3.1999	2.3175	2.62967	1.7035	2.1955	1.8578	1.2378	1.74865
CVS40_1924	0.9803	0.592	0.8324	0.7518	0.7869	0.78868	0.6888	0.5731	0.6869	0.5519	0.5011	0.60036	0.6989	0.8765	0.8999	0.8251	0.3984	0.2517	0.5124	0.328	0.372625
CVS40_1925	70.0111	67.0943	63.4836	57.9418	59.5872	63.6236	63.4552	51.6913	59.822	63.1139	47.7285	57.1622	106.013	87.9428	76.9135	90.2899	40.8165	48.8678	50.2104	23.6815	40.8941
CVS40_1926	10.8692	9.7544	11.4625	8.5257	9.5691	10.0362	8.866	10.6527	10.5902	10.5479	8.817	9.89476	11.9085	15.8488	9.7752	12.5108	25.652	13.8319	31.551	20.2965	22.8329
CVS40_1929	2.0784	1.7329	2.0826	1.9223	1.8862	1.94048	2.1963	1.8902	1.3784	1.0377	2.1773	1.73598	1.0453	2.0065	1.3685	1.47343	1.8096	1.0143	4.4821	7.6019	3.72697
CVS40_1930	12.5961	12.2631	11.5262	10.3971	11.0652	11.5695	12.7042	12.2569	13.5949	13.1386	7.7595	11.8908	17.2218	21.2648	13.6727	17.3864	4.6919	7.0973	17.5483	5.8821	8.8049
CVS40_1931	1.151	2.0577	2.8192	1.7851	3.2349	2.20958	0.9278	2.0533	2.7235	3.1857	1.2673	2.03152	6.2323	6.8214	3.671	5.5749	2.7258	3.3215	3.6149	0.9467	2.65223
CVS40_1933	7.0933	6.3661	7.5069	7.0203	6.7774	6.9528	5.4105	8.4362	6.8891	9.7503	7.3144	7.5601	3.1481	2.5694	2.8059	2.84113	1.7342	1.9838	1.3108	1.062	1.5227
CVS40_1934	2.0532	1.4335	1.4036	1.6256	1.5904	1.62126	1.5115	1.278	1.8509	1.5721	1.0583	1.45416	1.9687	2.0696	1.9747	2.00433	0.5624	0.7268	1.2426	0.3977	0.732375
CVS40_1936	15.9472	13.2339	13.2322	12.7566	12.0749	13.449	15.0363	13.097	14.3104	13.1784	12.5805	13.6405	16.7128	19.7663	19.304	18.5944	15.6441	14.4394	14.2782	12.9886	14.3376
CVS40_1937	41.7875	38.0784	32.1265	27.5051	33.6598	34.6315	44.4189	29.9407	39.2315	34.8267	32.2801	36.1396	30.6026	37.6953	32.7142	33.6707	38.8476	35.3015	27.2159	47.1683	37.1333
CVS40_1938	1.6139	1.7466	1.204	0.964	1.547	1.4151	1.6361	1.289	1.6676	1.8129	0.8324	1.4476	1.4141	2.1406	1.7483	1.76767	0.6591	0.8159	1.1867	0.2907	0.7381
CVS40_1939	18.9822	14.544	10.0697	13.1378	12.9539	13.9375	17.1019	12.0994	6.3722	9.4776	5.3456	10.0793	8.401	9.7447	9.8107	9.3188	15.8666	21.6165	14.7929	15.184	16.865
CVS40_1941	27.5349	31.7509	27.82	25.7567	27.5826	28.089	29.5514	24.1881	30.3395	29.0804	18.0392	26.2397	30.6326	32.942	27.6915	30.422	17.6009	24.6388	25.4597	13.6636	20.3407
CVS40_1942	4.9368	3.1057	4.374	3.3518	3.1884	3.79134	5.6014	6.3658	6.3797	7.6519	6.4932	6.4984	5.7047	7.4932	5.01	6.0693	1.9384	2.362	3.8459	0.4616	2.15198
CVS40_1943	25.0878	25.9384	21.1047	21.1124	21.7835	23.0054	25.6368	21.6355	23.5742	24.4632	17.5339	22.5687	29.2597	34.8903	27.2832	30.4777	13.5677	20.4011	24.0235	7.5011	16.3733
CVS40_1944	34.951	36.5764	31.8736	32.4608	32.2346	33.6193	32.4283	28.0685	36.6049	37.6813	19.6435	30.8853	31.048	36.8647	31.7211	33.2113	21.9553	26.5142	22.7008	24.6022	23.9431
CVS40_1945	2048.87	2192.28	2393.51	2147.35	1972.66	2150.93	2221.83	1859.52	2532.69	2059.34	2439.99	2222.67	2868.82	3367.24	2958.66	3064.91	2583.86	3200.23	3169.46	2482.5	2859.01
CVS40_1946	14.6314	12.5969	14.7645	12.592	12.4658	13.4101	15.2179	11.8673	13.0828	11.3906	10.0242	12.3166	21.0051	27.6378	19.8255	22.8228	18.8256	21.5969	14.933	17.5537	18.2273
CVS40_1947	62.0211	54.5583	48.5469	50.3204	50.237	53.1367	51.0127	47.3658	53.343	46.225	36.5664	46.9026	39.0056	40.6439	35.2127	38.2874	28.9224	33.351	26.56	20.5606	27.3485
CVS40_1948	15.8951	14.0659	12.7921	12.8981	13.0682	13.7439	14.2806	13.5562	12.934	15.2615	9.0504	13.0165	15.5525	17.4473	14.58	15.8599	4.2442	6.8647	9.5154	3.0941	5.9296
CVS40_1949	13.7992	12.606	10.219	9.938	11.4257	11.5976	11.8643	9.3073	11.1462	10.1964	7.5059	10.004	22.8269	27.2786	21.2605	23.7887	30.3977	27.9297	28.2073	26.6331	28.2919
CVS40_1951	133.943	119.17	97.4507	93.7976	110.058	110.884	116.942	79.1137	100.359	86.9641	82.8222	93.2402	165.435	179.514	156.168	167.039	69.814	97.1124	98.7913	72.1845	84.4755
CVS40_1952	0.5446	0.626	0.3411	0.426	0.2931	0.44616	0.2117	0.7692	0.5544	0.7914	0.352	0.53574	0.2095	0.3591	0.295	0.287867	0.1512	0.1105	0.07	0.2016	0.133325
CVS40_1953	0	0	0.2098	0	0	0.04196	1.9527	7.7182	11.2766	13.6743	4.6903	7.86242	0.8591	4.172	2.2677	2.43293	0	1.3593	0.8607	0.2066	0.60665
CVS40_1958	0.6709	0.5681	0.4776	0.5608	0.6271	0.5809	0.4757	1.0288	0.9952	1.1141	0.7911	0.88098	0.1087	0.8072	0.4016	0.439167	0.1725	0.2293	0.1089	0.575	0.271425
CVS40_1965	9.8201	1.0581	6.1499	2.0679	0.6606	3.95132	10.8139	1.0949	7.3041	2.3783	11.6355	6.64534	4.4078	4.6768	8.3105	5.79837	32.1598	7.3062	2.5235	115.095	39.2712
CVS40_1966	44.2173	13.6425	14.2732	8.2848	17.5688	19.5973	49.2112	14.1176	65.4288	8.2138	72.1147	41.8172	12.483	9.0452	11.8941	11.1408	88.2911	23.7653	8.2359	226.995	86.822
CVS40_1967	120.041	39.7421	36.6295	26.6311	62.9223	57.1933	131.07	47.5888	164.198	27.5281	196.243	113.326	40.8836	32.4304	40.312	37.8753	459.051	89.2784	21.834	1817.49	596.913
CVS40_1970	4.5387	4.173	2.0465	0	3.4198	2.8356	3.7632	7.5571	10.8028	1.005	8.8	6.38562	8.1489	5.3207	5.6539	6.3745	21.9681	5.6485	1.6328	71.0018	25.0628
CVS40_1973	7.2434	6.6055	7.6524	9.0194	9.3222	7.96858	6.6912	6.6482	5.6218	5.23	6.9203	6.2223	7.9161	10.0605	5.7141	7.8969	28.5285	22.0677	14.3241	41.1073	26.5069
CVS40_1974	38.1085	50.6453	31.4939	32.7593	39.126	38.4266	29.923	13.3163	16.0799	16.956	15.9199	18.439	0.6564	1.3126	0.9096	0.959533	0.8878	0.6924	0.6576	2.447	1.1712
CVS40_1976	207.069	207.111	129.643	166.487	174.379	176.938	177.173	110.466	156.421	189.098	57.8659	138.205	159.318	186.081	137.987	161.129	52.6199	73.485	77.2048	35.2811	59.6477
CVS40_1977	13.8529	15.4982	11.7399	11.6666	14.9677	13.5451	13.8492	13.6635	13.975	18.6136	12.7976	14.5798	17.3927	24.4931	15.3284	19.0714	23.7191	66.3719	40.4309	21.9348	38.1142
CVS40_1978	9.0017	8.179	6.517	7.4407	7.0008	7.62784	8.5969	8.1275	9.3873	9.966	7.1884	8.65322	8.4618	10.2213	7.1984	8.62717	7.4085	8.0585	7.7509	4.6516	6.96737
CVS40_1979	7.6585	5.7105	5.9392	6.0167	5.2957	6.12412	6.6196	6.9796	6.837	8.0566	5.5797	6.8145	6.4925	9.3564	6.8974	7.5821	5.6115	8.3621	7.0777	3.1567	6.052
CVS40_1980	2.9123	3.7528	2.476	3.3983	3.9898	3.30584	4.2075	4.3033	3.4272	3.5174	2.0533	3.50174	2.9879	4.1383	3.0591	3.3951	2.7432	1.3371	3.1749	3.2228	2.6195
CVS40_1981	5.7615	5.4993	4.1586	4.7944	5.19	5.08076	5.0226	6.1554	5.3826	6.6355	4.1128	5.46178	4.4083	5.1945	4.5618	4.72153	2.3199	2.4042	3.9523	2.1806	2.71425
CVS40_1982	14.3737	14.0166	10.0867	11.1815	11.2523	12.1822	13.1417	11.9721	13.5804	12.3236	9.8005	12.1637	15.591	18.8361	15.3604	16.5958	9.0261	12.0985	10.4466	7.2127	9.69598
CVS40_1983	11.8551	11.1977	5.5127	5.2962	6.3613	8.0446	6.9528	8.6327	6.1138	6.7	5.0009	6.68004	8.5395	12.1709	8.7663	9.82557	8.0541	8.2969	8.2818	6.0781	7.67772
CVS40_1984	28.4258	28.8962	24.5191	26.3045	25.3955	26.7082	28.3834	23.6213	27.8948	27.1137	22.5448	25.9116	40.5865	51.8023	36.4465	42.9451	20.3918	27.9155	29.2392	11.4115	22.2395
CVS40_1985	13.3831	11.8654	12.5001	16.6105	13.0164	13.4751	14.0192	11.8807	11.2566	14.2876	14.6216	13.2131	16.6728	16.5856	13.9793	15.7459	4.6269	6.1553	8.0081	3.3022	5.52313
CVS40_1987	162.703	182.357	94.7872	121.7	135.886	139.487	156.412	81.3734	123.892	156.512	39.1456	111.467	133.657	164.833	116.114	138.201	39.747	47.4388	54.9632	20.5488	40.6745
CVS40_1988	113.391	109.031	69.6375	97.9195	100.273	98.0504	79.7723	61.6435	82.2831	87.9709	36.5497	69.6439	80.883	97.7118	79.6658	86.0869	26.1262	40.0894	40.4771	18.4348	31.2819
CVS40_1989	14.4839	13.0936	13.4069	12.4411	13.3723	13.3596	13.1045	11.7815	12.3727	13.7051	10.6039	12.3135	15.9321	17.756	14.8922	16.1934	15.347	17.0602	17.3084	12.7845	15.625
CVS40_1991	16.7984	15.9961	14.3911	13.5798	14.3325	15.0196	16.8453	12.8753	14.3776	15.6603	11.5656	14.2648	16.7049	16.7689	14.5124	15.9954	13.1493	13.8667	14.5443	10.6516	13.053
CVS40_1993	1.4885	4.3989	2.3437	2.6611	1.3733	2.4531	2.4242	2.5289	4.7948	3.2958	2.0156	3.01186	2.3998	1.9942	2.9944	2.4628	1.1331	0.9205	1.9671	1.2592	1.31997
CVS40_1994	15.8306	15.1973	15.1161	13.8053	12.8302	14.5559	12.7398	12.404	17.9647	17.1141	11.3948	14.3235	11.6557	17.9033	18.964	16.1743	10.0896	8.6667	9.1889	8.6395	9.14617
CVS40_1995	3.8867	3.7721	3.0723	3.409	3.5793	3.54388	4.7444	7.6527	7.4656	8.1279	6.1775	6.83362	5.6269	7.1889	5.6604	6.15873	1.9177	4.2061	2.8853	1.2787	2.57195
CVS40_1996	20.3321	20.3476	21.4387	19.6935	20.2693	20.4162	19.3869	21.8003	20.5329	19.9474	17.4668	19.8269	30.8085	41.8036	29.14	33.9174	10.8898	17.4672	23.7926	12.3492	16.1247
CVS40_1997	11.3123	12.4107	10.3251	12.7008	12.7846	11.9067	11.0722	10.5294	12.9646	11.4437	10.9763	11.3972	8.6682	9.3929	9.2703	9.11047	3.7233	5.0928	6.7905	2.598	4.55115
CVS40_1998	16.7697	4.7902	6.3299	4.3572	5.8884	7.62708	15.7269	20.99	21.8234	28.7324	28.2844	23.1114	27.5614	44.1282	34.8496	35.5131	47.3694	89.5422	48.4315	31.4638	54.2017
CVS40_1999	38.2927	32.7339	33.2641	29.5418	31.2923	33.025	33.4605	33.0598	35.5605	35.3641	36.6843	34.8258	67.9423	64.639	64.2384	65.6066	32.7755	39.8147	53.1382	41.3598	41.7721
CVS40_2000	0.9455	0.4075	0.1184	0.2844	0.2544	0.40204	1.3474	1.6867	2.887	2.0935	1.6295	1.92882	0.9094	1.8704	1.0242	1.268	2.0467	2.0464	1.64	0.7582	1.62282
CVS40_2001	38.381	26.1481	29.5376	23.2354	34.2857	30.3176	38.8564	19.2941	21.19	31.8694	51.06	32.454	33.5925	52.7638	36.8609	41.0724	106.213	93.6694	78.3935	80.9373	89.8033
CVS40_2002	13.3766	15.8584	12.4877	12.6572	12.2038	13.3167	15.8314	16.2853	16.5809	19.558	10.3455	15.7202	12.1549	12.7966	12.2432	12.3982	4.0901	6.2013	10.949	2.5676	5.952
CVS40_2004	23.2128	19.8769	16.9621	24.731	25.7763	22.1118	21.5622	18.1957	29.8548	27.1978	18.5404	23.0702	16.3319	19.8716	18.6102	18.2712	5.8058	9.7554	10.5861	4.0071	7.5386
CVS40_2005	0.5998	0.5974	0.6812	0.385	0.6887	0.59042	0.5388	0.4756	0.9017	0.487	0.4824	0.5771	0.2051	0.5157	0.2599	0.3269	0.8878	0.7789	0.2877	0.592	0.6366
CVS40_2006	39.5264	42.1218	38.4767	34.459	36.0408	38.1249	38.4688	42.6642	36.8321	38.1668	27.865	36.7994	50.581	58.821	49.1946	52.8655	27.0268	34.9521	36.5335	27.5999	31.5281
CVS40_2007	9.8232	8.9129	9.0659	4.4296	5.5094	7.5482	7.3946	6.2104	4.8575	3.6061	5.6136	5.53644	12.8895	16.1221	11.6489	13.5535	16.3921	18.4637	18.9187	13.5224	16.8242
CVS40_2009	172.781	299.732	191.329	228.025	230.271	224.428	290.361	105.905	195.755	204.65	241.631	207.66	8.8316	1.9796	4.9523	5.2545	1.0242	1.1589	0.8467	0.6098	0.9099
CVS40_2014	20.6893	13.1299	10.9588	15.2227	13.6469	14.7295	14.0065	12.3444	11.6935	10.7201	9.8447	11.7218	6.861	2.4499	3.9993	4.43673	0.1856	0.0754	0.0716	0	0.08315
CVS40_2015	4.4619	5.0998	4.4956	4.2125	4.3794	4.52984	5.529	5.8037	6.2978	6.3688	5.0419	5.80824	4.5147	6.0665	4.1543	4.91183	2.0851	3.4187	3.0955	1.286	2.47133
CVS40_2016	5.4049	3.2061	3.4941	3.3009	5.1923	4.11966	4.879	4.1472	4.3683	4.311	2.8045	4.102	4.4719	5.5868	5.0364	5.0317	1.8065	2.2642	3.405	1.3193	2.19875
CVS40_2017	15.5576	12.6867	13.325	11.3724	15.4954	13.6874	17.73	15.355	17.3057	18.2247	16.0765	16.9384	17.7496	18.0112	14.5449	16.7686	5.5611	8.5928	10.8157	5.2245	7.54852
CVS40_2018	46.0651	47.8503	39.5899	41.7016	40.5767	43.1567	49.4616	38.6089	42.3872	48.7337	25.9874	41.0358	50.8228	52.9696	44.0338	49.2754	30.3955	37.5988	33.4215	25.0342	31.6125
CVS40_2019	1056.01	1070.87	1237.14	1000.35	1037.57	1080.39	1010.61	1112.03	1012.8	1047.83	1122.92	1061.23	853.814	800.899	816.386	823.7	893.687	905.178	926.943	951.293	919.275
CVS40_2020	240.846	386.235	318.902	502.608	280.133	345.745	425.846	324.506	408.462	388.896	380.094	385.561	790.551	723.45	470.647	661.549	757.347	623.68	839.937	1024.69	811.412
CVS40_2021	0.4798	0.7211	0.7767	0.7106	0.5562	0.64888	0.5738	0.8779	0.8323	1.0624	0.4771	0.7647	0.9467	1.125	0.8396	0.970433	1.0162	1.3181	0.9105	1.2386	1.12085
CVS40_2023	0.5983	0.573	0.3996	0.384	0.644	0.51978	0.6717	1.0673	1.3116	1.3247	1.5466	1.18438	1.5345	1.7534	0.432	1.23997	1.5497	0.5935	2.9722	1.9683	1.77093
CVS40_2024	51.4471	37.4607	35.6928	48.213	61.412	46.8451	39.4124	48.8844	40.3035	51.9325	62.3103	48.5686	66.0165	61.4457	75.694	67.7187	52.6302	269.466	158.669	64.7327	136.375
CVS40_2025	29.5532	40.0526	18.8774	24.5098	25.6562	27.7298	44.1043	34.7901	39.359	39.9825	21.473	35.9418	58.5412	37.0444	53.2682	49.6179	0.588	2.0844	13.1778	0.5347	4.09622
CVS40_2026	0.8801	1.1671	0.9045	1.3035	0.8502	1.02108	1.0993	0.7783	1.1591	0.7745	0.9334	0.94892	0.0232	0.1058	0.1711	0.100033	0.1002	0.0488	0	0	0.03725
CVS40_2028	3.1746	3.1554	2.6866	2.4366	3.0246	2.89556	3.1346	3.3419	3.1976	4.1083	2.2365	3.20378	2.3327	4.2496	2.8579	3.14673	4.972	5.3621	4.7402	2.3499	4.35605
CVS40_2029	13.0992	14.5229	13.4109	9.5947	11.8777	12.5011	17.8558	12.1923	13.8678	14.1871	9.2328	13.4672	11.4672	15.69	14.6136	13.9236	9.958	10.6319	12.3667	4.6375	9.39852
CVS40_2032	12.7798	12.4944	11.3279	10.6048	10.924	11.6262	11.9867	12.1387	12.1338	10.8196	10.1157	11.4389	17.2941	19.9983	15.3468	17.5464	9.0388	13.486	11.2934	7.9048	10.4307
CVS40_2033	20.8336	18.1294	16.792	15.7267	19.173	18.1309	18.1333	18.3429	19.2327	19.7592	18.0134	18.6963	25.1951	30.5188	18.762	24.8253	12.8238	17.4513	18.2365	14.4596	15.7428
CVS40_2034	13.7271	13.772	13.3395	8.8097	13.0659	12.5428	14.9787	10.432	16.6985	13.5726	12.8407	13.7045	13.7822	16.7805	13.1863	14.583	13.9546	17.2098	14.5002	13.8551	14.8799
CVS40_2035	18.2894	15.3452	14.215	13.456	13.7732	15.0158	21.8385	15.5488	16.2034	16.553	14.8615	17.001	24.6859	28.0441	23.6535	25.4612	28.595	31.2317	27.4483	32.9453	30.0551
CVS40_2037	134.962	128.361	114.835	113.481	112.854	120.899	108.031	92.8613	103.471	103.138	96.4079	100.782	125.675	122.082	117.969	121.909	89.2188	104.157	105.493	86.0192	96.2222
CVS40_2038	14.6185	14.9412	14.2007	14.1265	13.5732	14.292	14.6306	17.0542	18.7321	16.1227	13.7511	16.0581	23.7564	20.8657	17.7694	20.7972	15.2623	16.7862	16.0584	17.4571	16.391
CVS40_2039	33.5022	30.8859	34.2602	30.4193	34.1544	32.6444	32.41	33.9908	37.6525	36.0738	28.6435	33.7541	24.0704	29.5811	24.881	26.1775	19.2918	23.6142	23.6769	18.9782	21.3903
CVS40_2040	6.1257	6.6261	6.1982	5.608	6.1412	6.13984	7.2825	7.4997	8.9527	8.7766	5.5892	7.62014	5.0524	7.1108	4.1635	5.44223	2.2401	2.5347	3.1482	1.3633	2.32158
CVS40_2041	91.2928	90.3457	99.4742	94.8311	89.3234	93.0534	95.5248	116.638	113.131	109.424	91.3884	105.221	58.441	64.8546	55.6635	59.653	51.6569	59.7512	47.8741	45.6458	51.232
CVS40_2042	14.4682	13.3558	11.8434	12.3345	12.6157	12.9235	13.8286	16.7347	16.507	17.7776	11.0412	15.1778	16.4063	22.0845	18.0754	18.8554	20.3179	26.6929	19.5338	19.7697	21.5786
CVS40_2043	42.7649	29.6028	27.3046	34.5098	34.1634	33.6691	36.538	37.1004	36.4961	36.6644	27.7313	34.906	20.9126	26.5787	21.3952	22.9622	12.9145	21.5252	17.3775	8.7736	15.1477
CVS40_2045	11.4191	11.2367	8.2637	9.4121	8.7165	9.80962	10.3653	9.0983	10.9389	11.2789	9.8401	10.3043	10.2223	12.0304	8.5697	10.2741	2.3862	5.3711	5.1783	1.9521	3.72193
CVS40_2046	43.9325	42.3433	34.666	33.7457	38.296	38.5967	37.7104	29.9124	32.9826	33.0376	25.2636	31.7813	58.4785	57.9208	51.4408	55.9467	27.1801	34.3711	34.9329	18.7308	28.8037
CVS40_2047	0	0	0	0.0789	0	0.01578	1.1886	3.1176	4.5152	4.6253	2.6824	3.22582	0.6723	2.4968	0.7986	1.32257	0	0.3546	0.1684	0	0.13075
CVS40_2049	142.076	124.891	119.6	113.102	122.309	124.395	140.001	146.685	157.465	161.646	117.975	144.754	45.3156	50.7648	44.2469	46.7758	22.3145	37.2421	28.1347	31.5642	29.8139
CVS40_2054	9.6049	9.2342	8.4192	9.1338	29.2631	13.131	8.691	8.6419	8.5062	8.2297	7.8882	8.3914	13.2219	11.0445	12.2953	12.1872	5.9118	6.1824	8.3016	3.0418	5.8594
CVS40_2055	21.3447	27.8178	24.5191	25.1739	20.6271	23.8965	23.2222	26.9984	29.3609	31.7585	14.5825	25.1845	11.7661	10.714	9.7723	10.7508	1.9899	3.4776	5.1819	1.7168	3.09155
CVS40_2056	60.3043	47.5223	47.2993	58.6165	57.1914	54.1868	56.5087	48.568	46.2064	55.1777	62.4976	53.7917	47.6787	46.5008	43.9983	46.0593	48.2921	43.6393	43.7809	47.9622	45.9186
CVS40_2057	6.227	8.4088	8.4978	8.5343	6.1854	7.57066	6.6421	8.854	9.1788	8.928	4.8506	7.6907	4.5039	6.749	4.9288	5.3939	34.8892	19.2919	14.1956	21.1894	22.3915
CVS40_2058	0.226	0.6309	0.1294	0.1865	0.3128	0.29712	6.9944	9.1783	15.735	16.8378	4.1738	10.5839	4.6711	9.9177	2.8682	5.819	0.6022	1.4676	1.0289	0.255	0.838425
CVS40_2059	10.9453	5.9565	3.3825	6.368	7.2304	6.77654	10.3898	7.9888	7.3896	9.513	8.7266	8.80156	18.1909	18.867	21.6442	19.5674	5.8445	7.4907	7.9559	3.3654	6.16413
CVS40_2060	1.0166	0.6291	0.6269	0.8657	1.0943	0.84652	1.0536	1.4416	0.7347	1.645	0.438	1.06258	0.8825	1.0084	1.0589	0.983267	1.5974	1.1002	1.8487	1.0034	1.38742
CVS40_2062	647.076	634.595	567.661	549.155	622.077	604.113	660.864	645.392	682.587	683.882	484.908	631.527	680.214	775.243	679.066	711.508	571.938	665.149	643.42	647.128	631.909
CVS40_2063	29.1785	26.3957	25.1489	22.5145	24.1029	25.4681	21.9726	21.6452	20.3224	24.9306	19.0784	21.5898	28.5837	33.2034	24.8635	28.8835	34.0576	32.2293	31.6061	21.9761	29.9673
CVS40_2064	6.4804	3.1385	1.9763	4.2355	4.0126	3.96866	6.9411	2.5003	2.525	4.5351	5.2295	4.3462	3.2465	1.2196	6.0572	3.50777	3.7534	6.1686	3.6981	3.5938	4.30347
CVS40_2065	10.7764	6.3032	9.352	9.2626	6.3177	8.40238	8.5762	11.2144	9.8837	12.1439	8.4572	10.0551	29.4173	42.9755	27.6201	33.3376	5.298	10.1003	20.4724	3.7037	9.8936
CVS40_2066	21.5692	42.6414	75.6442	46.3519	17.7558	40.7925	19.1816	33.5444	40.4203	21.6246	18.1452	26.5832	45.0146	41.3857	22.2274	36.2092	98.842	37.7583	43.1977	103.531	70.8323
CVS40_2069	5.9582	5.9918	5.3069	4.9923	5.5524	5.56032	6.1467	4.921	6.0472	6.5354	4.445	5.61906	4.4149	4.7859	4.0936	4.43147	1.3474	4.1195	3.4875	1.089	2.51085
CVS40_2070	9.0576	8.7712	8.1515	5.1671	6.3192	7.49332	6.693	10.4731	11.2415	8.3566	6.3598	8.6248	9.3788	9.9301	7.7221	9.01033	2.6069	4.175	6.1206	1.6555	3.6395
CVS40_2071	49.3757	42.277	41.8327	41.4547	45.2523	44.0385	44.8579	36.7616	41.7842	42.3017	44.2779	41.9967	47.7745	50.6104	55.2643	51.2164	50.7868	69.3498	58.6294	50.5339	57.325
CVS40_2072	23.7036	22.9914	22.6467	20.5505	21.8491	22.3483	22.678	21.7195	21.7301	21.7837	22.4564	22.0735	28.1045	34.1355	28.903	30.381	20.3881	23.1599	28.5683	19.9552	23.0179
CVS40_2074	26.3597	26.7758	31.6639	26.4708	31.3959	28.5332	27.9847	32.415	36.4475	28.5805	23.3093	29.7474	15.4963	16.7561	13.8967	15.383	6.3201	6.719	10.0267	4.4794	6.8863
CVS40_2075	8.9475	7.728	3.9122	5.0115	7.9383	6.7075	5.5641	7.5457	7.2007	7.0242	5.514	6.56974	4.0614	7.6285	3.2307	4.97353	4.2381	5.0469	6.7444	2.6225	4.66298
CVS40_2076	4.9741	4.2054	1.6041	4.3481	4.0618	3.8387	2.6665	3.1279	4.5838	4.4942	4.8283	3.94014	10.0305	9.4506	8.6087	9.36327	1.7772	2.2893	3.8787	2.7651	2.67758
CVS40_2077	2.6002	2.9884	1.6348	1.9633	1.8111	2.19956	2.2722	2.6074	1.469	3.6691	1.4059	2.28472	1.7262	2.3908	2.2092	2.10873	0.5434	1.3794	1.4674	0.2013	0.897875
CVS40_2078	11.7786	9.5104	10.5653	8.8334	8.8714	9.91182	10.2365	10.6353	14.797	10.1589	10.8975	11.345	11.3655	14.9816	13.1566	13.1679	10.7274	16.8994	11.2152	8.2003	11.7606
CVS40_2079	19.19	19.4974	17.6656	17.4908	19.619	18.6926	19.9009	16.1247	19.8868	17.6645	11.3769	16.9908	28.326	28.7762	25.6579	27.5867	15.2194	19.4763	18.2394	9.7928	15.682
CVS40_2081	90.2379	96.383	78.2992	90.3146	78.2624	86.6994	88.9218	81.283	94.8453	92.2106	83.0059	88.0533	97.1906	107.471	95.7395	100.134	144.528	123.496	115.875	134.111	129.502
CVS40_2082	0.3307	0.2534	0.1104	0.2122	0.1186	0.20506	4.5696	6.4235	11.4607	7.566	3.0395	6.61186	2.1486	4.2642	1.9104	2.7744	0.5874	2.0278	0.5665	0.1088	0.822625
CVS40_2083	0	0	0	0	0	0	5.3312	14.5294	15.3039	12.305	8.0736	11.1086	4.8062	8.2914	1.2935	4.79703	0.0816	1.4911	0.5665	0	0.5348
CVS40_2084	50.7996	48.1858	49.5403	42.5545	49.432	48.1024	46.3536	55.5205	61.1337	55.9316	44.0508	52.598	48.7148	57.7252	48.3604	51.6001	7.8091	12.0677	22.5132	5.9172	12.0768
CVS40_2088	0.5321	0.9938	0.7998	0.7044	0.7876	0.76354	0.3447	0.5538	0.5833	0.5155	0.8025	0.55996	0.4777	1.3256	0.2882	0.697167	1.2996	0.7918	1.0939	0.5252	0.927625
CVS40_2089	117.473	120.992	94.5666	110.588	119.799	112.683	104.239	96.0865	110.797	117.123	136.83	113.015	127.709	110.953	142.984	127.215	175.683	158.323	144.211	170.171	162.097
CVS40_2090	5.4444	3.4554	4.7225	3.5202	2.799	3.9883	4.5478	3.8657	3.6646	3.9584	5.3918	4.28566	5.9192	5.4299	5.6335	5.66087	6.928	6.2436	4.4268	7.94	6.3846
CVS40_2091	52.5796	43.8015	64.9579	45.6832	45.2056	50.4456	43.9104	35.2934	39.307	39.9415	45.3889	40.7682	61.9926	67.1699	58.5994	62.5873	14.5906	6.6472	13.8632	14.7907	12.4729
CVS40_2093	12.0499	12.8332	13.5231	13.1854	11.5437	12.6271	11.2816	12.7069	13.6862	13.741	11.9759	12.6783	16.8133	17.3752	14.5757	16.2547	2.8538	3.6513	8.2159	3.2508	4.49295
CVS40_2094	20.5575	21.5585	20.2384	18.2744	18.8355	19.8929	19.9543	19.8483	21.0755	20.668	15.2341	19.356	28.7985	31.7462	25.9719	28.8389	20.3347	20.154	26.7254	14.2074	20.3554
CVS40_2095	11.395	10.5947	10.7537	8.6576	10.2863	10.3375	9.9692	9.5802	9.2918	11.4939	9.054	9.87782	12.7944	17.9627	18.3458	16.3676	11.5197	10.1928	14.1169	6.5677	10.5993
CVS40_2097	5.543	5.5201	4.4485	5.5485	6.7349	5.559	4.7762	6.5306	5.8379	7.2434	7.0361	6.28484	7.1119	11.6265	11.0525	9.9303	27.0463	30.8357	24.4178	22.242	26.1354
CVS40_2098	18.4197	19.0167	16.267	17.2812	15.9624	17.3894	15.9359	13.9238	16.7193	17.2821	13.9223	15.5567	50.688	102.569	57.6604	70.3058	194.364	264.375	267.472	181.8	227.003
CVS40_2099	17.3158	22.0587	17.7339	19.6149	18.2644	18.9975	16.433	18.4435	15.8549	21.3649	19.4458	18.3084	35.0668	67.5422	47.0056	49.8715	192.198	182.16	193.746	136.277	176.095
CVS40_2100	891.068	895.262	805.248	750.638	810.327	830.509	927.552	1199.67	1132.99	1044.1	828.206	1026.5	13.6582	6.4976	7.7995	9.31843	2.8063	1.4575	1.2246	0.6646	1.53825
CVS40_2101	5.293	5.9907	3.8417	5.2892	3.986	4.88012	5.1938	5.6488	6.4415	6.7847	3.3818	5.49012	3.1695	4.4473	4.371	3.99593	3.7267	4.1708	4.8096	1.0925	3.4499
CVS40_2102	0	0	0.1134	0	0	0.02268	5.16	6.9977	13.891	14.0304	3.5102	8.71786	2.2057	7.4282	1.716	3.7833	0.1005	0.7347	0.4652	0.2234	0.38095
CVS40_2103	11.5303	2.4411	1.2162	2.3368	7.1854	4.94196	17.2965	3.6087	5.7016	2.6875	5.7524	7.00934	4.6696	1.7786	2.6295	3.0259	81.3824	9.8511	1.8713	193.464	71.6421
CVS40_2104	78.4022	73.4966	73.3859	66.4575	63.6329	71.075	75.6614	63.0243	65.5162	76.9529	53.764	66.9838	48.004	48.1887	42.5663	46.253	31.4172	27.7369	27.9792	23.0125	27.5364
CVS40_2105	2.6918	1.4969	1.5662	1.5046	2.6171	1.97532	3.3299	1.0327	1.0878	1.7304	1.7958	1.79532	0.2673	0.9162	0.3762	0.5199	0.3856	0.2819	0.0893	0.2571	0.253475
CVS40_2106	26.6585	23.6778	27.1194	22.7249	24.2693	24.89	23.2678	23.1504	23.4634	25.5297	23.8936	23.861	30.6012	31.938	30.7848	31.108	28.556	27.9807	27.7696	33.0147	29.3302
CVS40_2108	22.1547	21.9602	24.5391	17.1059	20.6901	21.29	20.3055	27.0262	22.2955	22.195	19.3857	22.2416	23.3433	29.0766	24.153	25.5243	23.3934	33.4982	28.8313	19.4492	26.293
CVS40_2109	0.692	0.6878	0.9557	0.7021	0.775	0.76252	0.8044	0.923	0.5974	0.8386	0.6285	0.75838	0.8634	1.0743	0.8306	0.922767	0.8305	0.7488	0.7978	0.6276	0.751175
CVS40_2110	0.1635	0.1378	0.1748	0.2624	0.176	0.1829	0.2373	0.1686	0.1502	0.1569	0.1503	0.17266	0.2796	0.2812	0.1771	0.245967	0.2808	0.2596	0.1905	0.1614	0.223075
CVS40_2111	8.4755	7.66	6.2902	6.3553	7.6848	7.29316	8.3909	5.4161	6.3189	7.4227	3.7744	6.2646	7.3896	8.8978	6.4832	7.5902	4.0796	5.9123	6.6557	2.2396	4.7218
CVS40_2113	16.1767	14.3948	14.5536	12.7413	15.5628	14.6858	15.9439	14.3655	14.4482	14.9277	13.6836	14.6738	17.2238	20.1843	16.1628	17.857	10.0523	9.6919	13.1628	9.1328	10.5099
CVS40_2115	291.836	300.087	289.903	335.491	284.73	300.409	286.511	338.285	312.459	325.286	247.353	301.979	140.795	176.607	129.059	148.82	183.667	272.131	195.486	149.842	200.282
CVS40_2116	16.914	15.0019	14.0006	16.1055	14.908	15.386	15.9422	14.7955	16.0448	18.658	13.9943	15.887	17.5417	23.9951	15.932	19.1563	4.4629	5.3719	11.7793	3.0242	6.15958
CVS40_2117	11.3975	11.036	10.7704	9.0358	8.8229	10.2125	11.2075	7.1506	7.6401	10.0325	7.9392	8.79398	11.0499	9.7865	11.1046	10.647	13.9445	10.7896	17.4729	12.3592	13.6416
CVS40_2118	13.9172	7.2634	7.8147	10.4204	8.033	9.48974	10.4523	4.7976	8.2539	11.9096	16.6277	10.4082	6.1391	1.4975	8.5938	5.41013	13.6736	7.0576	9.3986	17.3194	11.8623
CVS40_2121	0.1427	0	0	0.0824	0.0615	0.05732	0.1775	0.1698	0.0358	0.0948	0	0.09558	0.1757	0.7028	0.1855	0.354667	0.8113	2.0389	1.5258	1.127	1.37575
CVS40_2122	2.9812	11.421	4.9956	4.5076	9.7176	6.7246	6.459	8.6938	9.8324	6.9368	4.5865	7.3017	1.9527	2.8236	2.0982	2.2915	1.7202	1.9139	2.8393	1.5959	2.01733
CVS40_2123	439.675	447.801	502.159	473.76	416.987	456.076	392.336	453.443	417.305	470.536	487.317	444.187	469.678	340.503	443.374	417.852	471.319	378.803	514.188	434.165	449.619
CVS40_2124	56.3087	83.3369	74.5003	75.2253	82.752	74.4246	81.8228	91.7059	88.9648	78.7528	73.9723	83.0437	38.7887	35.8345	32.4894	35.7042	18.5745	23.753	23.9782	8.5065	18.7031
CVS40_2125	6.8949	6.2936	6.2744	5.757	6.8411	6.4122	6.4412	5.8573	6.8893	6.5171	5.2847	6.19792	2.4181	3.4779	2.8961	2.9307	3.2388	2.8933	2.4226	2.1642	2.67972
CVS40_2126	1.6018	1.4606	1.0877	1.2234	0.9404	1.26278	1.4818	0.9919	1.2106	1.2311	1.1179	1.20666	1.8742	2.3589	1.9072	2.04677	0.5526	0.6876	2.041	0.4704	0.9379
CVS40_2127	3.1139	2.7288	2.5663	2.5405	3.2931	2.84852	2.7916	2.9997	2.8281	3.2665	2.9382	2.96482	3.6819	4.8916	3.5249	4.0328	3.6228	3.3867	3.8568	2.3204	3.29668
CVS40_2128	3.007	1.1963	1.3906	2.0597	1.9918	1.92908	0.6593	2.132	1.5212	1.7286	1.9932	1.60686	1.7205	2.0337	2.5682	2.10747	1.3866	1.8148	2.7936	1.8834	1.9696
CVS40_2129	0.4069	0.6429	0.4077	0.7344	0.3285	0.50408	0.6325	0.4234	0.7008	0.5067	0.7888	0.61044	0.6261	0.3577	0.3856	0.456467	0.9937	0.7155	0.7318	0.9035	0.836125
CVS40_2130	152.051	154.678	150.593	161.21	143.92	152.49	158.35	152.733	163.081	170.289	139.12	156.715	226.016	206.639	219.874	217.51	209.726	214.739	209.241	214.823	212.132
CVS40_2131	8.0088	6.0988	6.5732	6.6129	6.2377	6.70628	8.7898	7.7438	8.0139	9.7498	6.0457	8.0686	17.4187	22.2886	20.6834	20.1302	22.9138	24.2043	22.3704	13.2545	20.6857
CVS40_2132	7.6974	12.0535	8.1468	7.8269	7.9748	8.73988	12.964	10.9856	11.0891	9.4275	6.3429	10.1618	5.3306	7.3318	5.4719	6.04477	2.5208	3.1759	3.0659	0.7122	2.3687
CVS40_2133	3.8187	2.6246	1.9132	1.5497	1.894	2.36004	2.7161	1.9146	1.7822	3.7718	2.0647	2.44988	4.3019	3.7744	3.6904	3.92223	3.1254	3.8489	1.7702	5.1731	3.4794
CVS40_2134	10.3027	11.889	9.3142	9.7362	11.2027	10.489	11.8958	10.631	11.8548	10.2448	11.2829	11.1819	10.9361	10.8971	10.5465	10.7932	6.4105	7.1075	10.4605	5.1154	7.27348
CVS40_2136	228.982	218.452	198.381	205.292	203.21	210.864	233.916	175.038	215.436	217.302	159.025	200.144	346.477	373.85	324.892	348.407	83.1849	122.708	163.768	62.0139	107.919
CVS40_2137	147.028	146.562	154.559	135.582	147.159	146.178	140.722	177.427	159.399	141.704	150.615	153.974	85.5237	92.8862	83.3912	87.267	53.047	69.0031	66.4072	47.0141	58.8678
CVS40_2138	287.136	273.19	285.714	226.174	281.521	270.747	274.048	225.661	200.919	216.046	402.185	263.772	143.35	85.7526	85.4059	104.836	91.4503	51.3976	110.972	79.5554	83.3438
CVS40_2139	1.6506	1.1609	1.1479	1.174	1.3126	1.2892	1.315	1.6115	1.5585	1.6092	0.9129	1.40142	0.594	0.6498	0.7472	0.663667	0.4048	0.3466	0.5824	0.389	0.4307
CVS40_2140	9.9264	7.4432	8.6728	8.6236	6.9712	8.32744	9.0648	8.7462	10.4257	9.8171	7.2499	9.06074	14.8105	17.4552	14.7521	15.6726	9.1652	12.0851	12.2562	9.7375	10.811
CVS40_2141	7.065	6.5208	6.1772	5.6983	6.9294	6.47814	6.559	8.2727	7.2785	7.0064	6.1351	7.05034	6.4368	8.666	6.6779	7.26023	2.8586	4.9298	6.0563	2.9077	4.1881
CVS40_2142	33.6651	32.7977	30.7159	25.8042	29.5671	30.51	32.9582	31.7963	35.7491	37.1863	28.9017	33.3183	32.4032	40.9234	32.9862	35.4376	32.0201	37.483	35.0918	30.6826	33.8194
CVS40_2143	0	0.0281	0	0.0236	0.0527	0.02088	6.1916	7.9202	13.7711	15.2336	6.2661	9.87652	3.4413	7.4338	1.83	4.23503	0.174	2.1197	0.604	0.2175	0.7788
CVS40_2144	1.8885	1.7363	1.3246	1.2726	3.0491	1.85422	3.9145	5.3904	5.2046	4.3906	3.2547	4.43096	1.3562	2.6566	1.2274	1.74673	0.1677	2.0437	1.3588	1.1183	1.17213
CVS40_2145	88.5692	89.442	83.7906	75.6354	83.9413	84.2757	85.2898	81.6752	87.8283	82.4503	74.718	82.3923	127.816	157.21	126.654	137.227	151.696	172.356	148.723	144.644	154.355
CVS40_2146	4.5009	4.0157	4.866	5.4731	3.5698	4.4851	4.4807	3.9443	4.1545	4.8519	3.2151	4.1293	6.9266	9.0254	7.5057	7.81923	2.8402	3.2045	6.9395	2.1042	3.7721
CVS40_2147	63.0033	60.9485	42.2383	42.5336	51.9709	52.1389	62.1325	28.7816	41.5485	29.869	35.1019	39.4867	9.7454	7.8549	7.2367	8.279	8.5935	6.3127	6.6238	8.247	7.44425
CVS40_2148	23.7678	20.5482	17.7683	16.5191	18.6141	19.4435	18.848	19.4734	18.0581	19.4109	15.6709	18.2923	22.7992	23.6461	20.8249	22.4234	10.6962	13.423	18.6925	12.0974	13.7273
CVS40_2149	37.8073	27.0463	28.2193	30.825	27.4073	30.261	29.1884	35.3293	29.9634	36.3048	26.5955	31.4763	36.8097	32.5628	33.8498	34.4074	10.6213	17.5349	19.4306	20.9422	17.1322
CVS40_2150	0	0.0643	0	0.0538	0.0602	0.03566	1.5066	5.3197	2.2413	3.5902	3.3244	3.19644	0.7457	1.0487	0.4845	0.759633	0.0993	0.3025	0.1149	0.0552	0.142975
CVS40_2151	7.8266	9.4002	9.2554	7.8738	8.6522	8.60164	5.5539	8.3858	5.918	6.7915	5.833	6.49644	9.4765	12.3988	11.1513	11.0089	2.6301	5.3414	5.2182	4.3147	4.3761
CVS40_2152	39.2991	33.418	36.8177	36.2362	30.8526	35.3247	30.9238	35.0747	44.1257	40.7562	30.5916	36.2944	43.2245	54.734	41.9716	46.6434	16.9909	22.2737	20.7298	21.3366	20.3328
CVS40_2153	4.2125	3.5446	2.7889	3.3311	3.3198	3.43938	3.5084	3.668	5.4655	4.747	3.0466	4.0871	1.775	2.8219	1.4667	2.0212	1.737	2.3608	1.5464	2.5985	2.06067
CVS40_2155	0.1689	0.2718	0.1016	0.7155	0.8728	0.42612	0.5252	0.6027	0.4232	0.187	0.9607	0.53976	0.0693	0.1188	0.2562	0.1481	0.4501	0.8409	0.382	0.4668	0.53495
CVS40_2157	7.0804	6.5725	6.367	7.1656	7.1327	6.86364	7.009	7.9889	8.1873	7.7383	6.7662	7.53794	6.9382	8.726	6.2439	7.3027	4.7967	5.7959	5.7382	6.2715	5.65057
CVS40_2167	36.4289	29.9052	31.1467	32.767	31.6421	32.378	32.9452	25.9282	27.839	34.7254	29.4524	30.178	42.4251	46.4981	40.0704	42.9979	24.6081	27.3983	33.5409	28.736	28.5708
CVS40_2169	4.8226	5.6986	4.526	3.9886	5.2093	4.84902	5.0686	4.8065	4.9777	5.1324	2.6193	4.5209	12.1603	17.697	10.4847	13.4473	5.233	7.9754	17.4368	4.4916	8.7842
CVS40_2170	0.5304	0.4282	0.4492	0.4438	0.3806	0.44644	0.3927	0.5708	0.5221	0.4195	0.4897	0.47896	0.6219	0.5848	0.4993	0.568667	0.314	0.4647	0.4284	0.3802	0.396825
CVS40_2171	1.038	0.7359	0.8068	0.7004	0.6474	0.7857	0.5731	0.7615	0.6927	0.8807	0.9697	0.77554	0.8958	1.0008	0.9143	0.936967	0.6031	0.8609	0.7579	0.8809	0.7757
CVS40_2172	17.7795	17.2529	13.369	14.2776	14.1672	15.3692	16.2056	12.5316	16.2616	16.037	10.9334	14.3938	15.7796	14.2039	13.5728	14.5188	10.8607	12.2901	10.5909	10.2067	10.9871
CVS40_2174	83.8787	85.5888	75.5288	76.3878	80.7268	80.4222	79.6366	71.3351	83.0431	84.0337	58.6602	75.3417	28.8053	30.7564	25.3181	28.2933	14.5302	17.8321	19.2194	11.5342	15.779
CVS40_2176	7.5335	7.5533	7.391	6.8484	7.7327	7.41178	8.0615	9.1468	8.7585	11.2045	6.9888	8.83202	9.5044	11.7822	9.9025	10.3964	8.305	10.0821	8.6059	5.5378	8.1327
CVS40_2177	24.6652	20.8446	15.245	18.275	20.1401	19.834	19.3355	19.2316	20.4278	24.616	15.7233	19.8668	13.6476	21.2621	18.9661	17.9586	15.865	17.6472	12.9431	23.2388	17.4235
CVS40_2179	9.6095	8.4955	7.3698	8.1834	7.161	8.16384	7.1632	6.2418	7.2691	8.2656	6.5609	7.10012	7.1288	7.1491	5.8453	6.70773	5.2847	6.7196	6.0404	4.5963	5.66025
CVS40_2180	0.1099	0.071	0.0619	0.0198	0.037	0.05992	0.7617	1.3887	1.9102	1.8251	1.4738	1.4719	0.7258	1.393	0.4613	0.860033	0.366	0.8548	0.466	0.3661	0.513225
CVS40_2181	11.9159	12.5596	9.8973	9.9132	10.2927	10.9157	9.4748	10.1477	11.1888	10.1677	6.6463	9.52506	12.9583	14.6342	11.4963	13.0296	5.8232	8.5287	8.511	5.2685	7.03285
CVS40_2182	23.8679	23.2571	22.6554	20.9431	23.7495	22.8946	23.3596	22.7543	21.3505	22.5484	20.1176	22.0261	29.6504	30.9579	27.243	29.2838	21.2289	27.371	27.1562	21.7181	24.3685
CVS40_2183	14.2027	8.0466	10.0221	8.6657	10.1201	10.2114	11.8175	11.4196	10.2742	8.4158	8.2742	10.0403	11.9034	12.6633	13.8681	12.8116	6.3956	8.8757	8.8414	4.7384	7.21277
CVS40_2184	16.5237	17.0617	16.4483	15.4326	17.2559	16.5444	17.4458	15.1932	15.0618	16.8517	15.4549	16.0015	16.3016	18.0005	14.5074	16.2698	15.6834	16.8518	14.6071	13.0535	15.0489
CVS40_2186	12.4173	11.0224	12.6953	12.1481	12.1163	12.0799	11.7187	10.6858	11.3819	12.071	9.7869	11.1289	12.895	16.2729	11.9746	13.7142	10.3555	14.1481	10.9476	10.7611	11.5531
CVS40_2187	248.79	256.516	264.134	255.217	275.281	259.988	266.73	249.99	281.619	226.02	276.821	260.236	320.172	314.929	248.104	294.402	76.8727	102.505	104.714	77.773	90.4662
CVS40_2188	377.554	370.683	326.426	324.917	311.925	342.301	329.237	294.302	327.389	318.712	276.574	309.243	474.291	470.93	419.084	454.768	308.67	393.722	409.402	253.139	341.233
CVS40_2189	15.21	14.0184	12.396	12.5193	12.4285	13.3144	12.5698	12.4416	13.8009	14.5229	10.7353	12.8141	12.8259	15.1235	12.3852	13.4449	16.276	21.8529	15.3038	13.0584	16.6228
CVS40_2191	63.0819	67.2297	55.7618	60.2641	60.4186	61.3512	62.7738	55.8942	61.7457	57.8857	58.5653	59.3729	95.0686	88.5593	86.3169	89.9816	37.4038	46.2182	52.6021	30.6195	41.7109
CVS40_2192	0.2608	0.2797	0.5575	0.2176	0.0561	0.27434	0.1261	0.2481	0.1742	0.2117	0.1798	0.18798	0.1784	0.2242	0.1507	0.184433	0.1081	0.2258	0.2144	0.1887	0.18425
CVS40_2194	34.0822	36.2717	45.2895	48.3322	36.5993	40.115	42.1548	41.2576	43.7482	52.7729	45.923	45.1713	35.5633	35.0586	45.2308	38.6176	48.7905	65.2793	39.1137	46.0577	49.8103
CVS40_2195	0.2551	0	0.1534	0.1473	0	0.11116	9.5705	9.344	18.2143	20.955	4.0886	12.4345	3.9256	12.141	3.0948	6.38713	1.6764	1.4907	1.4683	3.0212	1.91415
CVS40_2199	507.018	554.754	734.16	582.904	762.426	628.252	520.474	643.149	788.399	933.042	614.909	699.995	2.8492	3.9853	1.6597	2.8314	2.5089	0.9327	1.132	0.5671	1.28517
CVS40_2200	2.8101	2.0718	2.4439	2.3989	2.0546	2.35586	4.0115	1.7026	4.7822	4.696	4.112	3.86086	3.427	5.3454	3.1589	3.9771	10.5948	10.0413	8.8833	6.96	9.11985
CVS40_2201	3.7249	3.9242	1.9699	1.7929	2.673	2.81698	2.4665	1.3536	2.0738	4.353	2.4965	2.54868	0.7431	1.5768	1.2329	1.18427	1.1946	0.6718	1.0635	0.4085	0.8346
CVS40_2202	44.1208	88.8112	20.6141	30.8527	46.3019	46.1401	50.4857	13.9524	57.0809	114.635	108.859	69.0026	30.8751	35.8772	19.7066	28.8196	78.8211	46.0912	54.0888	84.324	65.8313
CVS40_2203	204.746	212.512	172.297	157.17	205.369	190.419	172.41	142.92	173.072	189.477	178.929	171.362	273.167	234.683	253.457	253.769	486.415	559.433	430.957	570.735	511.885
CVS40_2204	1765.13	1440.07	1318.94	1875.98	1534.42	1586.91	1906.52	1552.46	1495.2	1361.61	1375.27	1538.21	4402.01	4628.47	4424.93	4485.14	3243.34	6757.81	3431.18	2297.49	3932.46
CVS40_2206	309.002	319.177	323.521	309.878	309.022	314.12	328.904	297.112	286.008	287.285	254.488	290.76	286.705	282.257	259.228	276.063	214.505	254.318	316.976	180.561	241.59
CVS40_2207	13.3833	12.3379	11.1872	9.5766	14.868	12.2706	9.1236	8.3415	12.5516	12.5984	12.0261	10.9282	8.0769	6.2086	7.675	7.32017	5.4027	5.499	8.2391	4.8033	5.98602
CVS40_2208	8.0761	6.4483	7.922	7.7745	7.778	7.59978	7.2248	7.8862	8.2001	9.8824	5.9338	7.82546	10.3789	12.1584	10.6821	11.0731	6.1909	6.0719	7.34	5.286	6.2222
CVS40_2209	9.0475	10.7591	9.8524	9.3332	10.3514	9.86872	9.4991	9.71	10.5472	10.6903	7.8641	9.66214	7.0675	7.8686	7.1219	7.35267	5.1593	5.777	7.1614	5.4431	5.8852
CVS40_2210	20.6942	17.7774	14.9069	14.499	16.0545	16.7864	16.6444	18.0713	19.7992	22.003	12.5678	17.8171	10.8994	14.541	11.1911	12.2105	9.1752	13.6228	10.1029	6.1243	9.7563
CVS40_2211	4.2417	3.4311	3.1784	3.0775	2.9189	3.36952	3.8032	4.3346	4.0359	4.5997	2.9477	3.94422	3.1012	4.5934	3.2339	3.64283	1.1931	1.4808	2.1608	2.3204	1.78878
CVS40_2212	0.2067	0.2375	0.7248	0.2984	0.3337	0.36022	0.2142	0.2458	0.5178	0.8008	0.8014	0.516	0.4241	1.696	1.4552	1.19177	4.7722	5.5915	2.5492	0.8159	3.4322
CVS40_2213	27.964	18.1813	26.8995	30.458	22.5323	25.207	11.0962	21.285	26.4232	27.2444	25.8873	22.3872	24.2634	32.7822	27.8682	28.3046	18.5908	21.7889	26.7725	37.6937	26.2115
CVS40_2214	59.6991	31.4876	37.3462	58.5404	51.028	47.6203	34.7658	38.2611	47.8366	42.4219	44.1756	41.4922	47.6305	56.111	61.4808	55.0741	32.3459	55.8315	46.6442	67.4409	50.5656
CVS40_2216	43.0252	34.5687	34.5288	30.655	42.8635	37.1282	44.3891	21.5413	25.4746	37.2097	48.0071	35.3244	42.5321	32.7314	36.6901	37.3179	31.3006	32.1969	54.8439	26.2019	36.1358
CVS40_2217	26.4353	25.7643	21.5206	18.9474	21.968	22.9271	23.4114	23.7133	24.6026	24.5588	20.6806	23.3933	24.0301	28.3597	24.978	25.7893	14.4243	18.5479	18.2539	15.3552	16.6453
CVS40_2218	2584.05	2505.08	2790.5	2133.12	2305	2463.55	2363.29	2658.78	2885.61	2508.94	2300.06	2543.34	965.816	1054.47	787.526	935.937	504.227	516.143	583.448	484.473	522.073
CVS40_2219	22.6916	24.4079	20.162	19.9779	20.0206	21.452	23.1676	21.8526	24.4297	22.9383	20.3602	22.5497	34.9151	43.3842	32.6028	36.9674	52.609	60.9708	49.8231	47.9744	52.8443
CVS40_2221	20.4608	23.6017	25.7029	26.5763	26.2344	24.5152	12.1623	19.9505	23.9352	21.3201	15.8165	18.6369	0.8489	1.9401	1.0593	1.28277	1.3361	0.9769	0.6186	1.1879	1.02988
CVS40_2222	19.0559	18.6989	12.7296	14.3752	19.3123	16.8344	16.9781	16.0367	20.6608	16.9025	13.252	16.766	14.863	16.8525	16.4171	16.0442	9.8969	10.1302	11.2254	8.579	9.95787
CVS40_2223	3.13	3.5862	2.839	3.2711	2.617	3.08866	3.8888	2.7435	3.0816	2.6069	2.5652	2.9772	5.9609	8.9095	5.4123	6.7609	18.0812	20.2302	19.3329	21.738	19.8456
CVS40_2224	6.2677	5.2743	7.8549	7.2714	5.7086	6.47538	6.9587	8.4524	6.8673	7.0577	7.386	7.34442	7.9143	10.7598	11.2576	9.97723	9.8324	12.0391	7.7823	9.1822	9.709
CVS40_2226	37.0844	37.9695	26.626	30.4319	36.1916	33.6607	35.4543	19.2827	32.1398	23.9523	21.8893	26.5437	4.9876	5.7588	4.7147	5.1537	0.3617	0.4132	0.811	0.1256	0.427875
CVS40_2228	5.3582	11.7003	7.5702	10.0584	9.5164	8.8407	15.5494	19.5	17.5189	26.4574	7.48	17.3011	1.924	11.6834	9.4027	7.67003	36.9271	41.1699	45.2169	20.572	35.9715
CVS40_2229	20.1566	17.8688	14.9043	14.8952	16.1556	16.7961	19.2159	17.1385	22.0262	20.5266	15.5771	18.8969	26.0686	32.5412	21.3481	26.6526	17.4096	23.1251	27.5478	10.7964	19.7197
CVS40_2230	30.4479	30.811	28.9353	26.375	28.7443	29.0627	32.9951	27.2602	33.4361	32.1734	25.1323	30.1994	37.8459	31.7043	30.3873	33.3125	13.4973	19.9035	16.2673	11.5245	15.2981
CVS40_2231	9.6303	9.0583	6.8411	7.0923	7.1829	7.96098	12.8595	4.9851	7.3769	7.1886	4.2435	7.33072	15.5658	17.4394	14.0253	15.6768	13.2117	15.9459	16.2425	9.1243	13.6311
CVS40_2232	15.3288	12.7584	14.4087	11.2404	12.166	13.1805	13.7411	13.7842	16.1402	13.3729	10.5823	13.5241	28.4439	48.246	24.6423	33.7774	35.7071	41.1451	32.1331	31.6211	35.1516
CVS40_2233	29.9702	28.4976	21.0302	23.6673	26.3148	25.896	29.4049	20.5013	23.8974	27.1303	11.7733	22.5414	29.7342	34.1289	28.7649	30.876	23.1381	25.4027	25.2855	14.0441	21.9676
CVS40_2234	4.0508	3.0887	3.0832	1.9873	3.2283	3.08766	3.2699	3.5669	3.8058	3.7085	3.4571	3.56164	6.7934	15.89	11.0542	11.2459	13.5253	30.9812	34.1504	8.1883	21.7113
CVS40_2235	1.8752	1.5617	1.1846	0.8372	1.4042	1.37258	1.2253	1.3414	1.532	1.5195	1.1827	1.36018	2.9138	6.4517	3.783	4.38283	5.3704	12.9115	14.3306	3.9967	9.1523
CVS40_2236	1.9911	2.2744	1.8304	1.4713	1.7893	1.8713	1.7229	2.0784	1.9451	2.5482	1.4272	1.94436	1.2557	1.6846	1.5632	1.50117	1.3303	1.8912	1.571	0.8113	1.40095
CVS40_2237	0.697	0.6943	0.4423	0.6263	0.6752	0.62702	0.4094	1.4369	0.7276	1.2604	0.3604	0.83894	0.0953	0.1907	0.0252	0.103733	0.1651	0.4023	0.1911	0.2293	0.24695
CVS40_2238	0.6122	0.6645	0.3408	0.4256	0.4393	0.49648	0.3173	0.8899	0.9373	0.7531	0.4982	0.67916	0.3489	0.2791	0.2579	0.2953	0.1208	0	0.1049	0.0336	0.064825
CVS40_2240	11.9531	9.1584	6.654	3.4094	6.1949	7.47396	6.4237	9.4773	4.9913	5.8816	2.289	5.81258	2.7252	7.7848	4.316	4.942	1.5727	3.3537	2.2752	1.3108	2.1281
CVS40_2241	6.5648	5.9158	4.8089	3.878	4.1488	5.06326	6.1854	5.9148	7.3204	8.0664	4.3928	6.37596	2.7553	3.9937	3.1785	3.30917	1.2809	1.8299	1.0224	0.8099	1.23578
CVS40_2242	8.391	5.775	5.5727	4.9312	4.8661	5.9072	6.8933	7.4653	9.0448	10.046	7.6091	8.2117	3.6037	4.6896	3.9986	4.0973	1.4153	2.0062	2.2231	1.8939	1.88462
CVS40_2244	1.0194	0.8787	0.5746	0.7237	0.7269	0.78466	0.8056	0.7426	0.862	0.8605	0.5929	0.77272	0.7059	1.0456	0.9662	0.9059	0.6564	0.9377	0.7073	0.239	0.6351
CVS40_2246	3.6807	2.299	2.4454	2.619	2.713	2.75142	2.5294	3.2831	3.5584	2.7019	2.2064	2.85584	2.627	6.8476	3.0336	4.1694	31.5517	12.2961	20.397	23.8106	22.0139
CVS40_2247	5.666	5.3157	4.6801	4.1457	5.0696	4.97542	5.6567	5.9495	5.9977	6.2946	4.8826	5.75622	5.98	7.2752	5.8064	6.35387	5.3671	6.4204	4.948	5.496	5.55788
CVS40_2248	105.302	119.066	127.684	119.608	119.638	118.26	119.6	115.157	108.106	111.903	117.495	114.452	115.574	131.839	116.05	121.154	106.404	88.6019	134.43	80.6793	102.529
CVS40_2249	4.3172	3.8822	4.3078	3.9995	4.2776	4.15686	4.5494	4.9626	4.8199	4.8797	4.3585	4.71402	5.4856	5.6752	4.52	5.22693	2.9999	3.1473	3.1007	2.2999	2.88695
CVS40_2250	0.4368	0.2853	0.4676	0.411	0.3634	0.39282	0.2984	0.3306	0.3731	0.4836	0.2481	0.34676	0.5908	0.4539	0.5485	0.531067	0.1323	0.3116	0.5613	0.1568	0.2905
CVS40_2252	84.1783	85.2811	65.3331	77.5226	62.5886	74.9807	61.0208	62.4991	65.2212	71.3783	44.0263	60.8291	51.9179	54.475	49.5455	51.9795	18.1497	14.4808	17.7551	11.2858	15.4178
CVS40_2253	28.8589	30.3752	27.5386	28.1478	26.7475	28.3336	22.4781	20.9553	28.2321	28.3859	18.1343	23.6371	8.8584	9.2298	8.2749	8.7877	5.9006	5.8598	3.8207	4.622	5.05077
CVS40_2254	37.2299	30.4166	36.9806	38.9565	36.5895	36.0346	40.5993	43.1229	40.7578	39.6052	40.242	40.8654	41.5178	45.1628	40.8548	42.5118	23.7919	16.116	31.8621	18.7721	22.6355
CVS40_2255	6.799	5.8422	4.7752	5.6888	5.1981	5.66066	5.5978	5.4411	6.0495	6.1203	5.4208	5.7259	6.3887	8.7898	4.5428	6.57377	2.2008	3.6445	4.1147	2.3204	3.0701
CVS40_2256	6.1871	5.6349	5.0493	5.6189	6.1152	5.72108	6.0091	4.7436	5.3864	5.1482	3.8226	5.02198	6.168	7.4584	6.8074	6.81127	3.9224	4.6953	4.8796	3.4181	4.22885
CVS40_2257	4.56	4.3673	3.6553	3.6581	3.1086	3.86986	2.9932	3.4347	2.4753	3.8705	4.0604	3.36682	3.8986	4.8111	3.9516	4.22043	3.1048	3.7833	1.8748	2.7004	2.86583
CVS40_2258	5.3112	3.462	4.3687	3.1288	4.693	4.19274	4.3544	2.7341	4.3694	3.5105	3.8254	3.75876	4.2291	5.6687	2.4902	4.12933	2.6049	2.4878	2.2	2.0342	2.33173
CVS40_2259	8.1945	7.7187	5.9255	7.3735	6.9412	7.23068	7.1213	7.7866	7.8842	7.2329	7.3526	7.47552	8.9417	9.0452	6.2685	8.08513	7.1275	6.9786	6.2521	5.5308	6.47225
CVS40_2260	2.0159	2.51	1.8096	1.8194	2.9385	2.21868	2.6552	2.1978	2.3149	2.8364	1.9543	2.39172	2.8008	3.7419	2.8207	3.12113	2.8348	2.318	2.547	1.741	2.3602
CVS40_2261	2.3762	2.6346	2.5491	1.9377	1.986	2.29672	2.3759	2.0614	2.1713	3.1879	1.6743	2.29416	3.5565	5.473	3.4825	4.17067	5.5738	5.4456	3.2614	4.9941	4.81872
CVS40_2262	131.335	123.248	122.323	116.112	128.543	124.312	127.121	123.062	130.565	131.28	113.289	125.063	127.564	141.917	119.523	129.668	118.41	140.787	125.07	117.428	125.424
CVS40_2263	3.5481	2.8885	4.6663	1.9213	3.0235	3.20954	2.375	1.9341	2.315	4.1737	2.2294	2.60544	2.0476	2.3397	1.3612	1.91617	1.0504	2.0799	1.8995	1.751	1.6952
CVS40_2264	5.8874	4.2657	5.6428	6.5917	5.1662	5.51076	7.8926	7.1542	6.4934	7.5808	6.1211	7.04842	4.7271	8.1021	5.5456	6.12493	1.4208	2.9086	3.2231	1.0737	2.15655
CVS40_2265	202.346	194.066	202.882	182.392	188.136	193.964	195.7	181.676	201.364	187.516	195.233	192.298	271.688	277.979	257.835	269.167	245.708	249.085	298.542	320.861	278.549
CVS40_2266	30.5892	31.0367	35.8289	27.1203	27.4534	30.4057	34.3814	26.269	30.0708	29.0676	29.3761	29.833	31.6398	34.6873	29.7044	32.0105	22.281	24.5344	29.2144	17.7691	23.4497
CVS40_2267	35.2595	34.5714	31.7319	31.6319	30.9051	32.82	33.418	31.1736	34.0782	32.8857	32.5726	32.8256	41.4677	43.4516	34.7983	39.9059	20.6001	22.7829	32.2654	13.9046	22.3882
CVS40_2268	24.8405	23.0327	20.4038	19.5388	21.0421	21.7716	22.7136	17.6763	21.0734	23.0891	15.7769	20.0659	30.5066	37.7657	36.9883	35.0869	43.3907	58.4565	49.5382	29.6373	45.2557
CVS40_2270	20.7317	20.4388	18.6961	18.3673	18.4103	19.3288	23.837	24.4638	24.6317	23.7774	19.177	23.1774	19.1429	22.9367	16.0359	19.3718	6.7607	8.3433	11.8202	5.5311	8.11383
CVS40_2271	12.8699	10.1797	7.4406	6.94	8.423	9.17064	10.388	7.9601	10.2198	9.6219	6.4993	8.93782	12.145	10.5007	10.298	10.9812	13.6626	11.0629	9.6862	10.2375	11.1623
CVS40_2272	20.1921	21.4324	18.8716	23.1833	22.0007	21.136	28.4155	22.3991	27.1514	23.8592	17.3469	23.8344	14.5078	12.3062	12.709	13.1743	6.8551	6.5489	7.4896	6.2774	6.79275
CVS40_2273	2.5738	2.2074	2.1555	1.9969	2.6877	2.32426	1.8712	2.2386	2.5505	2.5092	1.7544	2.18478	2.4041	3.0623	1.8309	2.43243	0.8188	1.164	0.9082	0.6066	0.8744
CVS40_2274	209.741	214.44	211.747	204.543	195.214	207.137	190.358	166.684	198.029	198.834	178.12	186.405	294.812	297.892	258.273	283.659	269.235	303.276	298.487	347.617	304.654
CVS40_2275	14.817	14.6028	14.9666	12.8835	12.7335	14.0007	17.2557	13.2639	13.6716	14.8167	10.7431	13.9502	20.1871	23.16	20.8395	21.3955	13.9373	16.509	17.3999	12.1082	14.9886
CVS40_2276	36.158	30.4014	32.6077	29.0242	29.0586	31.45	32.3751	33.6264	29.2547	31.4532	30.1977	31.3814	43.7907	50.1964	41.6413	45.2095	69.3672	49.6332	40.6031	49.2377	52.2103
CVS40_2277	1096.27	836.71	729.237	804.905	763.31	846.087	1161.17	842.433	869.222	757.939	884.044	902.961	10222.2	11513	7114.57	9616.6	382.869	360.627	2468	356.602	892.024
CVS40_2278	9.6447	7.1623	7.1366	4.4281	5.7498	6.8243	7.3817	6.5294	8.3645	6.571	5.7538	6.92008	6.2415	8.0015	5.3041	6.5157	6.8524	4.9779	7.4733	3.9541	5.81442
CVS40_2279	4.0648	3.9013	1.7549	3.1846	2.4902	3.07916	4.2129	2.1343	2.4648	3.4231	1.1179	2.6706	2.795	4.1822	2.3421	3.10643	1.9394	2.9482	2.7336	0.939	2.14005
CVS40_2280	4.4623	4.1195	3.2496	3.521	4.0158	3.87364	3.9172	4.7415	4.5055	5.1427	2.6686	4.1951	1.476	2.5441	1.7565	1.92553	1.4942	2.5069	2.7695	1.1793	1.98748
CVS40_2281	0.079	0	0.1582	0	0	0.04744	13.9944	17.8431	27.5979	34.5314	9.322	20.6578	7.5341	18.8839	6.9283	11.1154	0.9818	4.6145	2.1103	0.5455	2.06303
CVS40_2282	9.291	6.0163	5.4376	5.4615	5.3397	6.30922	6.3912	8.0511	7.4846	9.1029	8.3606	7.87808	4.3865	5.8797	5.3142	5.19347	1.1927	1.2754	2.1974	1.0009	1.4166
CVS40_2283	35.5603	35.589	38.2435	35.636	38.4197	36.6897	36.3978	37.3538	37.9062	38.098	34.7543	36.902	20.621	19.6785	19.3318	19.8771	12.0441	14.4849	15.6196	10.333	13.1204
CVS40_2284	2.2811	2.4247	2.0603	2	1.7176	2.09674	2.9746	4.547	4.5613	5.3236	3.4145	4.1642	2.8677	4.6954	2.8074	3.45683	4.2514	3.755	3.3354	3.8263	3.79203
CVS40_2285	26.8142	23.1076	22.0723	20.2449	20.568	22.5614	23.8263	20.242	22.9647	24.449	21.6096	22.6183	33.9755	36.4604	28.3054	32.9138	27.9662	36.9977	34.8558	16.1418	28.9904
CVS40_2286	3.2714	3.5735	3.4911	3.0713	4.0119	3.48384	3.7475	3.8546	4.0347	4.631	2.2605	3.70566	1.5171	2.5646	1.4482	1.8433	2.9773	5.1625	3.0191	1.9493	3.27705
CVS40_2287	6.5252	6.6083	6.4736	6.406	6.3283	6.46828	8.8386	7.4531	8.0932	7.4388	7.4044	7.84562	10.8704	15.0718	9.7277	11.89	3.9016	3.8454	7.1719	3.252	4.54272
CVS40_2288	23.7774	21.1596	19.9357	16.8121	19.5513	20.2472	21.3542	21.7646	21.3217	21.6774	16.5417	20.5319	26.5917	30.6448	24.6752	27.3039	12.3353	16.9422	18.8103	10.2225	14.5776
CVS40_2293	16.7543	17.4498	16.8913	17.6165	15.7055	16.8835	15.7496	20.5847	18.6007	21.315	13.7607	18.0021	17.0835	21.0149	16.6283	18.2422	6.5191	10.6893	12.4825	4.7156	8.60163
CVS40_2294	25.5214	24.8976	21.4098	25.0447	25.7675	24.5282	22.145	25.9999	23.0488	26.7221	22.5039	24.0839	13.5994	15.5392	16.6088	15.2491	11.5964	19.4832	17.4886	13.6685	15.5592
CVS40_2303	0.038	0.0874	0.0381	0.0366	0.1228	0.06458	0.0788	0.4521	0.762	0.8839	0.5569	0.54674	1.7162	5.7047	5.2713	4.23073	35.0806	31.0214	139.936	19.6244	56.4157
CVS40_2309	10.4253	10.2873	6.507	8.0086	8.2747	8.70058	9.0224	8.5582	11.213	13.6018	7.5016	9.9794	15.1256	19.3818	15.6658	16.7244	15.7431	18.6517	12.2313	13.5809	15.0518
CVS40_2310	3.3877	3.6488	2.5023	2.609	3.4174	3.11304	3.8522	2.7398	3.0798	3.322	2.0352	3.0058	3.8928	8.5784	4.5295	5.6669	7.4959	16.5503	3.2036	6.63	8.46995
CVS40_2311	5.5668	5.9783	5.3952	5.952	5.6974	5.71794	6.6681	4.1244	6.2591	5.9611	3.3619	5.27492	8.0755	8.6657	6.4997	7.74697	4.9642	6.6169	8.6534	3.3552	5.89743
CVS40_2312	17.4309	17.6596	14.5423	13.9895	15.9482	15.9141	18.3211	13.0243	16.0683	17.0117	9.845	14.8541	15.7645	19.5458	15.4748	16.9284	16.9949	20.0118	16.612	8.9199	15.6347
CVS40_2313	104.163	90.9846	72.9294	65.1456	78.4289	82.3303	98.0641	58.1569	66.3889	58.5852	63.627	68.9644	216.733	219.323	184.091	206.716	149.076	178.276	165.015	113.975	151.585
CVS40_2314	39.2414	38.6748	37.4457	36.1641	37.0473	37.7147	36.608	38.0787	39.0224	39.196	29.4739	36.4758	47.0442	51.8341	40.4957	46.458	28.2972	37.5826	37.0143	24.5157	31.8525
CVS40_2316	11.709	11.5772	10.562	8.1228	10.4378	10.4818	11.0458	10.1586	10.7164	11.4112	8.8483	10.4361	12.1861	10.9112	10.1947	11.0973	3.3203	3.8773	7.3787	1.9987	4.14375
CVS40_2318	10.9388	7.661	8.3063	0.1645	7.1751	6.84914	4.2515	9.6556	3.5328	7.5691	11.12	7.2258	0.1754	5.3098	0.0926	1.85927	0.1518	10.8206	0.2635	0.0843	2.83005
CVS40_2319	11.5568	11.8627	11.4328	11.0688	11.9966	11.5835	13.8065	14.5491	13.5564	13.8692	9.1733	12.9909	10.9216	12.0658	9.8112	10.9329	5.2494	6.7785	7.5566	3.7151	5.8249
CVS40_2320	17.194	16.7464	21.4141	17.7677	15.998	17.824	20.6393	21.1421	28.3536	22.4773	18.9182	22.3061	17.8396	20.2704	18.2042	18.7714	30.2814	36.899	29.6551	27.9959	31.2079
CVS40_2321	1.6417	1.2305	2.0742	2.6112	2.305	1.97252	1.7755	2.8014	1.7884	1.7386	1.2917	1.87912	4.3207	3.7655	2.2423	3.44283	3.55	3.0126	2.2744	4.0157	3.21318
CVS40_2322	2.6922	2.4638	3.1472	2.5917	2.3076	2.6405	2.1185	2.7868	1.9986	2.5942	3.1792	2.53546	2.1483	2.4547	1.7822	2.1284	2.4353	2.6437	2.2548	1.5746	2.2271
CVS40_2323	17.0173	16.7037	15.8278	16.8915	16.4769	16.5834	19.325	14.7192	16.8808	18.8854	12.9102	16.5441	20.7588	23.0039	18.522	20.7616	14.9325	12.0718	16.4456	18.2825	15.4331
CVS40_2324	28.3134	30.3208	25.1558	27.5562	27.1237	27.694	28.7959	22.1526	26.338	26.8289	16.0777	24.0386	30.6142	30.9645	27.1948	29.5912	14.4952	18.8765	20.2982	9.2227	15.7232
CVS40_2325	17.3346	16.7848	14.8317	13.6476	16.3576	15.7913	18.3411	14.9047	15.4108	16.7881	11.8765	15.4642	21.463	27.8022	20.4878	23.251	13.9928	16.1609	21.2327	14.8689	16.5638
CVS40_2326	2.3532	2.5746	1.4621	2.0873	1.8029	2.05602	2.5135	2.0287	2.33	2.7873	1.3283	2.19756	2.0453	1.8431	1.7142	1.86753	1.0313	1.0565	1.3414	0.3854	0.95365
CVS40_2327	12.5533	12.2028	10.2512	14.1076	13.0956	12.4421	12.3801	10.4574	11.5691	13.898	9.4355	11.548	14.2408	19.5784	13.8377	15.8856	18.6139	19.2704	16.8253	20.3587	18.7671
CVS40_2328	74.7712	66.8455	67.8909	59.3376	63.6801	66.5051	68.1541	55.2009	59.9176	52.8829	56.0835	58.4478	106.202	97.6161	101.113	101.643	104.653	122.647	101.868	114.588	110.939
CVS40_2329	91.0272	84.329	78.9348	67.0849	77.9882	79.8728	87.3799	73.6354	76.5706	64.3173	70.3808	74.4568	119.475	119.529	110.876	116.627	112.781	127.021	110.49	137.169	121.865
CVS40_2330	5.791	7.3619	4.2514	5.0515	5.3303	5.55722	6.9207	5.3131	5.8184	6.8694	3.7784	5.74	5.6261	5.1678	4.9672	5.2537	2.792	3.1591	4.8956	1.1898	3.00913
CVS40_2331	47.9762	47.294	48.7668	43.0426	44.0817	46.2323	48.5961	50.294	48.3281	46.7089	42.0669	47.1988	44.198	48.0672	37.1823	43.1492	37.6445	51.5449	39.9085	30.4125	39.8776
CVS40_2332	165.618	160.68	171.448	152.868	150.489	160.22	147.598	154.148	149.767	144.429	155.928	150.374	238.533	218.31	211.703	222.849	243.645	233.951	242.232	275.005	248.708
CVS40_2333	1218.58	1218.38	1267.63	1075.12	1115.25	1178.99	1138.68	1319.92	1409.2	1154.41	1105.41	1225.52	489.476	543.249	372.955	468.56	160.617	165.124	282.321	171.891	194.988
CVS40_2334	53.3093	52.4691	41.0249	45.596	46.6663	47.8131	50.7753	37.6539	43.7713	43.4034	37.7702	42.6748	48.5075	52.3693	46.5981	49.1583	36.0874	43.3669	43.4674	28.5081	37.8575
CVS40_2335	1.2141	1.1041	0.8357	1.1281	1.2159	1.09958	1.0176	0.9668	1.0845	1.1922	0.8188	1.01598	1.733	2.1906	1.7039	1.87583	1.1626	1.3139	1.2588	0.8544	1.14742
CVS40_2338	1.8872	1.7485	1.6327	1.5606	1.924	1.7506	1.9904	2.5015	2.2079	2.3471	1.7122	2.15182	0.2047	0.2534	0.2882	0.248767	0.1255	0.072	0.1453	0.1067	0.112375
CVS40_2339	24.2538	26.1923	21.2674	23.4266	21.8614	23.4003	23.3042	22.6072	23.9652	24.196	18.6577	22.5461	28.6796	32.9611	26.2506	29.2971	24.6997	28.5575	28.3571	17.9787	24.8983
CVS40_2340	13.0032	10.2614	12.0687	11.0756	11.7391	11.6296	12.5453	8.4807	10.5843	9.8186	9.0881	10.1034	24.038	26.8346	21.1608	24.0111	12.5062	12.0617	14.7824	15.1405	13.6227
CVS40_2341	14.9178	11.5933	28.958	26.3238	20.7829	20.5152	9.3851	47.4808	30.1864	45.5403	13.2938	29.1773	3.1203	3.8719	3.3243	3.43883	1.98	1.668	1.853	1.9016	1.85065
CVS40_2342	0.3789	0.4717	0.5378	0.7295	0.4418	0.51194	0.3927	0.3755	0.3164	0.3146	0.3537	0.35058	1.9435	3.035	2.0178	2.3321	2.4675	2.3917	3.1804	2.7422	2.69545
CVS40_2343	4.4243	2.3763	2.1832	2.6111	2.9675	2.91248	2.9725	2.3797	2.5901	2.806	3.1228	2.77422	34.169	28.0441	25.8171	29.3434	13.5253	21.1247	25.2976	13.4951	18.3607
CVS40_2345	0.2886	0.2412	0.3286	0.2778	0.3389	0.29502	0.3127	0.2964	0.3122	0.4502	0.2939	0.33308	0.1615	0.3383	0.1137	0.2045	0.1515	0.1704	0.2966	0.1424	0.190225
CVS40_2346	13.6403	10.5001	10.7756	12.907	10.8991	11.7444	12.6414	12.333	12.3781	14.9598	10.2799	12.5184	13.8869	18.8012	12.3299	15.006	15.1116	22.2556	24.3565	16.1277	19.4628
CVS40_2347	6.1758	4.7626	4.5466	4.886	4.9619	5.06658	5.7015	4.6705	5.6237	5.5036	3.6817	5.0362	10.0355	11.7965	9.1256	10.3192	11.4616	13.6622	12.5885	6.8167	11.1323
CVS40_2348	49.9528	44.7028	42.2586	38.9356	42.2624	43.6224	42.854	44.7505	45.4306	46.8573	37.3394	43.4464	50.0491	56.635	49.1409	51.9417	29.7503	37.7355	37.9814	30.5073	33.9936
CVS40_2349	4.2937	4.4802	4.0193	2.9369	3.6487	3.87576	3.6889	2.6877	3.9633	3.5652	3.2132	3.42366	5.3326	6.888	4.3451	5.5219	1.7561	3.1181	4.3553	1.6728	2.72558
CVS40_2350	11.2333	9.2589	9.2473	7.9739	8.8345	9.30958	9.996	8.9515	10.3763	10.5523	7.4963	9.47448	12.0293	15.2084	13.3564	13.5314	11.5215	13.7119	12.5572	9.5565	11.8368
CVS40_2351	0.4738	1.4002	0.4069	0.3258	0.8742	0.69618	1.1925	1.0464	0.7631	1.0491	0.5249	0.9152	0.9027	1.1902	0.8798	0.9909	0.2404	0.6592	1.6697	0.5344	0.775925
CVS40_2352	5.5408	6.3793	4.8814	5.1729	5.0848	5.41184	5.967	4.4361	4.7958	5.328	2.8665	4.67868	4.4225	7.1185	5.1278	5.55627	11.7995	14.2929	6.373	9.7426	10.552
CVS40_2353	1.4759	1.4774	1.3119	1.2069	1.3837	1.37116	1.4968	1.5005	1.7793	1.5549	0.9163	1.44956	2.3202	3.1348	2.252	2.569	2.4312	3.7096	3.499	0.8928	2.63315
CVS40_2354	34.9995	36.8631	34.3862	33.6929	36.2043	35.2292	34.5567	33.0452	38.4706	36.4821	31.9242	34.8958	39.9089	35.3155	39.8136	38.346	23.7238	28.6973	32.4679	33.9666	29.7139
CVS40_2355	4.8287	4.5219	2.5088	2.9268	2.1176	3.38076	5.3753	3.4032	4.2567	1.98	2.6199	3.52702	5.3211	7.5477	4.8432	5.904	2.5413	6.5804	3.1251	2.4712	3.6795
CVS40_2356	12.3526	11.1115	8.2587	8.3987	10.3391	10.0921	9.7595	10.0269	9.6681	9.125	6.9036	9.09662	10.1343	14.7023	9.8141	11.5502	9.4618	10.304	9.3988	7.3068	9.11785
CVS40_2357	9.4246	6.1969	6.379	6.3466	6.9257	7.05456	6.2693	8.3258	6.5843	7.0732	5.8178	6.81408	20.1288	17.1836	19.8537	19.0554	30.2008	25.8169	19.9569	24.9543	25.2322
CVS40_2358	0.3864	0.6148	0.3574	0.7725	0.7998	0.58618	7.4541	13.6788	16.5674	21.749	9.4501	13.7799	5.7323	11.8806	4.1529	7.25527	0.5807	2.9589	1.3747	0.4987	1.35325
CVS40_2359	14.5974	14.4698	10.6959	12.6472	11.4407	12.7702	12.907	11.7728	12.1718	14.1915	11.1638	12.4414	17.0356	21.2838	14.1817	17.5004	19.5271	13.1808	25.1791	12.6965	17.6459
CVS40_2360	1.8182	1.7984	1.4299	1.4979	1.6365	1.63618	1.7324	1.3641	1.7654	1.8063	1.1684	1.56732	1.3409	1.7042	1.3532	1.4661	1.2713	1.6117	1.6907	1.5883	1.5405
CVS40_2362	1.5557	1.8616	1.6047	1.5857	1.3495	1.59144	1.4796	1.3822	1.6508	1.4285	1.3169	1.4516	0.8825	1.2123	1.1301	1.07497	1.3166	1.6142	1.3169	1.698	1.48643
CVS40_2363	46.5155	47.3579	39.1241	40.1522	41.066	42.8431	48.5574	39.7463	45.8789	46.6929	30.9657	42.3682	62.2291	64.7943	54.0194	60.3476	31.252	53.7055	40.9381	22.4126	37.077
CVS40_2364	342.465	385.799	726.034	558.192	409.141	484.326	461.35	499.372	494.531	508.446	470.389	486.818	313.594	288.493	336.871	312.986	305.375	345.682	286.303	259.071	299.108
CVS40_2365	4585.12	4491.42	4767.56	4577.67	4417.21	4567.8	4367.09	4500.24	4272.36	4190.78	4460.09	4358.11	4370.04	4408.88	4282.76	4353.89	5112.02	5006.05	5157.07	5096.63	5092.94
CVS40_2366	15.0943	15.1575	13.6925	12.5711	13.9864	14.1004	15.0606	13.6764	14.3783	13.5464	12.3913	13.8106	21.9295	23.2042	19.7991	21.6443	7.3855	8.7651	11.0631	5.4077	8.15535
CVS40_2367	106.906	110.06	100.468	96.1165	98.2159	102.353	95.3478	103.405	110.335	109.801	82.6752	100.313	101.647	133.545	99.6174	111.603	131.253	99.6863	135.907	122.847	122.423
CVS40_2369	55.8223	51.4538	53.8445	40.0092	46.7871	49.5834	57.5647	41.7234	45.5055	45.4134	39.9105	46.0235	52.2707	44.6774	50.778	49.242	44.6062	41.3735	47.915	39.9508	43.4614
CVS40_2370	47.116	52.7197	43.7712	44.2417	48.4062	47.251	50.5223	36.4895	42.4663	39.7163	33.2426	40.4874	4.7106	6.8917	4.7877	5.46333	13.91	8.4517	6.6161	18.1691	11.7867
CVS40_2371	40.8309	43.2128	40.089	39.5893	33.1999	39.3844	46.0325	54.36	48.8678	48.5871	37.0582	46.9811	52.2581	51.6542	59.2484	54.3869	53.7934	86.2758	66.124	61.5798	66.9433
CVS40_2372	24.6206	22.7436	23.4599	19.4083	21.6012	22.3667	22.436	20.7733	22.4626	18.1034	21.6965	21.0944	20.2077	17.2087	16.5051	17.9738	14.7697	13.674	15.9481	12.6544	14.2615
CVS40_2373	4.5077	4.7225	4.7933	4.4575	4.2579	4.54778	4.8943	5.0693	4.4176	5.9411	4.2015	4.90476	2.9573	2.9477	2.3916	2.76553	2.914	3.418	2.49	2.2396	2.7654
CVS40_2374	4.2924	4.9601	3.737	5.6901	4.696	4.67512	4.7891	4.3518	4.5838	4.9599	3.1127	4.35946	11.1178	9.8164	9.7312	10.2218	8.145	6.2697	10.1742	9.0749	8.41595
CVS40_2375	9.409	10.5328	7.3465	7.8814	9.3387	8.90168	9.3718	6.6851	7.3476	10.2817	7.055	8.14824	13.6651	11.1735	11.3835	12.074	5.5347	5.9508	9.1689	3.0151	5.91737
CVS40_2376	13.2145	12.9172	11.3265	11.5535	11.4278	12.0879	12.8948	10.9158	12.1297	12.2769	8.0479	11.253	13.2822	16.3849	12.1167	13.9279	11.6216	14.1264	13.7926	4.2804	10.9552
CVS40_2377	3.1246	2.052	2.1245	2.5782	2.1621	2.40828	2.1975	2.3889	3.0754	3.5828	0.8655	2.42202	3.5491	4.5787	4.1099	4.07923	5.1535	7.4874	4.9322	3.5245	5.2744
CVS40_2378	138.223	149.002	130.248	136.104	129.714	136.658	161.501	78.773	123.398	100.313	114.929	115.783	43.2958	59.26	45.4684	49.3414	43.1904	49.5764	42.5649	61.2515	49.1458
CVS40_2379	11.4697	12.4688	12.8437	14.7289	12.3345	12.7691	10.3239	11.5669	15.789	12.9945	9.6072	12.0563	4.2152	4.5782	4.4042	4.3992	1.6724	1.4358	2.7604	1.4995	1.84203
CVS40_2381	0.4427	0	0.7393	0.1421	0.1588	0.29658	3.2118	7.1957	6.2853	6.5351	5.9767	5.84092	3.3308	7.0928	1.119	3.84753	0.3932	1.4373	0.1517	0.1456	0.53195
CVS40_2382	32.877	36.8619	27.3092	30.3548	30.4826	31.5771	35.1587	24.1271	30.9124	34.2273	17.9322	28.4715	11.3074	14.913	10.5829	12.2678	8.4609	12.2304	12.999	7.1904	10.2202
CVS40_2383	13.8579	13.9183	12.5025	11.6919	12.2456	12.8432	13.1492	11.5557	13.31	13.6205	10.7973	12.4865	12.0483	12.8654	11.7933	12.2357	8.4894	10.3258	11.8373	7.1751	9.4569
CVS40_2384	0.9645	1.0198	0.6958	1.2256	0.6644	0.91402	0.8797	0.9176	0.7732	0.8969	1.0638	0.90624	1.1874	1.6281	0.5433	1.1196	0.3426	0.2922	0.7534	0.4569	0.461275
CVS40_2385	10.3574	11.0727	10.7586	9.9881	10.1759	10.4705	10.6598	11.0928	10.2349	10.1061	8.6604	10.1508	11.9986	11.7182	10.6125	11.4431	10.8199	12.3629	10.739	6.6367	10.1396
CVS40_2386	6.6944	7.3207	6.0124	6.8648	6.0852	6.5955	6.7758	6.657	6.6612	5.9366	5.981	6.40232	9.5098	10.3938	8.9614	9.62167	3.3405	4.7126	6.2251	2.486	4.19105
CVS40_2388	16.8883	22.725	18.7289	20.8285	18.1138	19.4569	19.6836	19.3706	19.575	25.6174	18.2819	20.5057	17.9433	23.2505	17.1872	19.4603	46.5971	47.1543	47.3822	47.2766	47.1026
CVS40_2389	52.4034	51.0794	51.6229	51.4081	54.0733	52.1174	53.3661	56.692	61.4652	66.0073	49.2134	57.3488	54.4369	56.4164	48.0511	52.9681	119.909	134.661	124.735	106.765	121.517
CVS40_2390	12.7835	13.8015	8.1513	10.6345	10.942	11.2626	12.9861	8.0069	10.7429	11.9198	5.5712	9.84538	10.6074	12.3867	9.3185	10.7709	3.8081	6.3461	7.7988	2.149	5.0255
CVS40_2391	6.6243	6.4461	4.8337	5.666	5.1926	5.75254	6.4351	8.2078	8.3273	7.8962	4.0575	6.98478	5.4939	6.954	5.9756	6.14117	2.6853	4.2713	5.5042	2.0731	3.63347
CVS40_2392	16.1869	16.433	14.5706	13.6348	14.5197	15.069	15.8818	12.6417	15.2757	15.0237	10.2988	13.8243	19.5134	20.6206	17.3004	19.1448	8.7692	12.233	13.671	6.071	10.186
CVS40_2393	0	0	0	0	0	0	6.0202	9.0899	14.5531	15.9926	5.7958	10.2903	2.274	8.5119	2.8149	4.5336	0.2036	2.6468	0.0786	0.1509	0.769975
CVS40_2394	0.0496	0.1139	0	0	0.1067	0.05404	14.8932	27.5799	36.9333	42.4059	17.2505	27.8126	10.2691	22.5964	5.9043	12.9233	0.3961	6.0595	2.8522	0.8314	2.5348
CVS40_2395	1.5742	1.6686	1.2557	1.3977	1.5957	1.49838	1.5206	1.7449	1.5316	1.9289	0.8429	1.51378	0.6899	1.1466	0.8609	0.899133	0.5022	0.7277	1.1625	0.5279	0.730075
CVS40_2396	16.4938	16.7773	18.1734	16.1822	17.0737	16.9401	17.4221	21.871	21.2953	21.6889	17.3716	19.9298	18.2187	18.8172	14.9231	17.3197	9.7655	13.3358	12.0169	8.545	10.9158
CVS40_2397	9.2518	9.7708	8.2682	9.3878	7.5362	8.84296	10.3663	9.9624	12.3729	15.6411	9.4808	11.5647	9.6202	13.3375	9.6156	10.8578	8.9938	8.118	11.5658	9.008	9.4214
CVS40_2398	67.3613	84.0432	62.9364	59.8807	62.7092	67.3862	59.1226	59.9047	55.1158	66.8507	41.8356	56.5659	10.5844	10.3156	7.5597	9.48657	8.0843	6.8958	9.6685	10.1823	8.70772
CVS40_2399	2.9267	2.752	1.4663	3.8419	3.4367	2.88472	4.412	3.4807	2.4997	1.6201	3.2098	3.04446	6.5512	12.1643	10.3754	9.69697	34.2622	19.8671	9.435	37.9454	25.3774
CVS40_2400	43.9748	57.2783	47.2308	50.726	53.92	50.626	45.6559	38.626	43.623	48.2621	34.7528	42.184	9.4679	8.846	6.8484	8.38743	9.1693	6.9246	7.4679	11.0456	8.65185
CVS40_2402	26.9012	28.6934	25.0791	25.1758	27.3439	26.6387	27.8811	28.7277	26.8969	30.2666	28.5062	28.4557	39.3821	39.6582	34.5491	37.8631	48.9464	42.4864	39.2633	25.7502	39.1116
CVS40_2403	42.5621	37.1714	36.2085	31.6426	36.2882	36.7746	35.7049	37.9647	44.4757	40.4732	40.4898	39.8217	51.7735	55.4534	49.0719	52.0996	17.7771	19.0399	28.9131	17.3647	20.7737
CVS40_2404	0.5095	0.1952	0	0.327	0.3656	0.27946	5.2809	7.0699	9.5744	7.1454	8.1961	7.45334	3.4851	4.3804	2.0238	3.29643	0.3017	1.4704	1.0475	0.6705	0.872525
CVS40_2406	18.7996	18.8803	15.2351	14.8531	15.8286	16.7193	18.0871	16.3013	18.2649	18.9892	13.2312	16.9747	20.0304	22.3608	19.4719	20.621	9.0243	13.8604	15.1921	5.1747	10.8129
CVS40_2407	4.4396	5.0073	3.9512	3.9818	4.2742	4.33082	4.6013	4.5913	5.4579	6.0142	3.3029	4.79352	8.7419	11.8638	8.8715	9.82573	4.2612	3.7302	5.9805	3.8375	4.45235
CVS40_2408	6.3107	4.1164	3.4181	4.7944	6.4624	5.0204	5.0203	2.9616	4.0168	4.0032	3.0865	3.81768	4.9346	6.3583	4.0277	5.10687	5.029	4.2453	3.2608	5.5215	4.51415
CVS40_2409	63.426	69.1191	54.4043	57.4972	59.4453	60.7784	56.782	45.5307	58.9751	56.875	39.2086	51.4743	21.2574	25.1689	20.1744	22.2002	15.4147	15.3402	15.5275	18.4074	16.1725
CVS40_2410	5.5226	6.0505	5.2062	4.6043	5.2408	5.32488	5.2067	6.8955	5.2587	5.5047	4.0474	5.3826	4.8364	5.9498	4.9946	5.26027	3.3003	3.854	3.7667	3.1244	3.51135
CVS40_2411	4.5923	3.466	4.1894	3.1012	3.32	3.73378	3.4098	4.1574	4.379	3.4148	3.721	3.8164	3.2347	5.3835	3.0441	3.88743	8.1568	4.4505	5.777	5.4119	5.94905
CVS40_2412	298.556	263.935	285.191	229.31	269.862	269.371	271.829	283.473	248.181	250.859	226.989	256.266	425.685	413.508	403.937	414.377	553.392	551.349	561.02	516.453	545.554
CVS40_2413	10.7769	9.6695	10.8933	11.1026	9.1581	10.3201	11.0714	10.1187	12.5529	8.3729	10.0199	10.4272	12.5114	15.1827	11.0595	12.9179	5.8769	9.8212	10.2999	7.0911	8.27228
CVS40_2414	32.6624	26.2217	21.5782	26.2025	25.1619	26.3653	25.3062	27.0397	24.8708	27.6528	25.2486	26.0236	18.0693	19.8959	18.9046	18.9566	32.2783	48.6888	32.1741	42.3509	38.873
CVS40_2415	1.5719	1.489	1.4366	1.1973	1.4875	1.43646	1.5576	0.9656	1.5148	1.2622	0.9824	1.25652	1.1342	1.1138	0.7298	0.9926	0.7977	1.1964	1.0298	1.722	1.18647
CVS40_2416	6.0467	6.8364	6.5022	5.4897	8.0961	6.59422	6.6745	7.3668	7.39	6.9121	6.1849	6.90566	6.0523	8.8174	6.763	7.2109	4.4969	5.6925	5.3562	3.736	4.8204
CVS40_2417	70.1116	57.5058	56.7741	60.3326	61.7565	61.2961	59.4632	57.3268	55.4041	57.8781	64.6321	58.9409	72.3498	78.847	89.1939	80.1302	113.763	160.351	91.8633	84.5877	112.641
CVS40_2418	1125.71	1091.86	2195.5	1579.44	1614.41	1521.38	1238.17	1391.29	1456.53	1121.45	1771.16	1395.72	988.493	996.481	869.445	951.473	597.217	555.807	424.911	795.998	593.483
CVS40_2419	0.299	0.0859	0.3744	0.0719	1.5285	0.47194	0.3098	0	0	0.2482	0.644	0.2404	10.7349	7.3597	0.9715	6.35537	4.3144	8.6542	2.6887	1.7704	4.35693
CVS40_2423	0.5511	0.5701	1.0492	0.3714	0.4746	0.60328	0.3998	0.2622	0.1381	0.3051	0.7599	0.37302	2.9403	15.1184	5.0745	7.71107	18.0611	14.5528	18.4109	5.7115	14.1841
CVS40_2424	0.2423	0.4874	0.5615	0.2333	0.3098	0.36686	0.2826	0.4323	0.3984	0.4527	0.3785	0.3889	0.3729	0.3729	0.4102	0.385333	0.148	0.3606	0.3425	0.1495	0.25015
CVS40_2425	8.4681	8.7317	6.2262	6.4493	7.5466	7.48438	8.1782	7.1175	7.428	8.3403	4.7069	7.15418	10.5403	11.9471	9.6098	10.6991	7.7811	14.6686	9.0245	9.3348	10.2022
CVS40_2426	18.9507	17.3007	16.4505	14.468	17.1736	16.8687	17.4699	14.8324	18.0642	16.8547	13.8115	16.2065	46.1326	53.2841	44.3016	47.9061	54.493	48.0022	61.4665	40.0526	51.0036
CVS40_2427	13.3332	12.2143	12.5138	11.972	12.0913	12.4249	13.9118	12.0708	13.7441	11.5593	10.7554	12.4083	12.0461	14.0272	10.9537	12.3423	14.5295	16.168	11.1237	14.6202	14.1104
CVS40_2429	57.4273	51.4299	48.9481	46.1186	51.1359	51.012	53.1691	45.598	46.1689	44.534	49.3444	47.7629	81.8131	103.842	92.9662	92.8739	59.7287	68.1658	79.4712	50.5629	64.4822
CVS40_2430	2.3734	2.2621	2.1752	2.7307	2.4613	2.40054	1.4399	2.4441	2.3206	2.4995	1.2471	1.99024	4.3653	6.6167	3.8565	4.94617	3.6502	6.1707	3.4512	2.6568	3.98223
CVS40_2432	2.2727	2.1927	1.849	1.6359	1.8179	1.95364	2.3447	1.9218	1.959	2.0314	1.5542	1.96222	2.7917	2.701	2.6426	2.71177	2.2777	3.1026	2.8076	1.5537	2.4354
CVS40_2434	1.0637	1.1206	0.3775	0.6186	0.8587	0.80782	1.355	0.5007	0.6662	0.7115	0.8211	0.8109	2.0916	3.0134	1.1042	2.06973	1.1021	2.3022	1.0478	1.1154	1.39187
CVS40_2436	1.3869	1.0742	0.8157	0.7547	1.2008	1.04646	1.1562	1.2551	1.0953	1.1683	0.8574	1.10646	1.0827	1.7673	0.9145	1.25483	0.6962	0.6526	1.1157	0.2976	0.690525
CVS40_2437	14.9525	16.2266	15.4912	17.5174	14.7098	15.7795	15.4784	10.907	13.8043	14.4675	10.1518	12.9618	15.9171	21.4809	16.2953	17.8978	8.4023	10.3758	10.7306	4.4363	8.48625
CVS40_2438	1.2259	1.4089	0.8278	0.6414	0.7458	0.96996	0.9667	0.6339	0.9014	1.0327	0.7119	0.84932	0.9843	1.6246	0.9815	1.1968	1.6568	2.0477	1.6984	1.8412	1.81103
CVS40_2439	6.5807	7.0421	5.9361	5.9588	5.8047	6.26448	7.3712	6.1162	7.245	10.6255	5.4956	7.3707	8.7882	9.5103	7.1792	8.49257	5.1364	6.0728	6.0893	2.9775	5.069
CVS40_2440	24.064	25.32	18.0567	21.3284	17.8489	21.3236	26.976	24.4583	26.9921	26.4428	13.9317	23.7602	18.1334	22.8277	20.4641	20.4751	7.4063	10.6263	24.1378	2.3478	11.1296
CVS40_2441	39.92	29.171	31.1782	26.8592	34.3191	32.2895	31.3041	35.5224	32.1567	29.8272	34.09	32.5801	61.5329	73.6849	63.2269	66.1482	88.1646	78.6397	81.4492	77.4748	81.4321
CVS40_2442	0.1428	0.041	0.0179	0.0344	0.0576	0.05874	0.2034	0.191	0.3577	0.1976	0.0923	0.2084	2.2519	7.6984	7.9447	5.965	2.6149	8.2654	5.6311	3.3992	4.97765
CVS40_2443	2.3541	2.2971	2.6481	2.0524	2.1992	2.31018	3.0383	2.9582	3.1437	2.4341	2.2582	2.7665	1.162	0.9893	0.6014	0.917567	0.5917	0.4086	0.9816	0.8548	0.709175
CVS40_2444	10.7229	11.1037	9.6088	10.9288	9.6636	10.4056	11.0203	9.3507	10.4126	10.5569	8.31	9.9301	6.0359	7.2555	7.3473	6.87957	6.4872	9.6183	6.3616	5.0963	6.89085
CVS40_2445	16.917	13.913	17.7287	16.7337	15.3695	16.1324	15.3617	16.7971	14.8734	14.0899	16.1159	15.4476	17.0377	23.9256	23.2006	21.388	23.7079	17.2998	22.2543	22.7475	21.5024
CVS40_2446	1.125	0.9863	0.851	0.9375	1.187	1.01736	1.0692	1.0207	1.2534	1.2505	0.8507	1.0889	1.1177	1.2772	1.3584	1.2511	1.0228	1.1357	1.2432	1.2157	1.15435
CVS40_2449	0.4271	0.5215	0.2853	0.2484	0.3926	0.37498	0.5348	0.2539	0.4904	0.3546	0.3297	0.39268	0.1643	0.2503	0.2409	0.2185	0.6084	0.3948	0.5121	0.3952	0.477625
CVS40_2448	0.5279	0.4497	0.5103	0.4664	0.5749	0.50584	0.5085	0.4506	0.498	0.6257	0.4817	0.5129	0.4779	0.4369	0.4171	0.443967	0.6343	0.578	0.5299	0.4598	0.5505
CVS40_2450	4.6865	4.1684	3.8125	3.5065	4.1621	4.0672	5.0736	5.6381	5.6867	5.4454	4.1251	5.19378	3.5863	3.9709	3.2001	3.58577	2.033	2.2429	2.9014	1.5342	2.17787
CVS40_2452	189.036	162.425	176.789	160.026	181.193	173.894	144.609	183.427	148.475	165.436	189.013	166.192	242.891	299.698	224.273	255.621	340.3	356.543	233.476	350.94	320.315
CVS40_2453	9.1677	7.4468	9.1731	7.3622	8.8865	8.40726	8.3809	8.9148	8.2094	7.7698	8.8693	8.42884	14.8504	17.0247	13.0545	14.9765	22.1541	25.1909	12.7444	19.1641	19.8134
CVS40_2454	3.1794	3.2015	2.7831	2.5752	2.9143	2.9307	3.0632	2.8255	3.4389	3.102	2.9582	3.07756	3.7433	4.3721	3.8822	3.9992	3.3337	2.6644	4.094	2.9942	3.27157
CVS40_2455	138.072	127.764	113.121	112.295	113.104	120.871	139.734	107.582	118.022	93.6281	105.682	112.93	81.2438	111.994	75.7717	89.6699	186.639	184.688	160.078	179.161	177.641
CVS40_2456	13.9625	14.4091	12.2589	9.9532	11.6186	12.4405	12.6641	11.7736	13.5407	12.1517	9.7064	11.9673	4.1995	4.994	3.9577	4.38373	5.1836	4.6758	3.958	3.3517	4.29228
CVS40_2457	17.636	15.7376	17.2468	17.0184	17.2493	16.9776	15.73	16.689	16.1448	15.5827	14.1015	15.6496	16.441	21.9173	16.0271	18.1285	17.7335	22.2513	19.6528	22.4694	20.5267
CVS40_2458	12.9686	14.0279	9.0199	10.575	10.839	11.4861	20.8731	17.6012	11.8499	13.5132	13.4104	15.4496	28.4889	22.5364	26.1128	25.7127	2.8455	2.8069	5.8025	5.1199	4.1437
CVS40_2460	35.4245	37.0615	35.4958	41.1364	52.323	40.2882	36.7148	44.3978	58.1074	45.1988	36.5493	44.1936	11.0825	14.3393	18.7563	14.726	14.8134	11.518	18.2876	13.7972	14.6041
CVS40_2461	6.3856	7.5303	5.3023	5.552	5.4911	6.05226	7.1975	4.3417	5.4521	5.3319	4.4677	5.35818	16.6164	20.3388	13.976	16.9771	20.4457	25.4286	22.8567	13.4618	20.5482
CVS40_2462	1.1341	0.9232	1.0653	0.9098	1.0681	1.0201	1.1019	0.7025	0.7399	0.837	0.9569	0.86764	2.2301	4.2931	2.6873	3.07017	0.9023	1.6364	4.8813	0.8162	2.05905
CVS40_2463	0.1492	0.3429	0.7475	0.1436	0.1606	0.30876	0.3093	0.1774	0.7476	0	0.2571	0.29828	0.7654	3.3232	1.7778	1.95547	3.9752	4.6824	2.147	9.719	5.1309
CVS40_2464	20.2539	14.5278	18.8554	21.1571	25.2029	19.9994	30.9664	13.6671	17.8146	27.6716	15.8441	21.1928	96.8244	92.6173	88.848	92.7632	92.7449	167.732	79.1399	81.6623	105.32
CVS40_2465	31.2234	29.6873	15.3817	16.9546	22.6555	23.1805	33.3072	11.3782	17.6503	13.6732	19.6736	19.1365	225.041	218.447	208.916	217.468	7.5697	28.566	45.9505	8.1978	22.571
CVS40_2466	11.0404	9.7674	10.6647	10.0165	10.8579	10.4694	9.3845	13.2249	11.3429	12.311	8.0764	10.8679	16.9497	18.995	11.7012	15.882	12.7677	12.8933	12.8993	13.562	13.0306
CVS40_2467	9.6536	8.608	8.4222	8.6924	8.1517	8.70558	8.7977	8.8583	9.4869	9.2596	7.9961	8.87972	14.3014	15.9023	11.4037	13.8691	9.9777	10.9875	10.1366	9.528	10.1575
CVS40_2468	15.1755	12.8404	11.9134	11.6181	12.3476	12.779	13.3752	12.577	14.2204	16.0735	7.4653	12.7423	20.228	20.5218	19.0921	19.9473	11.2489	13.3839	12.4665	7.2531	11.0881
CVS40_2469	2.8855	2.9018	2.2354	2.6299	2.7825	2.68702	2.6722	2.4309	2.619	2.8988	1.7153	2.46724	2.9056	2.4353	2.0693	2.47007	1.1093	1.4023	1.5311	0.745	1.19693
CVS40_2470	19.508	21.7169	22.2303	21.6519	21.3278	21.287	23.3109	24.2929	21.6587	25.7479	21.0956	23.2212	18.7586	23.1383	19.5572	20.4847	11.8899	11.5906	15.3337	8.6077	11.8555
CVS40_2471	33.0716	35.3099	30.393	37.6768	84.6773	44.2257	39.5495	35.3759	34.32	34.6644	25.2946	33.8409	30.7178	37.8523	33.4925	34.0209	7.4731	16.5184	14.2813	9.6571	11.9825
CVS40_2472	4238.92	4432.38	4231.7	3768.24	4090.78	4152.4	4433.34	4148.28	4138.09	3789.96	4403.26	4182.59	3547.56	2587.04	2581.37	2905.33	4151.1	4387.15	3076.55	3648.59	3815.85
CVS40_2473	82.3975	81.2646	84.179	80.7625	79.0857	81.5379	75.9101	75.5345	77.8299	84.4031	64.504	75.6363	69.5904	72.2942	57.3208	66.4018	54.615	64.4941	70.194	47.1696	59.1182
CVS40_2474	4.4622	4.9952	5.2842	3.8493	5.1774	4.75366	4.9251	6.3408	5.8077	4.6194	4.6942	5.27744	0.0595	0.7473	0.4394	0.4154	0.4117	0.5017	0.6552	0.1716	0.43505
CVS40_2475	0.4951	0.569	0.3101	0.8937	0.3331	0.5202	1.9244	3.0179	3.7215	3.5631	1.0133	2.64804	1.4604	2.3943	0.8045	1.55307	0.2199	0.6028	0.6362	0.4887	0.4869
CVS40_2476	22.1035	20.0863	19.775	18.2739	18.9507	19.8379	20.1687	17.9474	18.1682	20.8128	13.7158	18.1626	30.0606	33.1863	23.5853	28.9441	35.8694	36.5162	30.2489	19.7139	30.5871
CVS40_2477	11.0237	9.0496	9.9939	9.6857	10.0766	9.9659	10.4278	11.0296	10.1927	9.0082	10.5549	10.2426	8.258	6.2564	8.8138	7.77607	3.3411	4.6394	5.1259	4.1448	4.3128
CVS40_2478	0.6817	0.4219	0.4729	0.3534	0.2822	0.44242	0.3261	0.5925	0.6569	0.4935	0.4519	0.50418	0.2152	0.461	0.4544	0.376867	0.3493	0.454	0.3503	0.2847	0.359575
CVS40_2479	12.7372	14.2675	13.2302	12.2962	12.9765	13.1015	12.1599	12.9295	12.8097	14.5386	8.1315	12.1138	17.8532	24.9845	13.2144	18.684	43.9097	40.1486	26.1476	53.2955	40.8753
CVS40_2480	4.8987	9.0285	5.8367	5.5904	7.2479	6.52044	6.2218	2.4152	3.1911	3.2146	3.4999	3.70852	0.9138	0.7518	0.6754	0.780333	0.5537	0.3277	0.1648	0.6154	0.4154
CVS40_2481	41.7303	40.9589	35.4612	35.6644	37.3577	38.2345	39.5996	32.2079	37.0136	40.1445	27.7824	35.3496	46.066	51.6896	41.4778	46.4111	24.0694	30.4731	32.6494	16.9738	26.0414
CVS40_2482	0.7489	0.7042	0.8186	1.2452	0.513	0.80598	0.3528	1.0526	0.8528	1.0552	1.1147	0.88562	1.6763	2.7934	1.2537	1.9078	1.1488	1.4735	1.8894	0.9407	1.3631
CVS40_2483	1.5913	2.8625	1.1785	1.9981	1.4894	1.82396	1.2907	2.4685	2.08	2.2213	1.0731	1.82672	0.3549	0.6488	0.4497	0.484467	0.1843	0.2246	0.4978	0.0683	0.24375
CVS40_2484	5.001	5.9999	4.6199	5.3544	3.9388	4.9828	6.3967	5.1353	6.0814	7.6163	3.5527	5.75648	4.9306	4.8617	4.1488	4.64703	1.7549	2.8776	5.0651	1.2761	2.74342
CVS40_2485	4.892	4.3203	4.3205	4.1018	4.5189	4.4307	4.5258	3.3053	4.6797	4.5394	3.2258	4.0552	4.3996	5.2845	4.2461	4.6434	3.4673	3.839	4.4401	2.5534	3.57495
CVS40_2486	0.1662	0.191	0.111	0.1333	0.1714	0.15458	0.1363	0.0494	0.1821	0.1533	0.0835	0.12092	0.2628	0.3328	0.15	0.248533	0.0615	0.1648	0.0925	0.0547	0.093375
CVS40_2487	12.2461	11.3253	11.3008	10.6667	11.1454	11.3369	11.5258	12.0747	12.6324	14.5493	11.4809	12.4526	11.1487	12.7342	11.2031	11.6953	10.8222	11.8209	10.6264	12.3853	11.4137
CVS40_2491	0.7521	0.7907	0.6594	0.5924	0.6808	0.69508	0.8637	0.7929	0.9475	0.9888	0.6481	0.8482	0.9295	1.1272	1.2036	1.08677	1.1272	1.0452	1.0147	0.7929	0.995
CVS40_2492	2.4601	2.3522	2.0853	2.271	2.3909	2.3119	2.3854	2.6827	2.6444	2.7287	1.8468	2.4576	2.1516	2.8274	2.0951	2.35803	1.4872	2.0011	2.3351	1.2106	1.7585
CVS40_2493	10.4473	11.8083	8.4004	9.5724	10.1187	10.0694	9.702	7.3928	9.4259	8.8825	6.9349	8.46762	10.7134	12.5136	10.2846	11.1705	12.9396	11.0281	10.5761	7.597	10.5352
CVS40_2495	4.1249	3.3333	2.5833	3.6607	3.2606	3.39256	3.2064	3.2961	3.7947	3.8532	2.2771	3.2855	2.7111	3.0978	3.3512	3.05337	0.8586	2.4412	1.9212	1.3359	1.63922
CVS40_2496	0.1093	0.5026	0.6573	0.5263	0.5884	0.47678	0.7932	0.13	0.8218	1.2104	0.3769	0.66646	0.673	1.7944	0.7106	1.05933	2.7188	8.7556	3.9333	1.4028	4.20263
CVS40_2497	33.6659	27.2459	27.0382	31.5165	33.3471	30.5627	24.5206	32.8147	32.1809	23.8925	27.3026	28.1423	28.652	26.536	28.3814	27.8565	25.4553	38.6647	25.8301	18.7438	27.1735
CVS40_2498	76.0921	67.3358	49.9669	48.9053	57.7834	60.0167	89.9624	52.934	71.0413	56.2803	70.5062	68.1448	113.721	88.5104	90.2744	97.5019	28.6403	36.8175	54.0653	28.8566	37.0949
CVS40_2499	30.9054	31.5136	34.3175	35.2808	29.7255	32.3486	34.7772	42.9527	43.7053	51.5013	35.0752	41.6023	23.1696	46.4659	26.6782	32.1046	71.0663	75.9166	49.332	49.142	61.3642
CVS40_2500	21.349	19.8631	17.1651	19.5527	19.987	19.5834	16.5703	17.9954	19.4437	20.2202	14.2859	17.7031	21.2779	24.0451	18.9793	21.4341	21.3281	24.3712	22.7173	17.3869	21.4509
CVS40_2501	15.8303	17.2493	16.7487	14.0834	14.5568	15.6937	20.6969	24.3512	26.7972	31.7988	19.087	24.5462	26.8742	33.6338	25.3967	28.6349	51.2691	46.3677	36.5704	45.9059	45.0283
CVS40_2502	1.5862	1.2761	1.0728	1.0307	0.9391	1.18098	3.8634	7.4988	7.8489	5.444	5.6042	6.05186	4.1905	6.0434	3.4365	4.5568	2.7118	2.9611	3.2609	1.8004	2.68355
CVS40_2503	10.69	8.4997	9.6337	10.4204	11.7238	10.1935	7.5953	9.5153	9.7699	8.1134	8.2269	8.64416	7.4496	9.3004	9.6134	8.7878	8.5385	6.5483	8.1546	5.574	7.20385
CVS40_2504	3.2855	4.789	3.6133	3.0857	2.5877	3.47224	4.651	3.6216	5.0192	4.2585	1.8644	3.88294	3.6174	4.6971	3.7326	4.0157	9.9635	7.7181	5.0244	3.7173	6.60583
CVS40_2505	45.0125	44.4421	55.7897	39.6581	49.802	46.9409	69.1564	39.3369	56.2785	55.3137	37.0315	51.4234	38.0998	46.9869	43.9266	43.0044	17.3183	40.9047	42.2371	11.1282	27.8971
CVS40_2507	5.3617	4.6585	4.3443	4.0255	4.722	4.6224	5.105	4.241	5.3026	5.1976	3.4708	4.6634	8.1855	9.7742	7.5587	8.50613	2.734	3.9423	6.4868	3.9753	4.2846
CVS40_2508	1.7311	1.6911	1.0408	1.2499	0.4658	1.23574	1.2559	0.9265	0.9759	1.7249	0.5967	1.09598	1.4208	1.522	0.9376	1.29347	0.8456	1.0304	1.4235	0.6834	0.995725
CVS40_2509	2.0428	1.7179	2.0969	2.1584	2.038	2.0108	2.1172	1.2444	1.8101	1.8204	1.6745	1.73332	3.5272	3.9719	5.2893	4.2628	25.7093	11.2694	11.3183	16.8184	16.2788
CVS40_2510	33.4465	35.1564	33.622	31.1341	35.1315	33.6981	34.6928	29.4892	28.3264	28.0779	34.9066	31.0986	24.3605	39.4622	31.4717	31.7648	243.21	232.836	166.493	221.608	216.037
CVS40_2512	0.628	1.2313	0.6293	0.6401	0.7953	0.7848	0.9572	1.5817	1.2032	1.9223	0.9232	1.31752	0.4548	0.3898	0.5602	0.468267	0.7874	0.4798	0.4936	0.4011	0.540475
CVS40_2514	0.4185	0.733	0.4593	0.3645	0.4291	0.48088	0.6816	0.6163	1.2234	0.9709	0.5496	0.80836	0.5316	0.6776	0.3454	0.5182	0.2124	0.3882	0.4917	0.1574	0.312425
CVS40_2515	0.5317	0.2852	0.2486	0.3583	0.4388	0.37252	0.3123	0.3162	0.5551	0.5102	0.2902	0.3968	0.1273	0.374	0.0576	0.1863	0.5981	0.5946	0.7105	0.2974	0.55015
CVS40_2516	0.129	0.2166	0.1094	0.1337	0.1815	0.15404	0.1748	0.2714	0.1616	0.3185	0.265	0.23826	0.4377	0.7095	0.4621	0.536433	0.3965	0.5154	1.0096	0.2938	0.553825
CVS40_2517	221.098	213.296	218.996	184.617	200.681	207.738	219.051	220.422	193.105	185.205	198.267	203.21	270.657	312.543	219.397	267.532	594.12	510.732	487.885	569.011	540.437
CVS40_2518	1537.39	1475.22	1491.4	1501.74	1423.81	1485.91	1443.77	1463.56	1504.35	1431.11	1506.04	1469.77	1315.17	1324.23	1313.77	1317.73	1455.15	1614.43	1477.98	1532.04	1519.9
CVS40_2519	86.8631	77.9584	70.046	74.0505	78.5646	77.4965	77.0796	74.2245	82.7761	73.2149	66.8814	74.8353	92.6086	104.136	83.8431	93.5291	139.558	155.501	101.251	115.377	127.922
CVS40_2520	1.3295	1.5916	1.6375	1.1465	2.087	1.55842	1.8946	0.7247	1.4226	1.8705	0.907	1.36388	1.2219	1.8508	1.5302	1.5343	0.492	0.7194	0.8826	0.3554	0.61235
CVS40_2521	250.951	207.62	228.763	193.953	212.777	218.813	215.115	217.02	221.257	204.715	240.089	219.639	241.403	294.903	257.514	264.606	361.846	394.207	341.845	398.905	374.201
CVS40_2522	140.559	155.073	129.362	141.924	138.417	141.067	145.265	141.604	149.458	149.85	107.069	138.649	175.718	187.612	143.76	169.03	154.568	169.977	123.112	129.937	144.398
CVS40_2523	0.4627	0.3616	0.4266	0.3742	0.2391	0.37284	0.3645	0.6824	0.5333	0.5328	0.2233	0.46726	0.1519	0.5208	0.0601	0.244267	0.4438	0.9014	1.7884	0.274	0.8519
CVS40_2524	20.1333	20.5064	17.7176	17.0218	18.4273	18.7613	23.7406	19.8345	16.8142	17.2626	16.3452	18.7994	47.4964	49.2305	42.1817	46.3029	22.1991	38.5316	21.7273	22.8857	26.3359
CVS40_2525	4.165	3.0882	2.6925	2.0694	3.037	3.01042	3.2027	2.7164	3.8711	2.5287	2.1998	2.90374	4.4109	5.1976	5.6759	5.0948	2.8637	4.9435	4.8335	2.2543	3.72375
CVS40_2527	497.507	464.731	377.099	574.877	569.081	496.659	355.828	390.138	426.509	448.809	508.012	425.859	914.723	458.388	1109.18	827.431	1006.49	826.788	912.453	916.383	915.53
CVS40_2528	12.015	13.8087	10.5159	9.9613	11.2965	11.5195	11.8936	11.7816	15.2971	14.6052	10.6072	12.8369	16.352	17.2472	14.3432	15.9808	4.4425	7.2178	10.1824	5.0823	6.73125
CVS40_2529	1.972	1.1961	1.8113	1.2128	2.0047	1.63938	3.747	2.6059	3.0879	3.4568	4.0595	3.39142	9.1605	11.3019	11.5706	10.6777	5.4972	17.0132	4.8422	6.4336	8.44655
CVS40_2530	4392.53	4891.04	4087.36	3998.85	4139.58	4301.87	4823.52	3574.34	4007.87	3706.25	4514.52	4125.3	6882.02	7218.5	5788.44	6629.65	4437.28	5298.92	5993.45	3179.07	4727.18
CVS40_2531	47.7634	44.2741	48.3161	44.79	50.3618	47.1011	44.8497	49.1438	48.0952	49.71	40.0935	46.3784	22.6323	28.6069	20.9352	24.0581	11.6161	15.4927	15.9191	7.6429	12.6677
CVS40_2532	16.5963	16.1724	14.9709	16.8931	15.5922	16.045	17.351	14.176	15.6316	15.5562	10.8063	14.7042	12.9933	15.6472	12.7547	13.7984	13.7101	14.5788	11.3372	8.8233	12.1123
CVS40_2533	15.5069	14.0635	13.5298	15.6388	17.1458	15.177	14.6504	16.1842	15.7255	22.19	13.1809	16.3862	33.9834	41.6751	25.7106	33.7897	7.2138	9.2469	12.7947	7.3922	9.1619
CVS40_2534	17.7201	17.0589	13.9884	14.6666	15.8715	15.8611	16.7391	12.9092	17.1606	18.7858	10.1705	15.153	33.4755	38.0972	26.6676	32.7468	6.1556	10.3667	13.9462	6.4214	9.22247
CVS40_2535	11.2327	8.3912	8.5822	9.8671	9.0681	9.42826	10.7687	12.3572	11.9606	13.3686	10.8894	11.8689	8.067	9.0531	6.2359	7.78533	4.115	4.2546	4.1853	2.3559	3.7277
CVS40_2536	9.79	8.3163	6.6346	8.9692	8.3998	8.42198	9.0682	11.5308	12.6787	12.5666	8.9253	10.9539	7.5695	8.0393	6.7113	7.44003	4.4523	6.9607	5.4447	4.8079	5.4164
CVS40_2540	1348.26	1460.91	1442.3	1344.43	1357.36	1390.65	1336.47	1207.55	1262.93	1168.48	1507.44	1296.57	2258.06	2336.65	1957.2	2183.97	1597.06	2092.77	1952.17	1637.22	1819.81
CVS40_2541	5.6522	4.6993	4.7799	3.7818	3.8403	4.5507	7.3123	6.8176	7.2313	9.4532	5.3198	7.22684	5.4288	7.566	6.3833	6.45937	5.1978	8.3727	7.9936	6.093	6.91427
CVS40_2542	7.7348	6.8337	5.5975	6.1954	5.5505	6.38238	7.7473	8.0819	8.688	8.9617	4.8741	7.6706	3.5372	3.9597	3.1717	3.5562	1.5443	1.9142	3.3281	0.8285	1.90377
CVS40_2543	1.6878	2.1636	2.0165	1.5623	2.4457	1.97518	1.8166	2.7794	3.4155	2.5155	2.1257	2.53054	3.3301	1.2176	4.2895	2.94573	1.9025	3.0911	3.8701	1.6018	2.61638
[truncated: 7,276 more rows]

## Sheet: TPM values of X linked genes
WF= wild type female pupae				WM = wild type male pupae				DF = DR3#6 LctraIR7 XX pupae				DM = DR3#6 LctraIR7 XY pupae
1-5 = Biological Replicates				avg = average TPM value across all biological replicates of each sample type for each gene
geneid	WF1	WF2	WF3	WF4	WF5	Wf avg	WM1	WM2	WM3	WM4	WM5	Wm avg	DF1	DF3	DF4	Df avg	DM1	DM3	DM4	DM5	Dm avg
CVS40_0908	7.643	7.9957	7.9333	7.5086	6.8136	7.57884	9.1197	10.0688	10.6546	11.1521	8.3931	9.87766	6.4541	8.868	7.1753	7.49913	5.4128	5.6414	5.2776	5.9768	5.57715
CVS40_0913	2.3843	2.1572	1.0675	2.1976	1.802	1.92172	1.998	2.2323	1.9065	2.8644	1.4426	2.08876	2.238	3.9251	2.0332	2.7321	1.9824	1.4823	1.9293	0.3004	1.4236
CVS40_0916	73.1726	76.7168	77.0335	71.7061	71.8746	74.1007	62.9303	71.4445	67.8573	62.6905	56.7975	64.344	64.3285	66.5076	63.8119	64.8827	31.3253	39.3836	33.221	27.561	32.8727
CVS40_3407	25.6493	24.5927	17.7946	20.6975	21.8808	22.123	20.3075	11.0332	19.2838	18.6792	11.7278	16.2063	34.1281	41.8166	31.3622	35.769	8.9542	12.4666	17.8347	4.0549	10.8276
CVS40_3413	52.4146	46.6262	43.6703	44.5246	46.3938	46.7259	43.4448	39.5293	44.6352	45.403	32.8853	41.1795	80.7333	92.3783	73.5273	82.213	36.9589	42.475	44.9247	17.4342	35.4482
CVS40_4876	4.969	4.5934	4.2754	4.9914	3.837	4.53324	5.4858	4.6892	6.6306	5.4414	3.1649	5.08238	7.5361	8.8643	7.1377	7.84603	5.2764	4.9682	4.9964	1.386	4.15675
CVS40_4879	18.7509	19.0844	16.1014	18.3736	16.9118	17.8444	15.334	16.4531	16.7982	14.1284	13.019	15.1465	25.612	29.1081	21.2316	25.3172	15.9383	15.334	15.5521	9.9262	14.1876
CVS40_6380	155.382	165.852	122.633	142.388	144.605	146.172	154.701	107.16	140.405	141.034	84.1902	125.498	181.316	197.718	164.72	181.251	79.4695	98.8889	100.203	52.832	82.8483
CVS40_6865	137.062	151.212	115.301	125.275	125.214	130.813	139.102	112.986	129.65	128.206	102.774	122.544	210.719	231.917	191.46	211.365	79.2437	100.213	111.274	64.8654	88.8991
CVS40_8294	51.2878	47.443	40.7	38.2163	44.4342	44.4163	44.4238	37.7622	42.4484	37.5559	32.5922	38.9565	67.9444	67.1121	61.4152	65.4906	24.1796	34.1222	28.174	25.7095	28.0463
CVS40_8298	4.261	4.4755	3.2234	3.5043	3.0374	3.70032	3.8898	3.9937	3.8885	4.7799	2.6748	3.84534	5.7902	5.9876	4.8908	5.5562	2.9572	3.8783	3.6257	0.8912	2.8381
CVS40_8301	15.5487	15.3056	12.1412	13.2634	14.2811	14.108	15.4825	10.6384	13.9254	13.5034	8.9325	12.4964	29.246	32.4911	24.69	28.809	7.5176	10.8713	12.218	5.4216	9.00713
CVS40_8583	20.6195	21.0173	17.9346	18.7271	20.6009	19.7799	18.9342	14.1987	15.5816	15.5126	13.8925	15.6239	22.5979	29.3365	22.0951	24.6765	9.0082	11.1571	15.2013	6.0651	10.3579
CVS40_8586	115.909	101.563	95.018	82.3148	102.041	99.3692	83.2684	60.6294	84.117	77.9152	65.1445	74.2149	165.69	176.457	149.883	164.01	31.3382	38.4905	44.3493	21.1124	33.8226
CVS40_9514	14.8541	12.5715	12.1756	13.6916	13.7592	13.4104	12.9341	15.2025	13.1648	15.2147	14.8029	14.2638	16.6393	20.375	15.6527	17.5557	7.6281	11.6735	14.3074	6.358	9.99175
CVS40_9618	6.6429	8.5956	5.4228	7.8036	6.1754	6.92806	7.27	6.5193	7.0123	7.5088	4.1031	6.4827	10.08	10.2381	8.5545	9.6242	4.3525	5.2534	6.279	1.6506	4.38387
CVS40_9895	60.1673	56.9557	47.2898	51.541	55.8067	54.3521	54.3812	38.1912	48.0826	53.2868	29.0675	44.6019	76.4563	88.5642	65.3684	76.7963	32.5441	38.3858	40.1249	14.593	31.412
CVS40_10368	21.4316	20.392	19.6593	20.0708	19.0152	20.1138	20.8575	18.9165	18.8063	21.1627	13.9849	18.7456	18.6287	20.9218	16.0798	18.5434	4.1837	7.8431	13.7016	1.7116	6.86
CVS40_10374	114.426	116.415	92.0156	95.9981	105.959	104.963	114.091	85.1146	88.7186	102.951	62.1222	90.5993	129.794	134.692	110.113	124.866	44.79	54.429	60.3038	32.0361	47.8897
CVS40_10375	67.3198	63.5454	53.9155	56.6128	59.5518	60.1891	64.2656	56.1916	61.98	61.7168	46.6122	58.1532	121.49	143.149	115.676	126.772	43.1403	50.1406	62.4747	35.0745	47.7075
CVS40_10565	91.4192	95.3997	96.0394	97.8084	74.3387	91.0011	85.3431	74.239	80.6921	86.7534	88.1248	83.0305	211.884	187.355	192.062	197.1	86.3015	103.724	113.99	95.4726	99.8721
CVS40_10568	0.7747	1.272	1.2199	1.3851	0.5957	1.04948	1.2618	1.8428	1.1092	2.6957	0.9537	1.57264	2.0439	1.038	1.3188	1.4669	2.4573	1.5571	1.4789	0.6554	1.53718
CVS40_11147	1510.09	1274.62	1204.95	1341.67	1518.05	1369.88	1292.19	1066.68	1274.74	1001.24	1248.75	1176.72	3103.73	3051.89	2645.35	2933.66	1627.63	1704.69	1938.27	1260.69	1632.82
CVS40_11150	6.0719	5.3642	4.0504	4.9054	4.9963	5.07764	4.864	3.8602	3.8836	4.589	1.7859	3.79654	9.4365	13.7342	8.6924	10.621	4.3049	5.5422	6.7077	2.4428	4.7494
CVS40_11151	31.2113	29.0156	24.5775	26.9193	27.7369	27.8921	18.5765	16.5173	18.5568	18.2527	12.7565	16.932	29.9817	33.566	28.9473	30.8317	12.946	18.1719	17.0979	9.6952	14.4778
CVS40_11340	21.5347	23.6518	15.1146	18.4499	18.7068	19.4916	16.5336	11.95	15.3686	17.9361	8.5302	14.0637	25.059	26.7576	20.7068	24.1745	8.4609	9.5045	10.5957	5.6197	8.5452
CVS40_11345	86.9554	85.6121	80.3982	79.5377	78.7151	82.2437	72.9157	65.5476	67.0901	72.068	52.1501	65.9543	94.4575	112.44	92.8218	99.9065	40.429	44.1534	50.1946	32.2439	41.7552
CVS40_11347	27.2942	23.8002	20.4892	17.8187	22.5775	22.396	20.1238	18.1112	17.9265	19.3381	13.8015	17.8602	37.242	42.7137	36.6506	38.8688	14.7525	17.9213	18.6646	9.7945	15.2832
CVS40_11361	2.9014	2.052	0.6709	3.6525	0.9609	2.04754	2.5444	1.5926	3.9142	3.4593	1.7309	2.64828	2.5187	4.7095	2.4176	3.21527	2.3785	4.3475	2.7529	1.5419	2.7552
CVS40_11587	8.7357	8.4572	7.1098	7.2022	7.6376	7.8285	7.6085	6.5716	7.5263	7.7585	4.9051	6.874	12.8858	15.1248	12.332	13.4475	5.1955	5.9133	6.4369	3.2722	5.20447
CVS40_11588	29.8494	24.3419	17.6476	20.287	22.8962	23.0044	25.8383	17.6237	21.9107	25.1466	12.3377	20.5714	28.1476	33.6221	27.1204	29.63	8.1848	11.3537	11.5017	3.8062	8.7116
CVS40_11590	167.427	150.055	138.627	148.567	152.199	151.375	129.173	119.424	114.594	133.789	101.543	119.705	60.2578	67.3563	53.271	60.295	13.6805	23.267	39.2451	23.0086	24.8003
CVS40_11591	106.764	104.261	83.6259	91.3941	93.9911	96.0072	92.9906	69.5179	86.974	89.6795	51.5364	78.1397	161.117	165.91	137.346	154.791	48.0339	60.2403	65.034	24.0905	49.3497
CVS40_11595	96.5089	82.3667	77.3627	76.4911	83.7578	83.2974	80.1989	81.4263	88.1523	83.3696	88.6836	84.3661	131.427	170.975	138.577	146.993	96.1648	108.376	101.868	89.3581	98.9417
CVS40_11596	78.0989	83.1326	61.9586	66.6606	69.0696	71.7841	72.4439	55.9099	70.6254	67.5841	46.8082	62.6743	122.231	139.184	109.355	123.59	39.038	48.4605	64.2631	20.185	42.9866
CVS40_11604	56.3966	49.5966	44.7245	45.5647	51.2316	49.5028	56.5803	42.8824	51.8242	51.5264	35.2648	47.6156	73.3608	79.4032	68.4058	73.7233	28.4921	39.3054	36.7907	17.9137	30.6255
CVS40_11665	41.7439	38.2874	34.234	35.8548	40.527	38.1294	36.9638	32.7281	35.6912	34.9534	25.8089	33.2291	39.5427	41.4297	38.2381	39.7368	19.4004	21.491	21.8704	14.6802	19.3605
CVS40_11666	99.8594	95.8473	91.6294	87.754	94.2057	93.8592	101.869	77.3343	94.5056	87.5065	71.234	86.49	198.029	189.121	179.954	189.035	60.1894	68.9954	85.063	42.6347	64.2206
CVS40_11739	12.7266	15.9346	10.0566	12.4507	10.6918	12.3721	12.3323	10.8289	13.2208	13.5171	5.4388	11.0676	15.9231	17.3453	13.7859	15.6848	2.5729	6.4944	8.8273	2.2467	5.03532
CVS40_11798	0.8711	1.4429	1.1553	1.7759	0.8274	1.21452	2.2572	2.194	2.1184	1.7303	0.8169	1.82336	5.2573	6.0974	2.6922	4.6823	1.0695	1.2477	1.1588	0.5058	0.99545
CVS40_11847	1.406	1.5431	1.0027	1.3291	0.9135	1.23888	1.3522	1.2504	1.3487	1.3463	0.8841	1.23634	2.3002	3.2371	2.2639	2.6004	1.1137	1.9328	1.4322	0.7876	1.31658
CVS40_11876	16.0338	15.569	11.7535	13.4485	12.5691	13.8748	15.0091	11.8317	13.1916	14.1191	7.4784	12.326	17.5177	19.148	17.0435	17.9031	3.7753	5.2303	7.7962	1.9673	4.69228
CVS40_11885	87.2228	94.7091	71.9028	78.5061	89.509	84.37	89.6236	84.4518	100.953	91.116	57.5936	84.7475	41.724	37.3877	45.2126	41.4414	13.9719	11.3502	20.956	15.4218	15.425
CVS40_11948	12.9303	14.1852	8.4619	11.852	10.1556	11.517	10.0029	9.7125	9.4165	12.7401	5.198	9.414	11.0761	9.3198	9.1813	9.85907	2.1703	3.2472	3.593	0.5801	2.39765
CVS40_11954	1777.91	1732.78	2092.17	1752.35	1876.67	1846.38	1588.83	2259	1912.54	2274.42	1667.32	1940.42	188.966	272.551	217.036	226.185	132.512	160.496	128.558	126.786	137.088
CVS40_11971	24.2778	20.6732	22.2899	20.147	23.3253	22.1426	22.3399	19.9335	20.7078	22.1794	15.6548	20.1631	28.738	31.5633	31.2702	30.5238	13.9087	17.5986	22.1293	6.675	15.0779
CVS40_11995	5.453	3.1335	2.9922	2.4997	3.913	3.59828	2.9604	3.8603	3.2529	3.881	1.6782	3.12656	2.9305	6.3925	3.6566	4.32653	2.3061	1.8266	3.3363	1.2814	2.1876
CVS40_12001	217.654	182.978	160.136	153.072	188.727	180.513	163.129	153.158	107.296	149.936	34.2119	121.546	241.912	241.926	224.855	236.231	101.125	89.6374	135.89	92.89	104.886
CVS40_12004	106.606	93.3894	78.3835	69.3904	89.1996	87.3938	70.8116	64.4173	76.0691	83.7115	34.8107	65.964	55.7738	64.0246	48.1126	55.9703	10.2352	12.1995	15.4085	5.2179	10.7653
CVS40_12669	22.7836	27.0173	17.617	18.6578	18.5467	20.9245	18.8589	14.7492	18.0101	19.2705	7.6036	15.6985	10.539	13.1745	10.533	11.4155	5.3997	5.7959	6.0464	2.4913	4.93332
CVS40_12686	5.5725	5.9118	4.0088	4.8968	5.4138	5.16074	6.1605	4.0444	6.4437	5.3785	2.8812	4.98166	4.9255	4.8576	4.9219	4.90167	0.3046	1.1133	1.7624	0.2538	0.858525
CVS40_12690	11.2918	10.467	9.5494	8.0976	9.2628	9.73372	10.8085	10.4859	10.5263	10.6681	8.8728	10.2723	14.6031	16.6862	16.611	15.9668	7.799	7.3872	8.2477	4.3467	6.94515
CVS40_12783	46.8714	50.1362	43.2468	45.0733	41.0583	45.2772	46.7853	37.4166	43.7466	44.9512	29.0339	40.3867	67.4237	76.5708	60.0498	68.0148	25.0452	32.2012	36.8231	17.908	27.9944
CVS40_12789	22.0991	19.4966	18.6751	19.5253	19.615	19.8822	21.0806	17.3857	21.7886	20.4599	14.0637	18.9557	32.2701	40.4112	32.2898	34.9904	18.6355	21.5007	21.6271	10.4892	18.0631
Median TPM						22.2693						18.8506				32.911					14.3327

## Sheet: X to A calculations
		Calculation of X chromosome to autosome Ratio using median expression of genes
			Lcwt XX	Lcwt XY	DR3#6 LctraIR7 XX	DR3#6 LctraIR7 XY
		X Chromosome Genes	22.2693	18.8506	32.911	14.3327
		Autosomal Genes	12.4421	12.6609	13.3938	9.75147
		X:A Ratio	1.78983	1.48889	2.45719	1.4698
