# Supplementary material for: Conditional knockdown of transformer in sheep blow fly suggests a role in repression of dosage compensation and potential for population suppression
Source: PLoS Genet. 2021 Oct 18;17(10):e1009792. doi: 10.1371/journal.pgen.1009792 (PMC8553175; doi:10.1371/journal.pgen.1009792)
Supplement: S4 Table — (XLSX) [file pgen.1009792.s009.xlsx]

## Sheet: Fig3 Raw Ct values
	S4 Table Raw Ct values for qPCR and qRT-PCR data.
	Raw Ct values for qRT-PCR data in Fig 3
									Sample	Full Sample Name
	Well	Fluor	Target	Content	Technical Rep	Sample	Cq		DF	DR3#6 LctraIR7 XX
	A13	SYBR	28S	Unkn	1	DF1	10.67		DM	DR3#6 LctraIR7 XY
	B13	SYBR	28S	Unkn	2	DF1	11.18		LcF	Lcwt XX
	C13	SYBR	28S	Unkn	3	DF1	10.98		LcM	Lcwt XY
	A14	SYBR	28S	Unkn	1	DF2	11.01		*Number after Sample indicates Biological Replicates
	B14	SYBR	28S	Unkn	2	DF2	11.09
	C14	SYBR	28S	Unkn	3	DF2	11.13		**DF2 not used in final analysis as it was determined to be an outlier in RNAseq data set
	A15	SYBR	28S	Unkn	1	DF3	10.87
	B15	SYBR	28S	Unkn	2	DF3	10.69
	C15	SYBR	28S	Unkn	3	DF3	10.78
	A16	SYBR	28S	Unkn	1	DF4	11.62
	B16	SYBR	28S	Unkn	2	DF4	12.06
	C16	SYBR	28S	Unkn	3	DF4	12.02
	A05	SYBR	28S	Unkn	1	LcF1	10.67
	B05	SYBR	28S	Unkn	2	LcF1	10.52
	C05	SYBR	28S	Unkn	3	LcF1	10.7
	A06	SYBR	28S	Unkn	1	LcF2	10.15
	B06	SYBR	28S	Unkn	2	LcF2	10.13
	C06	SYBR	28S	Unkn	3	LcF2	10.22
	A07	SYBR	28S	Unkn	1	LcF3	10.17
	B07	SYBR	28S	Unkn	2	LcF3	10.29
	C07	SYBR	28S	Unkn	3	LcF3	10.03
	A08	SYBR	28S	Unkn	1	LcF4	10.56
	B08	SYBR	28S	Unkn	2	LcF4	10.91
	C08	SYBR	28S	Unkn	3	LcF4	10.79
	K01	SYBR	28S	Neg Ctrl	1	water	N/A
	K02	SYBR	28S	Neg Ctrl	2	water	N/A
	K03	SYBR	28S	Neg Ctrl	3	water	N/A
	G13	SYBR	tra qPCR FR3	Unkn	1	DF1	26.21
	H13	SYBR	tra qPCR FR3	Unkn	2	DF1	26.25
	I13	SYBR	tra qPCR FR3	Unkn	3	DF1	26.24
	G14	SYBR	tra qPCR FR3	Unkn	1	DF2	30.12
	H14	SYBR	tra qPCR FR3	Unkn	2	DF2	30
	I14	SYBR	tra qPCR FR3	Unkn	3	DF2	30.21
	G15	SYBR	tra qPCR FR3	Unkn	1	DF3	25.8
	H15	SYBR	tra qPCR FR3	Unkn	2	DF3	25.71
	I15	SYBR	tra qPCR FR3	Unkn	3	DF3	25.74
	G16	SYBR	tra qPCR FR3	Unkn	1	DF4	26.9
	H16	SYBR	tra qPCR FR3	Unkn	2	DF4	27.06
	I16	SYBR	tra qPCR FR3	Unkn	3	DF4	26.81
	G05	SYBR	tra qPCR FR3	Unkn	1	LcF1	24.31
	H05	SYBR	tra qPCR FR3	Unkn	2	LcF1	24.29
	I05	SYBR	tra qPCR FR3	Unkn	3	LcF1	24.27
	G06	SYBR	tra qPCR FR3	Unkn	1	LcF2	24.27
	H06	SYBR	tra qPCR FR3	Unkn	2	LcF2	24.35
	I06	SYBR	tra qPCR FR3	Unkn	3	LcF2	24.41
	G07	SYBR	tra qPCR FR3	Unkn	1	LcF3	24.54
	H07	SYBR	tra qPCR FR3	Unkn	2	LcF3	24.85
	I07	SYBR	tra qPCR FR3	Unkn	3	LcF3	24.85
	G08	SYBR	tra qPCR FR3	Unkn	1	LcF4	24.77
	H08	SYBR	tra qPCR FR3	Unkn	2	LcF4	24.91
	I08	SYBR	tra qPCR FR3	Unkn	3	LcF4	24.84
	K07	SYBR	tra qPCR FR3	Neg Ctrl	1	water	N/A
	K08	SYBR	tra qPCR FR3	Neg Ctrl	2	water	N/A
	K09	SYBR	tra qPCR FR3	Neg Ctrl	3	water	N/A

## Sheet: Fig3 tra primer opt
	Lctra primer optimization for qRT-PCR in Fig 3
	Well	Fluor	Target	Content	Technical Rep	Sample	Cq			tra_qPCR_F/R3
	A02	SYBR	tra qPCR FR3	Unkn	1	A	18.69		Sample	Mean Cq	ng temp	lonng temp
	A04	SYBR	tra qPCR FR3	Unkn	2	A	18.69		A	18.665	50	1.69897
	A06	SYBR	tra qPCR FR3	Unkn	3	A	18.68		B	21.315	5	0.69897
	A08	SYBR	tra qPCR FR3	Unkn	4	A	18.6		C	24.84	0.5	-0.30103
	A10	SYBR	tra qPCR FR3	Unkn	1	B	21.36		D	28.2725	0.05	-1.30103
	A12	SYBR	tra qPCR FR3	Unkn	2	B	21.37		E	31.94	0.005	-2.30103
	A14	SYBR	tra qPCR FR3	Unkn	3	B	21.29		F	35.58	0.0005	-3.30103
	A16	SYBR	tra qPCR FR3	Unkn	4	B	21.24
	B02	SYBR	tra qPCR FR3	Unkn	1	C	24.87		(Samples A-F are 10-fold series dilutions)
	B04	SYBR	tra qPCR FR3	Unkn	2	C	25.01
	B06	SYBR	tra qPCR FR3	Unkn	3	C	24.71
	B08	SYBR	tra qPCR FR3	Unkn	4	C	24.77
	B10	SYBR	tra qPCR FR3	Unkn	1	D	28.23
	B12	SYBR	tra qPCR FR3	Unkn	2	D	28.32
	B14	SYBR	tra qPCR FR3	Unkn	3	D	28.37
	B16	SYBR	tra qPCR FR3	Unkn	4	D	28.17
	C02	SYBR	tra qPCR FR3	Unkn	1	E	32.1									Efficiency	0.9586
	C04	SYBR	tra qPCR FR3	Unkn	2	E	32.12
	C06	SYBR	tra qPCR FR3	Unkn	3	E	31.63
	C08	SYBR	tra qPCR FR3	Unkn	4	E	31.91
	C10	SYBR	tra qPCR FR3	Unkn	1	F	N/A
	C12	SYBR	tra qPCR FR3	Unkn	2	F	34.87
	C14	SYBR	tra qPCR FR3	Unkn	3	F	36
	C16	SYBR	tra qPCR FR3	Unkn	4	F	35.87
	D02	SYBR	tra qPCR FR3	NTC	1	water	N/A
	D04	SYBR	tra qPCR FR3	NTC	2	water	N/A
	D06	SYBR	tra qPCR FR3	NTC	3	water	N/A
	D08	SYBR	tra qPCR FR3	NTC	4	water	N/A

## Sheet: Fig4 Raw Ct values
	Raw Ct values for qPCR data in Fig 4						Sample # indicates each individual RNAi fly
	Plate 1								Plate 2								Plate 3								Plate 4
	Well	Fluor	Target	Content	Technical Rep	Sample	Cq		Well	Fluor	Target	Content	Technical Rep	Sample	Cq		Well	Fluor	Target	Content	Technical Rep	Sample	Cq		Well	Fluor	Target	Content	Technical Rep	Sample	Cq
	A01	SYBR	GST1	Unkn	1	1	21.22		A01	SYBR	GST1	Unkn	1	11	19.38		A01	SYBR	GST1	Unkn	1	21	22.9		A01	SYBR	GST1	Unkn	1	31	20.94
	A02	SYBR	GST1	Unkn	2	1	21.51		A02	SYBR	GST2	Unkn	2	11	19.61		A02	SYBR	GST1	Unkn	2	21	23.32		A02	SYBR	GST1	Unkn	2	31	21.29
	A03	SYBR	GST1	Unkn	3	1	21.19		A03	SYBR	GST1	Unkn	3	11	19.3		A03	SYBR	GST1	Unkn	3	21	22.79		A03	SYBR	GST1	Unkn	3	31	20.96
	A04	SYBR	GST1	Unkn	4	1	21.41		A04	SYBR	GST1	Unkn	4	11	19.46		A04	SYBR	GST1	Unkn	4	21	23.18		A04	SYBR	GST1	Unkn	4	31	21.13
	A05	SYBR	GST1	Unkn	1	2	21.53		A05	SYBR	GST1	Unkn	1	12	21.51		A05	SYBR	GST1	Unkn	1	22	20.52		A05	SYBR	GST1	Unkn	1	32	20.3
	A06	SYBR	GST1	Unkn	2	2	21.5		A06	SYBR	GST1	Unkn	2	12	21.47		A06	SYBR	GST1	Unkn	2	22	20.58		A06	SYBR	GST1	Unkn	2	32	20.34
	A07	SYBR	GST1	Unkn	3	2	21.74		A07	SYBR	GST1	Unkn	3	12	21.65		A07	SYBR	GST1	Unkn	3	22	20.84		A07	SYBR	GST1	Unkn	3	32	20.4
	A08	SYBR	GST1	Unkn	4	2	21.77		A08	SYBR	GST1	Unkn	4	12	21.63		A08	SYBR	GST1	Unkn	4	22	20.76		A08	SYBR	GST1	Unkn	4	32	20.44
	A09	SYBR	GST1	Unkn	1	3	22.22		A09	SYBR	GST1	Unkn	1	13	21.43		A09	SYBR	GST1	Unkn	1	23	18.39		A09	SYBR	GST1	Unkn	1	33	20.86
	A10	SYBR	GST1	Unkn	2	3	22.37		A10	SYBR	GST1	Unkn	2	13	21.73		A10	SYBR	GST1	Unkn	2	23	18.54		A10	SYBR	GST1	Unkn	2	33	21.12
	A11	SYBR	GST1	Unkn	3	3	22.42		A11	SYBR	GST1	Unkn	3	13	21.63		A11	SYBR	GST1	Unkn	3	23	18.51		A11	SYBR	GST1	Unkn	3	33	21.07
	A12	SYBR	GST1	Unkn	4	3	22.54		A12	SYBR	GST1	Unkn	4	13	21.95		A12	SYBR	GST1	Unkn	4	23	18.82		A12	SYBR	GST1	Unkn	4	33	21.23
	A13	SYBR	GST1	Unkn	1	4	22.08		A13	SYBR	GST1	Unkn	1	14	22.08		A13	SYBR	GST1	Unkn	1	24	18.46		A13	SYBR	GST1	Unkn	1	34	20.86
	A14	SYBR	GST1	Unkn	2	4	22.25		A14	SYBR	GST1	Unkn	2	14	22.14		A14	SYBR	GST1	Unkn	2	24	18.54		A14	SYBR	GST1	Unkn	2	34	20.9
	A15	SYBR	GST1	Unkn	3	4	21.94		A15	SYBR	GST1	Unkn	3	14	22.03		A15	SYBR	GST1	Unkn	3	24	18.49		A15	SYBR	GST1	Unkn	3	34	20.8
	A16	SYBR	GST1	Unkn	4	4	22.43		A16	SYBR	GST1	Unkn	4	14	22.1		A16	SYBR	GST1	Unkn	4	24	18.61		A16	SYBR	GST1	Unkn	4	34	20.87
	B01	SYBR	GST1	Unkn	1	5	20.79		B01	SYBR	GST1	Unkn	1	15	21.96		B01	SYBR	GST1	Unkn	1	25	19.98		B01	SYBR	GST1	Unkn	1	35	21.27
	B02	SYBR	GST1	Unkn	2	5	20.99		B02	SYBR	GST1	Unkn	2	15	22.18		B02	SYBR	GST1	Unkn	2	25	20.22		B02	SYBR	GST1	Unkn	2	35	21.62
	B03	SYBR	GST1	Unkn	3	5	20.59		B03	SYBR	GST1	Unkn	3	15	21.81		B03	SYBR	GST1	Unkn	3	25	19.93		B03	SYBR	GST1	Unkn	3	35	21.23
	B04	SYBR	GST1	Unkn	4	5	21.01		B04	SYBR	GST1	Unkn	4	15	22.14		B04	SYBR	GST1	Unkn	4	25	20.23		B04	SYBR	GST1	Unkn	4	35	21.56
	B05	SYBR	GST1	Unkn	1	6	20.74		B05	SYBR	GST1	Unkn	1	16	21.42		B05	SYBR	GST1	Unkn	1	26	19.48		B05	SYBR	GST1	Unkn	1	36	25.54
	B06	SYBR	GST1	Unkn	2	6	20.94		B06	SYBR	GST1	Unkn	2	16	21.6		B06	SYBR	GST1	Unkn	2	26	19.71		B06	SYBR	GST1	Unkn	2	36	25.93
	B07	SYBR	GST1	Unkn	3	6	21.08		B07	SYBR	GST1	Unkn	3	16	21.76		B07	SYBR	GST1	Unkn	3	26	19.81		B07	SYBR	GST1	Unkn	3	36	25.97
	B08	SYBR	GST1	Unkn	4	6	21.18		B08	SYBR	GST1	Unkn	4	16	22.06		B08	SYBR	GST1	Unkn	4	26	20		B08	SYBR	GST1	Unkn	4	36	26.12
	B09	SYBR	GST1	Unkn	1	7	21.02		B09	SYBR	GST1	Unkn	1	17	21.91		B09	SYBR	GST1	Unkn	1	27	23.01		B09	SYBR	GST1	Unkn	1	37	24.87
	B10	SYBR	GST1	Unkn	2	7	21.12		B10	SYBR	GST1	Unkn	2	17	21.94		B10	SYBR	GST1	Unkn	2	27	23.25		B10	SYBR	GST1	Unkn	2	37	24.94
	B11	SYBR	GST1	Unkn	3	7	20.98		B11	SYBR	GST1	Unkn	3	17	21.88		B11	SYBR	GST1	Unkn	3	27	23.11		B11	SYBR	GST1	Unkn	3	37	24.8
	B12	SYBR	GST1	Unkn	4	7	21.15		B12	SYBR	GST1	Unkn	4	17	22.05		B12	SYBR	GST1	Unkn	4	27	23.21		B12	SYBR	GST1	Unkn	4	37	25.03
	B13	SYBR	GST1	Unkn	1	8	21.32		B13	SYBR	GST1	Unkn	1	18	21.8		B13	SYBR	GST1	Unkn	1	28	26.88		B13	SYBR	GST1	Unkn	1	38	21.61
	B14	SYBR	GST1	Unkn	2	8	21.26		B14	SYBR	GST1	Unkn	2	18	21.69		B14	SYBR	GST1	Unkn	2	28	26.75		B14	SYBR	GST1	Unkn	2	38	21.45
	B15	SYBR	GST1	Unkn	3	8	21.04		B15	SYBR	GST1	Unkn	3	18	21.39		B15	SYBR	GST1	Unkn	3	28	26.69		B15	SYBR	GST1	Unkn	3	38	21.26
	B16	SYBR	GST1	Unkn	4	8	21.27		B16	SYBR	GST1	Unkn	4	18	21.58		B16	SYBR	GST1	Unkn	4	28	26.91		B16	SYBR	GST1	Unkn	4	38	21.47
	C01	SYBR	GST1	Unkn	1	9	20.03		C01	SYBR	GST1	Unkn	1	19	21.52		C01	SYBR	GST1	Unkn	1	29	19.1		C01	SYBR	GST1	Unkn	1	39	21.64
	C02	SYBR	GST1	Unkn	2	9	20.14		C02	SYBR	GST1	Unkn	2	19	21.66		C02	SYBR	GST1	Unkn	2	29	19.18		C02	SYBR	GST1	Unkn	2	39	21.85
	C03	SYBR	GST1	Unkn	3	9	19.86		C03	SYBR	GST1	Unkn	3	19	21.34		C03	SYBR	GST1	Unkn	3	29	18.93		C03	SYBR	GST1	Unkn	3	39	21.56
	C04	SYBR	GST1	Unkn	4	9	20.21		C04	SYBR	GST1	Unkn	4	19	21.63		C04	SYBR	GST1	Unkn	4	29	19.14		C04	SYBR	GST1	Unkn	4	39	21.86
	C05	SYBR	GST1	Unkn	1	10	22.49		C05	SYBR	GST1	Unkn	1	20	21.02		C05	SYBR	GST1	Unkn	1	30	19.01		C05	SYBR	GST1	Unkn	1	40	21.05
	C06	SYBR	GST1	Unkn	2	10	22.72		C06	SYBR	GST1	Unkn	2	20	21.21		C06	SYBR	GST1	Unkn	2	30	19.2		C06	SYBR	GST1	Unkn	2	40	21.25
	C07	SYBR	GST1	Unkn	3	10	22.59		C07	SYBR	GST1	Unkn	3	20	21.12		C07	SYBR	GST1	Unkn	3	30	19.11		C07	SYBR	GST1	Unkn	3	40	21.07
	C08	SYBR	GST1	Unkn	4	10	22.99		C08	SYBR	GST1	Unkn	4	20	21.36		C08	SYBR	GST1	Unkn	4	30	19.46		C08	SYBR	GST1	Unkn	4	40	21.31
	C09	SYBR	GST1	Pos Ctrl	1	Female	22.01		C09	SYBR	GST1	Pos Ctrl	1	female	21.98		C09	SYBR	GST1	Pos Ctrl	1	male	21.61		C09	SYBR	GST1	Pos Ctrl	1	male	22.19
	C10	SYBR	GST1	Pos Ctrl	2	Female	22.13		C10	SYBR	GST1	Pos Ctrl	2	female	22.08		C10	SYBR	GST1	Pos Ctrl	2	male	21.81		C10	SYBR	GST1	Pos Ctrl	2	male	22.29
	C11	SYBR	GST1	Pos Ctrl	3	Female	22.04		C11	SYBR	GST1	Pos Ctrl	3	female	22.01		C11	SYBR	GST1	Pos Ctrl	3	male	21.67		C11	SYBR	GST1	Pos Ctrl	3	male	22.17
	C12	SYBR	GST1	Pos Ctrl	4	Female	22.03		C12	SYBR	GST1	Pos Ctrl	4	female	22.06		C12	SYBR	GST1	Pos Ctrl	4	male	21.68		C12	SYBR	GST1	Pos Ctrl	4	male	22.3
	C13	SYBR	GST1	Pos Ctrl	1	Male	21.69		C13	SYBR	GST1	Pos Ctrl	1	male	21.25		C13	SYBR	GST1	Pos Ctrl	1	female	21.55		C13	SYBR	GST1	Pos Ctrl	1	female	22.15
	C14	SYBR	GST1	Pos Ctrl	2	Male	21.92		C14	SYBR	GST1	Pos Ctrl	2	male	21.43		C14	SYBR	GST1	Pos Ctrl	2	female	21.74		C14	SYBR	GST1	Pos Ctrl	2	female	22.36
	C15	SYBR	GST1	Pos Ctrl	3	Male	21.74		C15	SYBR	GST1	Pos Ctrl	3	male	21.16		C15	SYBR	GST1	Pos Ctrl	3	female	21.5		C15	SYBR	GST1	Pos Ctrl	3	female	22.03
	C16	SYBR	GST1	Pos Ctrl	4	Male	21.9		C16	SYBR	GST1	Pos Ctrl	4	male	21.44		C16	SYBR	GST1	Pos Ctrl	4	female	21.8		C16	SYBR	GST1	Pos Ctrl	4	female	22.31
	D01	SYBR	GST1	NTC	1	water	N/A		D01	SYBR	GST1	NTC	1	water	N/A		D01	SYBR	GST1	NTC	1	water	N/A		D09	SYBR	GST1	NTC	1	water	N/A
	D03	SYBR	GST1	NTC	2	water	N/A		D03	SYBR	GST1	NTC	2	water	N/A		D03	SYBR	GST1	NTC	2	water	N/A		D11	SYBR	GST1	NTC	2	water	N/A
	D05	SYBR	GST1	NTC	3	water	N/A		D05	SYBR	GST1	NTC	3	water	N/A		D05	SYBR	GST1	NTC	3	water	N/A		D13	SYBR	GST1	NTC	3	water	N/A
	D07	SYBR	GST1	NTC	4	water	N/A		D07	SYBR	GST1	NTC	4	water	N/A		D07	SYBR	GST1	NTC	4	water	N/A		D15	SYBR	GST1	NTC	4	water	N/A
	F01	SYBR	yellow	Unkn	1	1	22.67		F01	SYBR	yellow	Unkn	1	11	20.94		F01	SYBR	yellow	Unkn	1	21	24.31		F01	SYBR	yellow	Unkn	1	31	22.57
	F02	SYBR	yellow	Unkn	2	1	22.98		F02	SYBR	yellow	Unkn	2	11	21.08		F02	SYBR	yellow	Unkn	2	21	24.54		F02	SYBR	yellow	Unkn	2	31	22.72
	F03	SYBR	yellow	Unkn	3	1	23		F03	SYBR	yellow	Unkn	3	11	20.91		F03	SYBR	yellow	Unkn	3	21	24.25		F03	SYBR	yellow	Unkn	3	31	22.68
	F04	SYBR	yellow	Unkn	4	1	23.13		F04	SYBR	yellow	Unkn	4	11	21.04		F04	SYBR	yellow	Unkn	4	21	24.43		F04	SYBR	yellow	Unkn	4	31	22.7
	F05	SYBR	yellow	Unkn	1	2	23.17		F05	SYBR	yellow	Unkn	1	12	22.99		F05	SYBR	yellow	Unkn	1	22	21.06		F05	SYBR	yellow	Unkn	1	32	21.94
	F06	SYBR	yellow	Unkn	2	2	23.41		F06	SYBR	yellow	Unkn	2	12	23.32		F06	SYBR	yellow	Unkn	2	22	21.27		F06	SYBR	yellow	Unkn	2	32	22.19
	F07	SYBR	yellow	Unkn	3	2	23.29		F07	SYBR	yellow	Unkn	3	12	23.15		F07	SYBR	yellow	Unkn	3	22	21.14		F07	SYBR	yellow	Unkn	3	32	22.03
	F08	SYBR	yellow	Unkn	4	2	23.45		F08	SYBR	yellow	Unkn	4	12	23.31		F08	SYBR	yellow	Unkn	4	22	21.3		F08	SYBR	yellow	Unkn	4	32	22.19
	F09	SYBR	yellow	Unkn	1	3	24.15		F09	SYBR	yellow	Unkn	1	13	23.21		F09	SYBR	yellow	Unkn	1	23	20.18		F09	SYBR	yellow	Unkn	1	33	22.91
	F10	SYBR	yellow	Unkn	2	3	24.24		F10	SYBR	yellow	Unkn	2	13	23.32		F10	SYBR	yellow	Unkn	2	23	20.32		F10	SYBR	yellow	Unkn	2	33	22.95
	F11	SYBR	yellow	Unkn	3	3	24.03		F11	SYBR	yellow	Unkn	3	13	22.98		F11	SYBR	yellow	Unkn	3	23	20		F11	SYBR	yellow	Unkn	3	33	22.59
	F12	SYBR	yellow	Unkn	4	3	24.2		F12	SYBR	yellow	Unkn	4	13	23.38		F12	SYBR	yellow	Unkn	4	23	20.26		F12	SYBR	yellow	Unkn	4	33	22.99
	F13	SYBR	yellow	Unkn	1	4	23.63		F13	SYBR	yellow	Unkn	1	14	23.45		F13	SYBR	yellow	Unkn	1	24	20.31		F13	SYBR	yellow	Unkn	1	34	22.6
	F14	SYBR	yellow	Unkn	2	4	23.69		F14	SYBR	yellow	Unkn	2	14	23.54		F14	SYBR	yellow	Unkn	2	24	20.16		F14	SYBR	yellow	Unkn	2	34	22.36
	F15	SYBR	yellow	Unkn	3	4	23.59		F15	SYBR	yellow	Unkn	3	14	23.43		F15	SYBR	yellow	Unkn	3	24	20.07		F15	SYBR	yellow	Unkn	3	34	22.4
	F16	SYBR	yellow	Unkn	4	4	23.86		F16	SYBR	yellow	Unkn	4	14	23.65		F16	SYBR	yellow	Unkn	4	24	20.17		F16	SYBR	yellow	Unkn	4	34	22.53
	G01	SYBR	yellow	Unkn	1	5	22.67		G01	SYBR	yellow	Unkn	1	15	23.44		G01	SYBR	yellow	Unkn	1	25	21.65		G01	SYBR	yellow	Unkn	1	35	22.95
	G02	SYBR	yellow	Unkn	2	5	22.29		G02	SYBR	yellow	Unkn	2	15	23.46		G02	SYBR	yellow	Unkn	2	25	21.77		G02	SYBR	yellow	Unkn	2	35	23.08
	G03	SYBR	yellow	Unkn	3	5	22.22		G03	SYBR	yellow	Unkn	3	15	23.5		G03	SYBR	yellow	Unkn	3	25	21.54		G03	SYBR	yellow	Unkn	3	35	22.99
	G04	SYBR	yellow	Unkn	4	5	22.49		G04	SYBR	yellow	Unkn	4	15	23.56		G04	SYBR	yellow	Unkn	4	25	21.65		G04	SYBR	yellow	Unkn	4	35	23.14
	G05	SYBR	yellow	Unkn	1	6	22.86		G05	SYBR	yellow	Unkn	1	16	23.37		G05	SYBR	yellow	Unkn	1	26	21.55		G05	SYBR	yellow	Unkn	1	36	27.53
	G06	SYBR	yellow	Unkn	2	6	22.93		G06	SYBR	yellow	Unkn	2	16	23.44		G06	SYBR	yellow	Unkn	2	26	21.53		G06	SYBR	yellow	Unkn	2	36	27.6
	G07	SYBR	yellow	Unkn	3	6	22.41		G07	SYBR	yellow	Unkn	3	16	23.34		G07	SYBR	yellow	Unkn	3	26	21.34		G07	SYBR	yellow	Unkn	3	36	27.38
	G08	SYBR	yellow	Unkn	4	6	22.72		G08	SYBR	yellow	Unkn	4	16	23.37		G08	SYBR	yellow	Unkn	4	26	21.44		G08	SYBR	yellow	Unkn	4	36	27.7
	G09	SYBR	yellow	Unkn	1	7	22.79		G09	SYBR	yellow	Unkn	1	17	23.51		G09	SYBR	yellow	Unkn	1	27	24.21		G09	SYBR	yellow	Unkn	1	37	26.52
	G10	SYBR	yellow	Unkn	2	7	22.72		G10	SYBR	yellow	Unkn	2	17	23.57		G10	SYBR	yellow	Unkn	2	27	25.66		G10	SYBR	yellow	Unkn	2	37	26.66
	G11	SYBR	yellow	Unkn	3	7	22.53		G11	SYBR	yellow	Unkn	3	17	23.32		G11	SYBR	yellow	Unkn	3	27	24.3		G11	SYBR	yellow	Unkn	3	37	26.26
	G12	SYBR	yellow	Unkn	4	7	22.66		G12	SYBR	yellow	Unkn	4	17	23.48		G12	SYBR	yellow	Unkn	4	27	24.45		G12	SYBR	yellow	Unkn	4	37	26.6
	G13	SYBR	yellow	Unkn	1	8	22.82		G13	SYBR	yellow	Unkn	1	18	23.07		G13	SYBR	yellow	Unkn	1	28	28.45		G13	SYBR	yellow	Unkn	1	38	23.13
	G14	SYBR	yellow	Unkn	2	8	22.76		G14	SYBR	yellow	Unkn	2	18	23.22		G14	SYBR	yellow	Unkn	2	28	28.46		G14	SYBR	yellow	Unkn	2	38	23.05
	G15	SYBR	yellow	Unkn	3	8	22.61		G15	SYBR	yellow	Unkn	3	18	23.08		G15	SYBR	yellow	Unkn	3	28	28.37		G15	SYBR	yellow	Unkn	3	38	22.97
	G16	SYBR	yellow	Unkn	4	8	22.93		G16	SYBR	yellow	Unkn	4	18	23.19		G16	SYBR	yellow	Unkn	4	28	28.76		G16	SYBR	yellow	Unkn	4	38	23.07
	H01	SYBR	yellow	Unkn	1	9	21.53		H01	SYBR	yellow	Unkn	1	19	23.09		H01	SYBR	yellow	Unkn	1	29	20.69		H01	SYBR	yellow	Unkn	1	39	23.51
	H02	SYBR	yellow	Unkn	2	9	21.65		H02	SYBR	yellow	Unkn	2	19	23.25		H02	SYBR	yellow	Unkn	2	29	20.9		H02	SYBR	yellow	Unkn	2	39	23.64
	H03	SYBR	yellow	Unkn	3	9	21.52		H03	SYBR	yellow	Unkn	3	19	23.05		H03	SYBR	yellow	Unkn	3	29	20.57		H03	SYBR	yellow	Unkn	3	39	23.4
	H04	SYBR	yellow	Unkn	4	9	22.05		H04	SYBR	yellow	Unkn	4	19	23.27		H04	SYBR	yellow	Unkn	4	29	20.87		H04	SYBR	yellow	Unkn	4	39	23.69
	H05	SYBR	yellow	Unkn	1	10	23.6		H05	SYBR	yellow	Unkn	1	20	22.78		H05	SYBR	yellow	Unkn	1	30	20.89		H05	SYBR	yellow	Unkn	1	40	22.86
	H06	SYBR	yellow	Unkn	2	10	23.74		H06	SYBR	yellow	Unkn	2	20	23.13		H06	SYBR	yellow	Unkn	2	30	21.15		H06	SYBR	yellow	Unkn	2	40	23.1
	H07	SYBR	yellow	Unkn	3	10	23.66		H07	SYBR	yellow	Unkn	3	20	23.04		H07	SYBR	yellow	Unkn	3	30	21.05		H07	SYBR	yellow	Unkn	3	40	23
	H08	SYBR	yellow	Unkn	4	10	23.8		H08	SYBR	yellow	Unkn	4	20	23.03		H08	SYBR	yellow	Unkn	4	30	21.04		H08	SYBR	yellow	Unkn	4	40	23.13
	H09	SYBR	yellow	Pos Ctrl	1	Female	22.75		H09	SYBR	yellow	Pos Ctrl	1	female	22.51		H09	SYBR	yellow	Pos Ctrl	1	male	23.26		H09	SYBR	yellow	Pos Ctrl	1	male	23.98
	H10	SYBR	yellow	Pos Ctrl	2	Female	23.07		H10	SYBR	yellow	Pos Ctrl	2	female	22.74		H10	SYBR	yellow	Pos Ctrl	2	male	23.48		H10	SYBR	yellow	Pos Ctrl	2	male	24.1
	H11	SYBR	yellow	Pos Ctrl	3	Female	22.59		H11	SYBR	yellow	Pos Ctrl	3	female	22.46		H11	SYBR	yellow	Pos Ctrl	3	male	23.2		H11	SYBR	yellow	Pos Ctrl	3	male	23.93
	H12	SYBR	yellow	Pos Ctrl	4	Female	23.01		H12	SYBR	yellow	Pos Ctrl	4	female	22.7		H12	SYBR	yellow	Pos Ctrl	4	male	23.4		H12	SYBR	yellow	Pos Ctrl	4	male	24.07
	H13	SYBR	yellow	Pos Ctrl	1	Male	23.54		H13	SYBR	yellow	Pos Ctrl	1	male	22.98		H13	SYBR	yellow	Pos Ctrl	1	female	22.3		H13	SYBR	yellow	Pos Ctrl	1	female	22.75
	H14	SYBR	yellow	Pos Ctrl	2	Male	23.64		H14	SYBR	yellow	Pos Ctrl	2	male	23.04		H14	SYBR	yellow	Pos Ctrl	2	female	22.4		H14	SYBR	yellow	Pos Ctrl	2	female	22.84
	H15	SYBR	yellow	Pos Ctrl	3	Male	23.46		H15	SYBR	yellow	Pos Ctrl	3	male	23.02		H15	SYBR	yellow	Pos Ctrl	3	female	22.23		H15	SYBR	yellow	Pos Ctrl	3	female	22.76
	H16	SYBR	yellow	Pos Ctrl	4	Male	23.66		H16	SYBR	yellow	Pos Ctrl	4	male	23.29		H16	SYBR	yellow	Pos Ctrl	4	female	23.14		H16	SYBR	yellow	Pos Ctrl	4	female	23.01
	I01	SYBR	yellow	NTC	1	water	N/A		I01	SYBR	yellow	NTC	1	water	N/A		I01	SYBR	yellow	NTC	1	water	N/A		I09	SYBR	yellow	NTC	1	water	N/A
	I03	SYBR	yellow	NTC	2	water	N/A		I03	SYBR	yellow	NTC	2	water	N/A		I03	SYBR	yellow	NTC	2	water	N/A		I11	SYBR	yellow	NTC	2	water	N/A
	I05	SYBR	yellow	NTC	3	water	N/A		I05	SYBR	yellow	NTC	3	water	N/A		I05	SYBR	yellow	NTC	3	water	N/A		I13	SYBR	yellow	NTC	3	water	N/A
	I07	SYBR	yellow	NTC	4	water	N/A		I07	SYBR	yellow	NTC	4	water	N/A		I07	SYBR	yellow	NTC	4	water	36.35		I15	SYBR	yellow	NTC	4	water	N/A
	K01	SYBR	Mav1	Unkn	1	1	23.89		K01	SYBR	Mav1	Unkn	1	11	21		K01	SYBR	Mav1	Unkn	1	21	24.07		K01	SYBR	Mav1	Unkn	1	31	22.48
	K02	SYBR	Mav1	Unkn	2	1	22.81		K02	SYBR	Mav1	Unkn	2	11	21.02		K02	SYBR	Mav1	Unkn	2	21	23.89		K02	SYBR	Mav1	Unkn	2	31	22.64
	K03	SYBR	Mav1	Unkn	3	1	22.74		K03	SYBR	Mav1	Unkn	3	11	20.66		K03	SYBR	Mav1	Unkn	3	21	23.63		K03	SYBR	Mav1	Unkn	3	31	22.32
	K04	SYBR	Mav1	Unkn	4	1	23.11		K04	SYBR	Mav1	Unkn	4	11	21.05		K04	SYBR	Mav1	Unkn	4	21	24.04		K04	SYBR	Mav1	Unkn	4	31	22.6
	K05	SYBR	Mav1	Unkn	1	2	23.11		K05	SYBR	Mav1	Unkn	1	12	22.95		K05	SYBR	Mav1	Unkn	1	22	20.69		K05	SYBR	Mav1	Unkn	1	32	21.73
	K06	SYBR	Mav1	Unkn	2	2	23.22		K06	SYBR	Mav1	Unkn	2	12	23.06		K06	SYBR	Mav1	Unkn	2	22	21.32		K06	SYBR	Mav1	Unkn	2	32	21.92
	K07	SYBR	Mav1	Unkn	3	2	23.09		K07	SYBR	Mav1	Unkn	3	12	22.89		K07	SYBR	Mav1	Unkn	3	22	20.91		K07	SYBR	Mav1	Unkn	3	32	21.75
	K08	SYBR	Mav1	Unkn	4	2	23.42		K08	SYBR	Mav1	Unkn	4	12	23.16		K08	SYBR	Mav1	Unkn	4	22	21.08		K08	SYBR	Mav1	Unkn	4	32	21.99
	K09	SYBR	Mav1	Unkn	1	3	23.96		K09	SYBR	Mav1	Unkn	1	13	22.93		K09	SYBR	Mav1	Unkn	1	23	20.08		K09	SYBR	Mav1	Unkn	1	33	22.34
	K10	SYBR	Mav1	Unkn	2	3	23.86		K10	SYBR	Mav1	Unkn	2	13	22.75		K10	SYBR	Mav1	Unkn	2	23	20.02		K10	SYBR	Mav1	Unkn	2	33	22.45
	K11	SYBR	Mav1	Unkn	3	3	23.93		K11	SYBR	Mav1	Unkn	3	13	22.97		K11	SYBR	Mav1	Unkn	3	23	20.04		K11	SYBR	Mav1	Unkn	3	33	22.52
	K12	SYBR	Mav1	Unkn	4	3	23.98		K12	SYBR	Mav1	Unkn	4	13	23.06		K12	SYBR	Mav1	Unkn	4	23	20.07		K12	SYBR	Mav1	Unkn	4	33	22.54
	K13	SYBR	Mav1	Unkn	1	4	23.43		K13	SYBR	Mav1	Unkn	1	14	23.41		K13	SYBR	Mav1	Unkn	1	24	19.85		K13	SYBR	Mav1	Unkn	1	34	22.22
	K14	SYBR	Mav1	Unkn	2	4	23.62		K14	SYBR	Mav1	Unkn	2	14	23.49		K14	SYBR	Mav1	Unkn	2	24	20.1		K14	SYBR	Mav1	Unkn	2	34	22.23
	K15	SYBR	Mav1	Unkn	3	4	23.5		K15	SYBR	Mav1	Unkn	3	14	23.34		K15	SYBR	Mav1	Unkn	3	24	19.78		K15	SYBR	Mav1	Unkn	3	34	N/A
	K16	SYBR	Mav1	Unkn	4	4	23.48		K16	SYBR	Mav1	Unkn	4	14	23.52		K16	SYBR	Mav1	Unkn	4	24	20.08		K16	SYBR	Mav1	Unkn	4	34	22.28
	L01	SYBR	Mav1	Unkn	1	5	22.04		L01	SYBR	Mav1	Unkn	1	15	23.3		L01	SYBR	Mav1	Unkn	1	25	21.53		L01	SYBR	Mav1	Unkn	1	35	22.85
	L02	SYBR	Mav1	Unkn	2	5	22.14		L02	SYBR	Mav1	Unkn	2	15	23.77		L02	SYBR	Mav1	Unkn	2	25	21.7		L02	SYBR	Mav1	Unkn	2	35	22.87
	L03	SYBR	Mav1	Unkn	3	5	22.19		L03	SYBR	Mav1	Unkn	3	15	23.36		L03	SYBR	Mav1	Unkn	3	25	21.41		L03	SYBR	Mav1	Unkn	3	35	22.65
	L04	SYBR	Mav1	Unkn	4	5	22.4		L04	SYBR	Mav1	Unkn	4	15	23.65		L04	SYBR	Mav1	Unkn	4	25	21.57		L04	SYBR	Mav1	Unkn	4	35	22.93
	L05	SYBR	Mav1	Unkn	1	6	22.27		L05	SYBR	Mav1	Unkn	1	16	23.34		L05	SYBR	Mav1	Unkn	1	26	21.24		L05	SYBR	Mav1	Unkn	1	36	27.27
	L06	SYBR	Mav1	Unkn	2	6	22.44		L06	SYBR	Mav1	Unkn	2	16	23.57		L06	SYBR	Mav1	Unkn	2	26	21.25		L06	SYBR	Mav1	Unkn	2	36	27.52
	L07	SYBR	Mav1	Unkn	3	6	22.32		L07	SYBR	Mav1	Unkn	3	16	23.16		L07	SYBR	Mav1	Unkn	3	26	21.22		L07	SYBR	Mav1	Unkn	3	36	27.42
	L08	SYBR	Mav1	Unkn	4	6	22.5		L08	SYBR	Mav1	Unkn	4	16	23.35		L08	SYBR	Mav1	Unkn	4	26	21.44		L08	SYBR	Mav1	Unkn	4	36	27.65
	L09	SYBR	Mav1	Unkn	1	7	22.44		L09	SYBR	Mav1	Unkn	1	17	23.22		L09	SYBR	Mav1	Unkn	1	27	24.5		L09	SYBR	Mav1	Unkn	1	37	26.45
	L10	SYBR	Mav1	Unkn	2	7	22.54		L10	SYBR	Mav1	Unkn	2	17	23.63		L10	SYBR	Mav1	Unkn	2	27	24.9		L10	SYBR	Mav1	Unkn	2	37	26.39
	L11	SYBR	Mav1	Unkn	3	7	22.63		L11	SYBR	Mav1	Unkn	3	17	23.48		L11	SYBR	Mav1	Unkn	3	27	24.69		L11	SYBR	Mav1	Unkn	3	37	26.24
	L12	SYBR	Mav1	Unkn	4	7	22.54		L12	SYBR	Mav1	Unkn	4	17	23.3		L12	SYBR	Mav1	Unkn	4	27	24.63		L12	SYBR	Mav1	Unkn	4	37	26.42
	L13	SYBR	Mav1	Unkn	1	8	22.49		L13	SYBR	Mav1	Unkn	1	18	23		L13	SYBR	Mav1	Unkn	1	28	28.08		L13	SYBR	Mav1	Unkn	1	38	22.86
	L14	SYBR	Mav1	Unkn	2	8	22.81		L14	SYBR	Mav1	Unkn	2	18	23.22		L14	SYBR	Mav1	Unkn	2	28	28.17		L14	SYBR	Mav1	Unkn	2	38	22.98
	L15	SYBR	Mav1	Unkn	3	8	22.62		L15	SYBR	Mav1	Unkn	3	18	22.89		L15	SYBR	Mav1	Unkn	3	28	28.14		L15	SYBR	Mav1	Unkn	3	38	22.78
	L16	SYBR	Mav1	Unkn	4	8	22.78		L16	SYBR	Mav1	Unkn	4	18	22.77		L16	SYBR	Mav1	Unkn	4	28	28.14		L16	SYBR	Mav1	Unkn	4	38	22.8
	M01	SYBR	Mav1	Unkn	1	9	21.42		M01	SYBR	Mav1	Unkn	1	19	22.89		M01	SYBR	Mav1	Unkn	1	29	20.56		M01	SYBR	Mav1	Unkn	1	39	23.29
	M02	SYBR	Mav1	Unkn	2	9	21.4		M02	SYBR	Mav1	Unkn	2	19	23.06		M02	SYBR	Mav1	Unkn	2	29	20.6		M02	SYBR	Mav1	Unkn	2	39	23.29
	M03	SYBR	Mav1	Unkn	3	9	21.33		M03	SYBR	Mav1	Unkn	3	19	22.9		M03	SYBR	Mav1	Unkn	3	29	20.42		M03	SYBR	Mav1	Unkn	3	39	23.22
	M04	SYBR	Mav1	Unkn	4	9	21.67		M04	SYBR	Mav1	Unkn	4	19	23.08		M04	SYBR	Mav1	Unkn	4	29	20.6		M04	SYBR	Mav1	Unkn	4	39	23.4
	M05	SYBR	Mav1	Unkn	1	10	23.22		M05	SYBR	Mav1	Unkn	1	20	22.33		M05	SYBR	Mav1	Unkn	1	30	20.47		M05	SYBR	Mav1	Unkn	1	40	22.52
	M06	SYBR	Mav1	Unkn	2	10	23.3		M06	SYBR	Mav1	Unkn	2	20	22.73		M06	SYBR	Mav1	Unkn	2	30	20.74		M06	SYBR	Mav1	Unkn	2	40	22.59
	M07	SYBR	Mav1	Unkn	3	10	23.27		M07	SYBR	Mav1	Unkn	3	20	22.55		M07	SYBR	Mav1	Unkn	3	30	20.63		M07	SYBR	Mav1	Unkn	3	40	22.5
	M08	SYBR	Mav1	Unkn	4	10	23.39		M08	SYBR	Mav1	Unkn	4	20	22.74		M08	SYBR	Mav1	Unkn	4	30	20.8		M08	SYBR	Mav1	Unkn	4	40	22.64
	M09	SYBR	Mav1	Pos Ctrl	1	Female	22.53		M09	SYBR	Mav1	Pos Ctrl	1	female	22.54		M09	SYBR	Mav1	Pos Ctrl	1	male	23.11		M09	SYBR	Mav1	Pos Ctrl	1	male	23.45
	M10	SYBR	Mav1	Pos Ctrl	2	Female	22.54		M10	SYBR	Mav1	Pos Ctrl	2	female	22.5		M10	SYBR	Mav1	Pos Ctrl	2	male	23.22		M10	SYBR	Mav1	Pos Ctrl	2	male	23.72
	M11	SYBR	Mav1	Pos Ctrl	3	Female	22.43		M11	SYBR	Mav1	Pos Ctrl	3	female	22.57		M11	SYBR	Mav1	Pos Ctrl	3	male	23.09		M11	SYBR	Mav1	Pos Ctrl	3	male	23.59
	M12	SYBR	Mav1	Pos Ctrl	4	Female	22.62		M12	SYBR	Mav1	Pos Ctrl	4	female	22.55		M12	SYBR	Mav1	Pos Ctrl	4	male	23.22		M12	SYBR	Mav1	Pos Ctrl	4	male	23.6
	M13	SYBR	Mav1	Pos Ctrl	1	Male	23.35		M13	SYBR	Mav1	Pos Ctrl	1	male	23		M13	SYBR	Mav1	Pos Ctrl	1	female	22.17		M13	SYBR	Mav1	Pos Ctrl	1	female	22.55
	M14	SYBR	Mav1	Pos Ctrl	2	Male	23.43		M14	SYBR	Mav1	Pos Ctrl	2	male	23.06		M14	SYBR	Mav1	Pos Ctrl	2	female	22.14		M14	SYBR	Mav1	Pos Ctrl	2	female	22.6
	M15	SYBR	Mav1	Pos Ctrl	3	Male	23.28		M15	SYBR	Mav1	Pos Ctrl	3	male	22.84		M15	SYBR	Mav1	Pos Ctrl	3	female	22.06		M15	SYBR	Mav1	Pos Ctrl	3	female	22.61
	M16	SYBR	Mav1	Pos Ctrl	4	Male	23.29		M16	SYBR	Mav1	Pos Ctrl	4	male	22.94		M16	SYBR	Mav1	Pos Ctrl	4	female	22.13		M16	SYBR	Mav1	Pos Ctrl	4	female	22.49
	N01	SYBR	Mav1	NTC	1	water	N/A		N01	SYBR	Mav1	NTC	1	water	N/A		N01	SYBR	Mav1	NTC	1	water	N/A		N09	SYBR	Mav1	NTC	1	water	N/A
	N03	SYBR	Mav1	NTC	2	water	N/A		N03	SYBR	Mav1	NTC	2	water	N/A		N03	SYBR	Mav1	NTC	2	water	N/A		N11	SYBR	Mav1	NTC	2	water	N/A
	N05	SYBR	Mav1	NTC	3	water	N/A		N05	SYBR	Mav1	NTC	3	water	N/A		N05	SYBR	Mav1	NTC	3	water	N/A		N13	SYBR	Mav1	NTC	3	water	N/A
	N07	SYBR	Mav1	NTC	4	water	N/A		N07	SYBR	Mav1	NTC	4	water	N/A		N07	SYBR	Mav1	NTC	4	water	N/A		N15	SYBR	Mav1	NTC	4	water	N/A

## Sheet: Fig 5 Raw Ct values
	Raw Ct values for qRT-PCR data in Fig 5
	Well	Fluor	Target	Content	Technical Reps	Sample	Cq		Sample	Full Sample Name
	A13	SYBR	Lc28S	Unkn	1	DF1	10.31		DF	DR3#6 LctraIR7 XX
	B13	SYBR	Lc28S	Unkn	2	DF1	10.64		DM	DR3#6 LctraIR7 XY
	C13	SYBR	Lc28S	Unkn	3	DF1	10.38		LcF	Lcwt XX
	A14	SYBR	Lc28S	Unkn	1	DF2	10.41		LcM	Lcwt XY
	B14	SYBR	Lc28S	Unkn	2	DF2	10.6		*Number after sample indicates biological replicate
	C14	SYBR	Lc28S	Unkn	3	DF2	10.68		(-) before Sample	-RT reaction
	A15	SYBR	Lc28S	Unkn	1	DF3	10.21
	B15	SYBR	Lc28S	Unkn	2	DF3	10.39		**DF2 and DM2 were not used in final anlaysis as they were outliers in RNAseq data set
	C15	SYBR	Lc28S	Unkn	3	DF3	10.42
	A16	SYBR	Lc28S	Unkn	1	DF4	11.18
	B16	SYBR	Lc28S	Unkn	2	DF4	11.7
	C16	SYBR	Lc28S	Unkn	3	DF4	11.16
	A09	SYBR	Lc28S	Unkn	1	DM1	10.25
	B09	SYBR	Lc28S	Unkn	2	DM1	10.45
	C09	SYBR	Lc28S	Unkn	3	DM1	10.55
	A10	SYBR	Lc28S	Unkn	1	DM2	10.67
	B10	SYBR	Lc28S	Unkn	2	DM2	10.77
	C10	SYBR	Lc28S	Unkn	3	DM2	10.79
	A11	SYBR	Lc28S	Unkn	1	DM3	10.06
	B11	SYBR	Lc28S	Unkn	2	DM3	9.97
	C11	SYBR	Lc28S	Unkn	3	DM3	10.02
	A12	SYBR	Lc28S	Unkn	1	DM4	10.2
	B12	SYBR	Lc28S	Unkn	2	DM4	10.19
	C12	SYBR	Lc28S	Unkn	3	DM4	10.02
	A05	SYBR	Lc28S	Unkn	1	LcF1	10.37
	B05	SYBR	Lc28S	Unkn	2	LcF1	10.21
	C05	SYBR	Lc28S	Unkn	3	LcF1	10.19
	A06	SYBR	Lc28S	Unkn	1	LcF2	9.64
	B06	SYBR	Lc28S	Unkn	2	LcF2	9.77
	C06	SYBR	Lc28S	Unkn	3	LcF2	9.56
	A07	SYBR	Lc28S	Unkn	1	LcF3	9.99
	B07	SYBR	Lc28S	Unkn	2	LcF3	9.94
	C07	SYBR	Lc28S	Unkn	3	LcF3	9.63
	A08	SYBR	Lc28S	Unkn	1	LcF4	10.28
	B08	SYBR	Lc28S	Unkn	2	LcF4	10.47
	C08	SYBR	Lc28S	Unkn	3	LcF4	10.42
	A01	SYBR	Lc28S	Unkn	1	LcM1	9.67
	B01	SYBR	Lc28S	Unkn	2	LcM1	9.82
	C01	SYBR	Lc28S	Unkn	3	LcM1	10.01
	A02	SYBR	Lc28S	Unkn	1	LcM2	10.16
	B02	SYBR	Lc28S	Unkn	2	LcM2	10.27
	C02	SYBR	Lc28S	Unkn	3	LcM2	10.12
	A03	SYBR	Lc28S	Unkn	1	LcM3	10.26
	B03	SYBR	Lc28S	Unkn	2	LcM3	10.28
	C03	SYBR	Lc28S	Unkn	3	LcM3	10.18
	A04	SYBR	Lc28S	Unkn	1	LcM4	10.22
	B04	SYBR	Lc28S	Unkn	2	LcM4	10.46
	C04	SYBR	Lc28S	Unkn	3	LcM4	10.31
	P01	SYBR	Lc28S	Neg Ctrl	1	water	N/A
	P02	SYBR	Lc28S	Neg Ctrl	2	water	N/A
	P03	SYBR	Lc28S	Neg Ctrl	3	water	N/A
	D13	SYBR	LcAru	Unkn	1	DF1	22.83
	E13	SYBR	LcAru	Unkn	2	DF1	22.66
	F13	SYBR	LcAru	Unkn	3	DF1	22.72
	D14	SYBR	LcAru	Unkn	1	DF2	25.74
	E14	SYBR	LcAru	Unkn	2	DF2	25.52
	F14	SYBR	LcAru	Unkn	3	DF2	25.53
	D15	SYBR	LcAru	Unkn	1	DF3	22.57
	E15	SYBR	LcAru	Unkn	2	DF3	22.53
	F15	SYBR	LcAru	Unkn	3	DF3	22.52
	D16	SYBR	LcAru	Unkn	1	DF4	24.24
	E16	SYBR	LcAru	Unkn	2	DF4	24.11
	F16	SYBR	LcAru	Unkn	3	DF4	24.31
	D09	SYBR	LcAru	Unkn	1	DM1	24.76
	E09	SYBR	LcAru	Unkn	2	DM1	24.42
	F09	SYBR	LcAru	Unkn	3	DM1	24.62
	D10	SYBR	LcAru	Unkn	1	DM2	24.02
	E10	SYBR	LcAru	Unkn	2	DM2	24.02
	F10	SYBR	LcAru	Unkn	3	DM2	23.92
	D11	SYBR	LcAru	Unkn	1	DM3	23.9
	E11	SYBR	LcAru	Unkn	2	DM3	23.79
	F11	SYBR	LcAru	Unkn	3	DM3	23.73
	D12	SYBR	LcAru	Unkn	1	DM4	25.05
	E12	SYBR	LcAru	Unkn	2	DM4	24.9
	F12	SYBR	LcAru	Unkn	3	DM4	24.9
	D05	SYBR	LcAru	Unkn	1	LcF1	23.27
	E05	SYBR	LcAru	Unkn	2	LcF1	23.21
	F05	SYBR	LcAru	Unkn	3	LcF1	23
	D06	SYBR	LcAru	Unkn	1	LcF2	23.14
	E06	SYBR	LcAru	Unkn	2	LcF2	23.11
	F06	SYBR	LcAru	Unkn	3	LcF2	22.98
	D07	SYBR	LcAru	Unkn	1	LcF3	22.82
	E07	SYBR	LcAru	Unkn	2	LcF3	22.7
	F07	SYBR	LcAru	Unkn	3	LcF3	22.78
	D08	SYBR	LcAru	Unkn	1	LcF4	23.34
	E08	SYBR	LcAru	Unkn	2	LcF4	23.25
	F08	SYBR	LcAru	Unkn	3	LcF4	23.23
	D01	SYBR	LcAru	Unkn	1	LcM1	22.85
	E01	SYBR	LcAru	Unkn	2	LcM1	22.78
	F01	SYBR	LcAru	Unkn	3	LcM1	22.78
	D02	SYBR	LcAru	Unkn	1	LcM2	23.3
	E02	SYBR	LcAru	Unkn	2	LcM2	23.32
	F02	SYBR	LcAru	Unkn	3	LcM2	23.31
	D03	SYBR	LcAru	Unkn	1	LcM3	23
	E03	SYBR	LcAru	Unkn	2	LcM3	23.05
	F03	SYBR	LcAru	Unkn	3	LcM3	22.95
	D04	SYBR	LcAru	Unkn	1	LcM4	22.92
	E04	SYBR	LcAru	Unkn	2	LcM4	22.8
	F04	SYBR	LcAru	Unkn	3	LcM4	22.73
	J13	SYBR	LcCG1909	Unkn	1	DF1	26.48
	K13	SYBR	LcCG1909	Unkn	2	DF1	26.2
	L13	SYBR	LcCG1909	Unkn	3	DF1	26.42
	J14	SYBR	LcCG1909	Unkn	1	DF2	28.46
	K14	SYBR	LcCG1909	Unkn	2	DF2	28.45
	L14	SYBR	LcCG1909	Unkn	3	DF2	28.55
	J15	SYBR	LcCG1909	Unkn	1	DF3	26.05
	K15	SYBR	LcCG1909	Unkn	2	DF3	26.01
	L15	SYBR	LcCG1909	Unkn	3	DF3	26.26
	J16	SYBR	LcCG1909	Unkn	1	DF4	27.28
	K16	SYBR	LcCG1909	Unkn	2	DF4	27.06
	L16	SYBR	LcCG1909	Unkn	3	DF4	27.5
	J09	SYBR	LcCG1909	Unkn	1	DM1	27.4
	K09	SYBR	LcCG1909	Unkn	2	DM1	27.39
	L09	SYBR	LcCG1909	Unkn	3	DM1	27.52
	J10	SYBR	LcCG1909	Unkn	1	DM2	27
	K10	SYBR	LcCG1909	Unkn	2	DM2	26.61
	L10	SYBR	LcCG1909	Unkn	3	DM2	26.74
	J11	SYBR	LcCG1909	Unkn	1	DM3	26.64
	K11	SYBR	LcCG1909	Unkn	2	DM3	26.51
	L11	SYBR	LcCG1909	Unkn	3	DM3	26.75
	J12	SYBR	LcCG1909	Unkn	1	DM4	28.29
	K12	SYBR	LcCG1909	Unkn	2	DM4	28.13
	L12	SYBR	LcCG1909	Unkn	3	DM4	28.09
	J05	SYBR	LcCG1909	Unkn	1	LcF1	26.34
	K05	SYBR	LcCG1909	Unkn	2	LcF1	26.43
	L05	SYBR	LcCG1909	Unkn	3	LcF1	26.58
	J06	SYBR	LcCG1909	Unkn	1	LcF2	26.13
	K06	SYBR	LcCG1909	Unkn	2	LcF2	26
	L06	SYBR	LcCG1909	Unkn	3	LcF2	25.89
	J07	SYBR	LcCG1909	Unkn	1	LcF3	26.31
	K07	SYBR	LcCG1909	Unkn	2	LcF3	26.23
	L07	SYBR	LcCG1909	Unkn	3	LcF3	26.46
	J08	SYBR	LcCG1909	Unkn	1	LcF4	26.84
	K08	SYBR	LcCG1909	Unkn	2	LcF4	26.81
	L08	SYBR	LcCG1909	Unkn	3	LcF4	26.62
	J01	SYBR	LcCG1909	Unkn	1	LcM1	26.13
	K01	SYBR	LcCG1909	Unkn	2	LcM1	26.16
	L01	SYBR	LcCG1909	Unkn	3	LcM1	25.97
	J02	SYBR	LcCG1909	Unkn	1	LcM2	26.21
	K02	SYBR	LcCG1909	Unkn	2	LcM2	26.2
	L02	SYBR	LcCG1909	Unkn	3	LcM2	26.16
	J03	SYBR	LcCG1909	Unkn	1	LcM3	26.15
	K03	SYBR	LcCG1909	Unkn	2	LcM3	26.04
	L03	SYBR	LcCG1909	Unkn	3	LcM3	26.03
	J04	SYBR	LcCG1909	Unkn	1	LcM4	25.97
	K04	SYBR	LcCG1909	Unkn	2	LcM4	26.03
	L04	SYBR	LcCG1909	Unkn	3	LcM4	25.79
	M22	SYBR	LcGW	Unkn	1	DF1	21.7
	M23	SYBR	LcGW	Unkn	2	DF1	21.5
	M24	SYBR	LcGW	Unkn	3	DF1	21.75
	N22	SYBR	LcGW	Unkn	1	DF2	25.23
	N23	SYBR	LcGW	Unkn	2	DF2	25.21
	N24	SYBR	LcGW	Unkn	3	DF2	25.25
	O22	SYBR	LcGW	Unkn	1	DF3	21.38
	O23	SYBR	LcGW	Unkn	2	DF3	21.45
	O24	SYBR	LcGW	Unkn	3	DF3	21.35
	P22	SYBR	LcGW	Unkn	1	DF4	23.09
	P23	SYBR	LcGW	Unkn	2	DF4	23.02
	P24	SYBR	LcGW	Unkn	3	DF4	23.1
	I22	SYBR	LcGW	Unkn	1	DM1	23.85
	I23	SYBR	LcGW	Unkn	2	DM1	23.61
	I24	SYBR	LcGW	Unkn	3	DM1	23.82
	J22	SYBR	LcGW	Unkn	1	DM2	22.65
	J23	SYBR	LcGW	Unkn	2	DM2	22.59
	J24	SYBR	LcGW	Unkn	3	DM2	22.71
	K22	SYBR	LcGW	Unkn	1	DM3	23.15
	K23	SYBR	LcGW	Unkn	2	DM3	22.91
	K24	SYBR	LcGW	Unkn	3	DM3	23.07
	L22	SYBR	LcGW	Unkn	1	DM4	24.38
	L23	SYBR	LcGW	Unkn	2	DM4	24.23
	L24	SYBR	LcGW	Unkn	3	DM4	24.3
	E22	SYBR	LcGW	Unkn	1	LcF1	22.19
	E23	SYBR	LcGW	Unkn	2	LcF1	22.2
	E24	SYBR	LcGW	Unkn	3	LcF1	22.34
	F22	SYBR	LcGW	Unkn	1	LcF2	22.04
	F23	SYBR	LcGW	Unkn	2	LcF2	21.79
	F24	SYBR	LcGW	Unkn	3	LcF2	21.83
	G22	SYBR	LcGW	Unkn	1	LcF3	22.01
	G23	SYBR	LcGW	Unkn	2	LcF3	21.87
	G24	SYBR	LcGW	Unkn	3	LcF3	22.21
	H22	SYBR	LcGW	Unkn	1	LcF4	22.34
	H23	SYBR	LcGW	Unkn	2	LcF4	22.16
	H24	SYBR	LcGW	Unkn	3	LcF4	22.4
	A22	SYBR	LcGW	Unkn	1	LcM1	22
	A23	SYBR	LcGW	Unkn	2	LcM1	22
	A24	SYBR	LcGW	Unkn	3	LcM1	22.2
	B22	SYBR	LcGW	Unkn	1	LcM2	22.61
	B23	SYBR	LcGW	Unkn	2	LcM2	22.28
	B24	SYBR	LcGW	Unkn	3	LcM2	22.61
	C22	SYBR	LcGW	Unkn	1	LcM3	22.23
	C23	SYBR	LcGW	Unkn	2	LcM3	22.09
	C24	SYBR	LcGW	Unkn	3	LcM3	22.27
	D22	SYBR	LcGW	Unkn	1	LcM4	22.12
	D23	SYBR	LcGW	Unkn	2	LcM4	22.14
	D24	SYBR	LcGW	Unkn	3	LcM4	21.92
	G13	SYBR	LcMav	Unkn	1	DF1	25.77
	H13	SYBR	LcMav	Unkn	2	DF1	25.74
	I13	SYBR	LcMav	Unkn	3	DF1	25.74
	G14	SYBR	LcMav	Unkn	1	DF2	27.87
	H14	SYBR	LcMav	Unkn	2	DF2	27.82
	I14	SYBR	LcMav	Unkn	3	DF2	27.82
	G15	SYBR	LcMav	Unkn	1	DF3	25.41
	H15	SYBR	LcMav	Unkn	2	DF3	25.44
	I15	SYBR	LcMav	Unkn	3	DF3	25.37
	G16	SYBR	LcMav	Unkn	1	DF4	26.22
	H16	SYBR	LcMav	Unkn	2	DF4	26.17
	I16	SYBR	LcMav	Unkn	3	DF4	26.2
	G09	SYBR	LcMav	Unkn	1	DM1	26.32
	H09	SYBR	LcMav	Unkn	2	DM1	26.27
	I09	SYBR	LcMav	Unkn	3	DM1	26.36
	G10	SYBR	LcMav	Unkn	1	DM2	25.99
	H10	SYBR	LcMav	Unkn	2	DM2	26
	I10	SYBR	LcMav	Unkn	3	DM2	25.96
	G11	SYBR	LcMav	Unkn	1	DM3	26.07
	H11	SYBR	LcMav	Unkn	2	DM3	26.1
	I11	SYBR	LcMav	Unkn	3	DM3	26.12
	G12	SYBR	LcMav	Unkn	1	DM4	26.54
	H12	SYBR	LcMav	Unkn	2	DM4	26.49
	I12	SYBR	LcMav	Unkn	3	DM4	26.42
	G05	SYBR	LcMav	Unkn	1	LcF1	25.66
	H05	SYBR	LcMav	Unkn	2	LcF1	25.57
	I05	SYBR	LcMav	Unkn	3	LcF1	25.5
	G06	SYBR	LcMav	Unkn	1	LcF2	25.28
	H06	SYBR	LcMav	Unkn	2	LcF2	25.38
	I06	SYBR	LcMav	Unkn	3	LcF2	25.25
	G07	SYBR	LcMav	Unkn	1	LcF3	25.05
	H07	SYBR	LcMav	Unkn	2	LcF3	25.3
	I07	SYBR	LcMav	Unkn	3	LcF3	25.26
	G08	SYBR	LcMav	Unkn	1	LcF4	25.51
	H08	SYBR	LcMav	Unkn	2	LcF4	25.56
	I08	SYBR	LcMav	Unkn	3	LcF4	25.47
	G01	SYBR	LcMav	Unkn	1	LcM1	25.06
	H01	SYBR	LcMav	Unkn	2	LcM1	25.08
	I01	SYBR	LcMav	Unkn	3	LcM1	24.94
	G02	SYBR	LcMav	Unkn	1	LcM2	25.09
	H02	SYBR	LcMav	Unkn	2	LcM2	25.12
	I02	SYBR	LcMav	Unkn	3	LcM2	25.01
	G03	SYBR	LcMav	Unkn	1	LcM3	24.96
	H03	SYBR	LcMav	Unkn	2	LcM3	24.94
	I03	SYBR	LcMav	Unkn	3	LcM3	24.83
	G04	SYBR	LcMav	Unkn	1	LcM4	24.82
	H04	SYBR	LcMav	Unkn	2	LcM4	24.99
	I04	SYBR	LcMav	Unkn	3	LcM4	24.9
	M13	SYBR	Lczfh2	Unkn	1	DF1	23.8
	N13	SYBR	Lczfh2	Unkn	2	DF1	23.71
	O13	SYBR	Lczfh2	Unkn	3	DF1	23.73
	M14	SYBR	Lczfh2	Unkn	1	DF2	27.01
	N14	SYBR	Lczfh2	Unkn	2	DF2	27
	O14	SYBR	Lczfh2	Unkn	3	DF2	26.79
	M15	SYBR	Lczfh2	Unkn	1	DF3	23.22
	N15	SYBR	Lczfh2	Unkn	2	DF3	23.24
	O15	SYBR	Lczfh2	Unkn	3	DF3	23.42
	M16	SYBR	Lczfh2	Unkn	1	DF4	25.47
	N16	SYBR	Lczfh2	Unkn	2	DF4	25.57
	O16	SYBR	Lczfh2	Unkn	3	DF4	25.82
	M09	SYBR	Lczfh2	Unkn	1	DM1	25.35
	N09	SYBR	Lczfh2	Unkn	2	DM1	25.48
	O09	SYBR	Lczfh2	Unkn	3	DM1	25.28
	M10	SYBR	Lczfh2	Unkn	1	DM2	24.33
	N10	SYBR	Lczfh2	Unkn	2	DM2	24.25
	O10	SYBR	Lczfh2	Unkn	3	DM2	24.33
	M11	SYBR	Lczfh2	Unkn	1	DM3	24.29
	N11	SYBR	Lczfh2	Unkn	2	DM3	24.35
	O11	SYBR	Lczfh2	Unkn	3	DM3	24.36
	M12	SYBR	Lczfh2	Unkn	1	DM4	25.45
	N12	SYBR	Lczfh2	Unkn	2	DM4	25.49
	O12	SYBR	Lczfh2	Unkn	3	DM4	25.43
	M05	SYBR	Lczfh2	Unkn	1	LcF1	24.21
	N05	SYBR	Lczfh2	Unkn	2	LcF1	24.27
	O05	SYBR	Lczfh2	Unkn	3	LcF1	24.23
	M06	SYBR	Lczfh2	Unkn	1	LcF2	24.3
	N06	SYBR	Lczfh2	Unkn	2	LcF2	24.37
	O06	SYBR	Lczfh2	Unkn	3	LcF2	24.18
	M07	SYBR	Lczfh2	Unkn	1	LcF3	24.36
	N07	SYBR	Lczfh2	Unkn	2	LcF3	24.42
	O07	SYBR	Lczfh2	Unkn	3	LcF3	24.39
	M08	SYBR	Lczfh2	Unkn	1	LcF4	24.42
	N08	SYBR	Lczfh2	Unkn	2	LcF4	24.43
	O08	SYBR	Lczfh2	Unkn	3	LcF4	24.53
	M01	SYBR	Lczfh2	Unkn	1	LcM1	24.53
	N01	SYBR	Lczfh2	Unkn	2	LcM1	24.42
	O01	SYBR	Lczfh2	Unkn	3	LcM1	24.51
	M02	SYBR	Lczfh2	Unkn	1	LcM2	24.65
	N02	SYBR	Lczfh2	Unkn	2	LcM2	24.78
	O02	SYBR	Lczfh2	Unkn	3	LcM2	24.66
	M03	SYBR	Lczfh2	Unkn	1	LcM3	24.17
	N03	SYBR	Lczfh2	Unkn	2	LcM3	24.09
	O03	SYBR	Lczfh2	Unkn	3	LcM3	24.23
	M04	SYBR	Lczfh2	Unkn	1	LcM4	24.24
	N04	SYBR	Lczfh2	Unkn	2	LcM4	24.17
	O04	SYBR	Lczfh2	Unkn	3	LcM4	24.27
	P04	SYBR	Lc28S	Neg Ctrl	1	-DF1	N/A
	P05	SYBR	Lc28S	Neg Ctrl	1	-DF2	N/A
	P06	SYBR	Lc28S	Neg Ctrl	1	-DF3	N/A
	P07	SYBR	Lc28S	Neg Ctrl	1	-DF4	N/A
	P08	SYBR	Lc28S	Neg Ctrl	1	-DM1	N/A
	P09	SYBR	Lc28S	Neg Ctrl	1	-DM2	N/A
	P10	SYBR	Lc28S	Neg Ctrl	1	-DM3	N/A
	P11	SYBR	Lc28S	Neg Ctrl	1	-DM4	N/A
	P12	SYBR	Lc28S	Neg Ctrl	1	-LcF1	N/A
	P13	SYBR	Lc28S	Neg Ctrl	1	-LcF2	N/A
	P14	SYBR	Lc28S	Neg Ctrl	1	-LcF3	N/A
	P15	SYBR	Lc28S	Neg Ctrl	1	-LcF4	N/A
	P16	SYBR	Lc28S	Neg Ctrl	1	-LcM1	N/A
	P17	SYBR	Lc28S	Neg Ctrl	1	-LcM2	N/A
	P18	SYBR	Lc28S	Neg Ctrl	1	-LcM3	N/A
	P19	SYBR	Lc28S	Neg Ctrl	1	-LcM4	N/A

## Sheet: Fig6 Raw Ct values
	Raw Ct values for qRT-PCR data in Fig 6
																	Sample	Full Sample Name
																	XX het	LctraKI XX heterozygous
	Biological Replicates 1 and 2								Biological Replicates 3 and 4								XX hom	LctraKI XX homozygous
	Well	Fluor	Target	Content	Technical Rep	Sample	Cq		Well	Fluor	Target	Content	Technical Rep	Sample	Cq		XY het	LctraKI XY heterozygous
	A01	SYBR	28S	Unkn	1	XX het 1	9.63		I22	SYBR	28S	Neg Ctrl	1	water	N/A		XY hom	LctraKI XY homozygous
	B01	SYBR	28S	Unkn	2	XX het 1	9.56		I23	SYBR	28S	Neg Ctrl	2	water	N/A		*Number after Sample Indicates Biological Replicate
	C01	SYBR	28S	Unkn	3	XX het 1	9.67		I24	SYBR	28S	Neg Ctrl	3	water	N/A		(-) before Sample	-RT reaction
	A03	SYBR	28S	Unkn	1	XX het 2	9.26		A01	SYBR	28S	Unkn	1	XX het 3	9.19
	B03	SYBR	28S	Unkn	2	XX het 2	9.19		B01	SYBR	28S	Unkn	2	XX het 3	9.12
	C03	SYBR	28S	Unkn	3	XX het 2	9.3		C01	SYBR	28S	Unkn	3	XX het 3	9.51
	A05	SYBR	28S	Unkn	1	XX hom 1	9.13		A03	SYBR	28S	Unkn	1	XX het 4	8.88
	B05	SYBR	28S	Unkn	2	XX hom 1	8.84		B03	SYBR	28S	Unkn	2	XX het 4	8.91
	C05	SYBR	28S	Unkn	3	XX hom 1	9.12		C03	SYBR	28S	Unkn	3	XX het 4	8.93
	A07	SYBR	28S	Unkn	1	XX hom 2	9.4		A05	SYBR	28S	Unkn	1	XX hom 3	9.26
	B07	SYBR	28S	Unkn	2	XX hom 2	9.61		B05	SYBR	28S	Unkn	2	XX hom 3	9.01
	C07	SYBR	28S	Unkn	3	XX hom 2	9.25		C05	SYBR	28S	Unkn	3	XX hom 3	9.13
	A09	SYBR	28S	Unkn	1	XY het 1	9.56		A07	SYBR	28S	Unkn	1	XX hom 4	9.87
	B09	SYBR	28S	Unkn	2	XY het 1	9.61		B07	SYBR	28S	Unkn	2	XX hom 4	9.85
	C09	SYBR	28S	Unkn	3	XY het 1	9.72		C07	SYBR	28S	Unkn	3	XX hom 4	9.63
	A11	SYBR	28S	Unkn	1	XY het 2	9.51		A09	SYBR	28S	Unkn	1	XY het 3	9.2
	B11	SYBR	28S	Unkn	2	XY het 2	9.35		B09	SYBR	28S	Unkn	2	XY het 3	9.21
	C11	SYBR	28S	Unkn	3	XY het 2	9.28		C09	SYBR	28S	Unkn	3	XY het 3	9.19
	A13	SYBR	28S	Unkn	1	XY hom 1	9.3		A11	SYBR	28S	Unkn	1	XY het 4	9.21
	B13	SYBR	28S	Unkn	2	XY hom 1	9.19		B11	SYBR	28S	Unkn	2	XY het 4	9.14
	C13	SYBR	28S	Unkn	3	XY hom 1	9.31		C11	SYBR	28S	Unkn	3	XY het 4	9.06
	A15	SYBR	28S	Unkn	1	XY hom 2	9.25		A13	SYBR	28S	Unkn	1	XY hom 3	9.32
	B15	SYBR	28S	Unkn	2	XY hom 2	9.24		B13	SYBR	28S	Unkn	2	XY hom 3	9.09
	C15	SYBR	28S	Unkn	3	XY hom 2	9.39		C13	SYBR	28S	Unkn	3	XY hom 3	9.4
	L22	SYBR	aru	Neg Ctrl	1	water	37.89		A15	SYBR	28S	Unkn	1	XY hom 4	9.35
	L23	SYBR	aru	Neg Ctrl	2	water	N/A		B15	SYBR	28S	Unkn	2	XY hom 4	9.36
	L24	SYBR	aru	Neg Ctrl	3	water	N/A		C15	SYBR	28S	Unkn	3	XY hom 4	9.39
	A02	SYBR	aru	Unkn	1	XX het 1	24.06		A02	SYBR	aru	Unkn	1	XX het 3	23.42
	B02	SYBR	aru	Unkn	2	XX het 1	24.16		B02	SYBR	aru	Unkn	2	XX het 3	23.55
	C02	SYBR	aru	Unkn	3	XX het 1	24.2		C02	SYBR	aru	Unkn	3	XX het 3	23.54
	A04	SYBR	aru	Unkn	1	XX het 2	24.04		A04	SYBR	aru	Unkn	1	XX het 4	23.61
	B04	SYBR	aru	Unkn	2	XX het 2	24.1		B04	SYBR	aru	Unkn	2	XX het 4	23.62
	C04	SYBR	aru	Unkn	3	XX het 2	24		C04	SYBR	aru	Unkn	3	XX het 4	23.62
	A06	SYBR	aru	Unkn	1	XX hom 1	23.76		A06	SYBR	aru	Unkn	1	XX hom 3	23.88
	B06	SYBR	aru	Unkn	2	XX hom 1	23.68		B06	SYBR	aru	Unkn	2	XX hom 3	23.56
	C06	SYBR	aru	Unkn	3	XX hom 1	23.81		C06	SYBR	aru	Unkn	3	XX hom 3	23.94
	A08	SYBR	aru	Unkn	1	XX hom 2	23.47		A08	SYBR	aru	Unkn	1	XX hom 4	24.1
	B08	SYBR	aru	Unkn	2	XX hom 2	24.17		B08	SYBR	aru	Unkn	2	XX hom 4	24.28
	C08	SYBR	aru	Unkn	3	XX hom 2	23.71		C08	SYBR	aru	Unkn	3	XX hom 4	24.19
	A10	SYBR	aru	Unkn	1	XY het 1	24.04		A10	SYBR	aru	Unkn	1	XY het 3	23.92
	B10	SYBR	aru	Unkn	2	XY het 1	24.1		B10	SYBR	aru	Unkn	2	XY het 3	23.98
	C10	SYBR	aru	Unkn	3	XY het 1	24.29		C10	SYBR	aru	Unkn	3	XY het 3	23.9
	A12	SYBR	aru	Unkn	1	XY het 2	24.36		A12	SYBR	aru	Unkn	1	XY het 4	24.31
	B12	SYBR	aru	Unkn	2	XY het 2	24.45		B12	SYBR	aru	Unkn	2	XY het 4	24.38
	C12	SYBR	aru	Unkn	3	XY het 2	24.38		C12	SYBR	aru	Unkn	3	XY het 4	24.29
	A14	SYBR	aru	Unkn	1	XY hom 1	23.73		A14	SYBR	aru	Unkn	1	XY hom 3	24.27
	B14	SYBR	aru	Unkn	2	XY hom 1	23.72		B14	SYBR	aru	Unkn	2	XY hom 3	24.2
	C14	SYBR	aru	Unkn	3	XY hom 1	23.73		C14	SYBR	aru	Unkn	3	XY hom 3	24.29
	A16	SYBR	aru	Unkn	1	XY hom 2	23.9		A16	SYBR	aru	Unkn	1	XY hom 4	24.6
	B16	SYBR	aru	Unkn	2	XY hom 2	23.89		B16	SYBR	aru	Unkn	2	XY hom 4	24.78
	C16	SYBR	aru	Unkn	3	XY hom 2	23.88		C16	SYBR	aru	Unkn	3	XY hom 4	24.8
	N22	SYBR	CG1909	Neg Ctrl	1	water	N/A		D02	SYBR	CG1909	Unkn	1	XX het 3	24.17
	N23	SYBR	CG1909	Neg Ctrl	2	water	N/A		E02	SYBR	CG1909	Unkn	2	XX het 3	24
	N24	SYBR	CG1909	Neg Ctrl	3	water	N/A		F02	SYBR	CG1909	Unkn	3	XX het 3	24.01
	D02	SYBR	CG1909	Unkn	1	XX het 1	24.92		D04	SYBR	CG1909	Unkn	1	XX het 4	23.98
	E02	SYBR	CG1909	Unkn	2	XX het 1	24.87		E04	SYBR	CG1909	Unkn	2	XX het 4	24.09
	F02	SYBR	CG1909	Unkn	3	XX het 1	24.92		F04	SYBR	CG1909	Unkn	3	XX het 4	23.77
	D04	SYBR	CG1909	Unkn	1	XX het 2	24.52		D06	SYBR	CG1909	Unkn	1	XX hom 3	24.24
	E04	SYBR	CG1909	Unkn	2	XX het 2	24.49		E06	SYBR	CG1909	Unkn	2	XX hom 3	24.16
	F04	SYBR	CG1909	Unkn	3	XX het 2	24.4		F06	SYBR	CG1909	Unkn	3	XX hom 3	24.27
	D06	SYBR	CG1909	Unkn	1	XX hom 1	23.97		D08	SYBR	CG1909	Unkn	1	XX hom 4	24.46
	E06	SYBR	CG1909	Unkn	2	XX hom 1	23.94		E08	SYBR	CG1909	Unkn	2	XX hom 4	24.49
	F06	SYBR	CG1909	Unkn	3	XX hom 1	24.03		F08	SYBR	CG1909	Unkn	3	XX hom 4	24.39
	D08	SYBR	CG1909	Unkn	1	XX hom 2	24.15		D10	SYBR	CG1909	Unkn	1	XY het 3	24.09
	E08	SYBR	CG1909	Unkn	2	XX hom 2	23.88		E10	SYBR	CG1909	Unkn	2	XY het 3	24.05
	F08	SYBR	CG1909	Unkn	3	XX hom 2	24.18		F10	SYBR	CG1909	Unkn	3	XY het 3	23.97
	D10	SYBR	CG1909	Unkn	1	XY het 1	24.58		D12	SYBR	CG1909	Unkn	1	XY het 4	24.81
	E10	SYBR	CG1909	Unkn	2	XY het 1	24.41		E12	SYBR	CG1909	Unkn	2	XY het 4	24.78
	F10	SYBR	CG1909	Unkn	3	XY het 1	24.64		F12	SYBR	CG1909	Unkn	3	XY het 4	24.75
	D12	SYBR	CG1909	Unkn	1	XY het 2	24.46		D14	SYBR	CG1909	Unkn	1	XY hom 3	24.47
	E12	SYBR	CG1909	Unkn	2	XY het 2	24.39		E14	SYBR	CG1909	Unkn	2	XY hom 3	24.41
	F12	SYBR	CG1909	Unkn	3	XY het 2	24.37		F14	SYBR	CG1909	Unkn	3	XY hom 3	24.32
	D14	SYBR	CG1909	Unkn	1	XY hom 1	24.19		D16	SYBR	CG1909	Unkn	1	XY hom 4	24.92
	E14	SYBR	CG1909	Unkn	2	XY hom 1	24.03		E16	SYBR	CG1909	Unkn	2	XY hom 4	24.83
	F14	SYBR	CG1909	Unkn	3	XY hom 1	24.04		F16	SYBR	CG1909	Unkn	3	XY hom 4	24.73
	D16	SYBR	CG1909	Unkn	1	XY hom 2	24.03		G02	SYBR	GW	Unkn	1	XX het 3	21.73
	E16	SYBR	CG1909	Unkn	2	XY hom 2	23.99		H02	SYBR	GW	Unkn	2	XX het 3	21.8
	F16	SYBR	CG1909	Unkn	3	XY hom 2	24.06		I02	SYBR	GW	Unkn	3	XX het 3	21.78
	P22	SYBR	GW	Neg Ctrl	1	water	N/A		G04	SYBR	GW	Unkn	1	XX het 4	21.72
	P23	SYBR	GW	Neg Ctrl	2	water	N/A		H04	SYBR	GW	Unkn	2	XX het 4	21.85
	P24	SYBR	GW	Neg Ctrl	3	water	N/A		I04	SYBR	GW	Unkn	3	XX het 4	21.65
	G02	SYBR	GW	Unkn	1	XX het 1	22.66		G06	SYBR	GW	Unkn	1	XX hom 3	22.07
	H02	SYBR	GW	Unkn	2	XX het 1	22.82		H06	SYBR	GW	Unkn	2	XX hom 3	22.37
	I02	SYBR	GW	Unkn	3	XX het 1	22.71		I06	SYBR	GW	Unkn	3	XX hom 3	22.42
	G04	SYBR	GW	Unkn	1	XX het 2	22.27		G08	SYBR	GW	Unkn	1	XX hom 4	22.7
	H04	SYBR	GW	Unkn	2	XX het 2	22.29		H08	SYBR	GW	Unkn	2	XX hom 4	22.97
	I04	SYBR	GW	Unkn	3	XX het 2	22.22		I08	SYBR	GW	Unkn	3	XX hom 4	22.82
	G06	SYBR	GW	Unkn	1	XX hom 1	22		G10	SYBR	GW	Unkn	1	XY het 3	22.38
	H06	SYBR	GW	Unkn	2	XX hom 1	22.31		H10	SYBR	GW	Unkn	2	XY het 3	22.54
	I06	SYBR	GW	Unkn	3	XX hom 1	22.53		I10	SYBR	GW	Unkn	3	XY het 3	22.6
	G08	SYBR	GW	Unkn	1	XX hom 2	22.13		G12	SYBR	GW	Unkn	1	XY het 4	22.78
	H08	SYBR	GW	Unkn	2	XX hom 2	22.22		H12	SYBR	GW	Unkn	2	XY het 4	22.89
	I08	SYBR	GW	Unkn	3	XX hom 2	22.12		I12	SYBR	GW	Unkn	3	XY het 4	22.83
	G10	SYBR	GW	Unkn	1	XY het 1	22.81		G14	SYBR	GW	Unkn	1	XY hom 3	22.49
	H10	SYBR	GW	Unkn	2	XY het 1	22.81		H14	SYBR	GW	Unkn	2	XY hom 3	22.56
	I10	SYBR	GW	Unkn	3	XY het 1	22.6		I14	SYBR	GW	Unkn	3	XY hom 3	22.54
	G12	SYBR	GW	Unkn	1	XY het 2	22.8		G16	SYBR	GW	Unkn	1	XY hom 4	23.23
	H12	SYBR	GW	Unkn	2	XY het 2	22.9		H16	SYBR	GW	Unkn	2	XY hom 4	23.24
	I12	SYBR	GW	Unkn	3	XY het 2	23.04		I16	SYBR	GW	Unkn	3	XY hom 4	23.32
	G14	SYBR	GW	Unkn	1	XY hom 1	22.39		D01	SYBR	Mav	Unkn	1	XX het 3	24.68
	H14	SYBR	GW	Unkn	2	XY hom 1	22.47		E01	SYBR	Mav	Unkn	2	XX het 3	24.63
	I14	SYBR	GW	Unkn	3	XY hom 1	22.35		F01	SYBR	Mav	Unkn	3	XX het 3	24.63
	G16	SYBR	GW	Unkn	1	XY hom 2	22.54		D03	SYBR	Mav	Unkn	1	XX het 4	24.72
	H16	SYBR	GW	Unkn	2	XY hom 2	22.34		E03	SYBR	Mav	Unkn	2	XX het 4	24.77
	I16	SYBR	GW	Unkn	3	XY hom 2	22.35		F03	SYBR	Mav	Unkn	3	XX het 4	24.63
	M22	SYBR	mav	Neg Ctrl	1	water	N/A		D05	SYBR	Mav	Unkn	1	XX hom 3	25.16
	M23	SYBR	mav	Neg Ctrl	2	water	N/A		E05	SYBR	Mav	Unkn	2	XX hom 3	25.18
	M24	SYBR	mav	Neg Ctrl	3	water	N/A		F05	SYBR	Mav	Unkn	3	XX hom 3	25.04
	D01	SYBR	mav	Unkn	1	XX het 1	25.13		D07	SYBR	Mav	Unkn	1	XX hom 4	25.41
	E01	SYBR	mav	Unkn	2	XX het 1	25.14		E07	SYBR	Mav	Unkn	2	XX hom 4	25.38
	F01	SYBR	mav	Unkn	3	XX het 1	25.52		F07	SYBR	Mav	Unkn	3	XX hom 4	25.37
	D03	SYBR	mav	Unkn	1	XX het 2	24.77		D09	SYBR	Mav	Unkn	1	XY het 3	25.12
	E03	SYBR	mav	Unkn	2	XX het 2	24.96		E09	SYBR	Mav	Unkn	2	XY het 3	25.16
	F03	SYBR	mav	Unkn	3	XX het 2	24.88		F09	SYBR	Mav	Unkn	3	XY het 3	24.99
	D05	SYBR	mav	Unkn	1	XX hom 1	25.16		D11	SYBR	Mav	Unkn	1	XY het 4	25.28
	E05	SYBR	mav	Unkn	2	XX hom 1	25.24		E11	SYBR	Mav	Unkn	2	XY het 4	25.34
	F05	SYBR	mav	Unkn	3	XX hom 1	25.01		F11	SYBR	Mav	Unkn	3	XY het 4	25.24
	D07	SYBR	mav	Unkn	1	XX hom 2	25.18		D13	SYBR	Mav	Unkn	1	XY hom 3	25.07
	E07	SYBR	mav	Unkn	2	XX hom 2	24.92		E13	SYBR	Mav	Unkn	2	XY hom 3	25.02
	F07	SYBR	mav	Unkn	3	XX hom 2	25.17		F13	SYBR	Mav	Unkn	3	XY hom 3	24.9
	D09	SYBR	mav	Unkn	1	XY het 1	25.28		D15	SYBR	Mav	Unkn	1	XY hom 4	25.34
	E09	SYBR	mav	Unkn	2	XY het 1	25.31		E15	SYBR	Mav	Unkn	2	XY hom 4	25.32
	F09	SYBR	mav	Unkn	3	XY het 1	25.31		F15	SYBR	Mav	Unkn	3	XY hom 4	25.44
	D11	SYBR	mav	Unkn	1	XY het 2	25.39		G01	SYBR	zfh2	Unkn	1	XX het 3	24.36
	E11	SYBR	mav	Unkn	2	XY het 2	25.19		H01	SYBR	zfh2	Unkn	2	XX het 3	24.38
	F11	SYBR	mav	Unkn	3	XY het 2	25.18		I01	SYBR	zfh2	Unkn	3	XX het 3	24.63
	D13	SYBR	mav	Unkn	1	XY hom 1	24.48		G03	SYBR	zfh2	Unkn	1	XX het 4	24.54
	E13	SYBR	mav	Unkn	2	XY hom 1	24.45		H03	SYBR	zfh2	Unkn	2	XX het 4	24.57
	F13	SYBR	mav	Unkn	3	XY hom 1	24.37		I03	SYBR	zfh2	Unkn	3	XX het 4	24.48
	D15	SYBR	mav	Unkn	1	XY hom 2	24.75		G05	SYBR	zfh2	Unkn	1	XX hom 3	25.33
	E15	SYBR	mav	Unkn	2	XY hom 2	24.68		H05	SYBR	zfh2	Unkn	2	XX hom 3	25.32
	F15	SYBR	mav	Unkn	3	XY hom 2	24.64		I05	SYBR	zfh2	Unkn	3	XX hom 3	25.3
	O22	SYBR	zfh2	Neg Ctrl	1	water	N/A		G07	SYBR	zfh2	Unkn	1	XX hom 4	25.27
	O23	SYBR	zfh2	Neg Ctrl	2	water	N/A		H07	SYBR	zfh2	Unkn	2	XX hom 4	25.5
	O24	SYBR	zfh2	Neg Ctrl	3	water	N/A		I07	SYBR	zfh2	Unkn	3	XX hom 4	25.39
	G01	SYBR	zfh2	Unkn	1	XX het 1	25.08		G09	SYBR	zfh2	Unkn	1	XY het 3	24.92
	H01	SYBR	zfh2	Unkn	2	XX het 1	24.99		H09	SYBR	zfh2	Unkn	2	XY het 3	24.75
	I01	SYBR	zfh2	Unkn	3	XX het 1	25.19		I09	SYBR	zfh2	Unkn	3	XY het 3	24.82
	G03	SYBR	zfh2	Unkn	1	XX het 2	24.9		G11	SYBR	zfh2	Unkn	1	XY het 4	25.26
	H03	SYBR	zfh2	Unkn	2	XX het 2	24.97		H11	SYBR	zfh2	Unkn	2	XY het 4	25.37
	I03	SYBR	zfh2	Unkn	3	XX het 2	24.84		I11	SYBR	zfh2	Unkn	3	XY het 4	25.41
	G05	SYBR	zfh2	Unkn	1	XX hom 1	25.51		G13	SYBR	zfh2	Unkn	1	XY hom 3	25.09
	H05	SYBR	zfh2	Unkn	2	XX hom 1	25.37		H13	SYBR	zfh2	Unkn	2	XY hom 3	25.08
	I05	SYBR	zfh2	Unkn	3	XX hom 1	25.19		I13	SYBR	zfh2	Unkn	3	XY hom 3	24.92
	G07	SYBR	zfh2	Unkn	1	XX hom 2	25.08		G15	SYBR	zfh2	Unkn	1	XY hom 4	25.32
	H07	SYBR	zfh2	Unkn	2	XX hom 2	25.19		H15	SYBR	zfh2	Unkn	2	XY hom 4	25.59
	I07	SYBR	zfh2	Unkn	3	XX hom 2	25.11		I15	SYBR	zfh2	Unkn	3	XY hom 4	25.42
	G09	SYBR	zfh2	Unkn	1	XY het 1	25.22
	H09	SYBR	zfh2	Unkn	2	XY het 1	25.15
	I09	SYBR	zfh2	Unkn	3	XY het 1	25.08
	G11	SYBR	zfh2	Unkn	1	XY het 2	25.2
	H11	SYBR	zfh2	Unkn	2	XY het 2	25.26
	I11	SYBR	zfh2	Unkn	3	XY het 2	25.34
	G13	SYBR	zfh2	Unkn	1	XY hom 1	24.81
	H13	SYBR	zfh2	Unkn	2	XY hom 1	24.69
	I13	SYBR	zfh2	Unkn	3	XY hom 1	24.63
	G15	SYBR	zfh2	Unkn	1	XY hom 2	25.02
	H15	SYBR	zfh2	Unkn	2	XY hom 2	24.92
	I15	SYBR	zfh2	Unkn	3	XY hom 2	25.01
	N01	SYBR	28S	NTC	1	- XX het 1	N/A
	O01	SYBR	28S	NTC	2	- XX het 1	N/A
	P01	SYBR	28S	NTC	3	- XX het 1	32.31
	N02	SYBR	28S	NTC	1	- XX het 2	N/A
	O02	SYBR	28S	NTC	2	- XX het 2	N/A
	P02	SYBR	28S	NTC	3	- XX het 2	N/A
	N03	SYBR	28S	NTC	1	-XX het 3	N/A
	O03	SYBR	28S	NTC	2	-XX het 3	N/A
	P03	SYBR	28S	NTC	3	-XX het 3	N/A
	N04	SYBR	28S	NTC	1	-XX het 4	N/A
	O04	SYBR	28S	NTC	2	-XX het 4	N/A
	P04	SYBR	28S	NTC	3	-XX het 4	N/A
	N05	SYBR	28S	NTC	1	- XX hom 1	N/A
	O05	SYBR	28S	NTC	2	- XX hom 1	N/A
	P05	SYBR	28S	NTC	3	- XX hom 1	36.77
	N06	SYBR	28S	NTC	1	- XX hom 2	N/A
	O06	SYBR	28S	NTC	2	- XX hom 2	N/A
	P06	SYBR	28S	NTC	3	- XX hom 2	N/A
	N07	SYBR	28S	NTC	1	- XX hom 3	N/A
	O07	SYBR	28S	NTC	2	- XX hom 3	N/A
	P07	SYBR	28S	NTC	3	- XX hom 3	N/A
	N08	SYBR	28S	NTC	1	- XX hom 4	N/A
	O08	SYBR	28S	NTC	2	- XX hom 4	N/A
	P08	SYBR	28S	NTC	3	- XX hom 4	N/A
	N09	SYBR	28S	NTC	1	- XY het 1	N/A
	O09	SYBR	28S	NTC	2	- XY het 1	N/A
	P09	SYBR	28S	NTC	3	- XY het 1	N/A
	N10	SYBR	28S	NTC	1	-XY het 2	N/A
	O10	SYBR	28S	NTC	2	-XY het 2	N/A
	P10	SYBR	28S	NTC	3	-XY het 2	38.09
	N11	SYBR	28S	NTC	1	-XY het 3	N/A
	O11	SYBR	28S	NTC	2	-XY het 3	N/A
	P11	SYBR	28S	NTC	3	-XY het 3	N/A
	N12	SYBR	28S	NTC	1	-XY het 4	N/A
	O12	SYBR	28S	NTC	2	-XY het 4	N/A
	P12	SYBR	28S	NTC	3	-XY het 4	37.27
	N13	SYBR	28S	NTC	1	-XY hom 1	N/A
	O13	SYBR	28S	NTC	2	-XY hom 1	39.88
	P13	SYBR	28S	NTC	3	-XY hom 1	N/A
	N14	SYBR	28S	NTC	1	-XY hom 2	N/A
	O14	SYBR	28S	NTC	2	-XY hom 2	N/A
	P14	SYBR	28S	NTC	3	-XY hom 2	N/A
	N15	SYBR	28S	NTC	1	- XY hom 3	N/A
	O15	SYBR	28S	NTC	2	- XY hom 3	36.88
	P15	SYBR	28S	NTC	3	- XY hom 3	N/A
	N16	SYBR	28S	NTC	1	- XY hom 4	N/A
	O16	SYBR	28S	NTC	2	- XY hom 4	N/A
	P16	SYBR	28S	NTC	3	- XY hom 4	N/A
	K22	SYBR	28S	Neg Ctrl	1	water	N/A
	K23	SYBR	28S	Neg Ctrl	2	water	N/A
	K24	SYBR	28S	Neg Ctrl	3	water	N/A
